# Supplementary material for: Broad Spectrum epidemiological contribution of cannabis and other substances to the teratological profile of northern New South Wales: geospatial and causal inference analysis
Source: BMC Pharmacol Toxicol. 2020 Nov 12;21:75. doi: 10.1186/s40360-020-00450-1 (PMC7659114; doi:10.1186/s40360-020-00450-1)
Supplement: Supplementary file 3 — Additional file 3. [file 40360_2020_450_MOESM3_ESM.zip]

Archive with 15 entries (15 files):
- QLD 3.2.R
- QLD.lww
- QLD.nbb.gal
- QLDDfx2.csv
- QLDDfx2.xlsx
- QLDDfxDefdfgEsts.csv
- QLDDfxDefdfgEsts.xlsx
- QLDPlusRxDfx.dbf
- QLDPlusRxDfx.prj
- QLDPlusRxDfx.shp
- QLDPlusRxDfx.shx
- QLDPlusRxDfx2df.csv
- QLDPlusRxDfx2dfD.csv
- QLDPlusRxDfx33.csv
- QLDPlusRxDfx6DD.csv
