# Supplementary material for: Broad Spectrum epidemiological contribution of cannabis and other substances to the teratological profile of northern New South Wales: geospatial and causal inference analysis
Source: BMC Pharmacol Toxicol. 2020 Nov 12;21:75. doi: 10.1186/s40360-020-00450-1 (PMC7659114; doi:10.1186/s40360-020-00450-1)
Supplement: Supplementary file 3 — Additional file 3. [file 40360_2020_450_MOESM3_ESM.zip › QLD 3.2.R]

library(stats)
library(rlang)
library(nlme)
library(stats)
library(reshape2)
library(tidyquant)
library(graphics)
library(grid)
library(lattice)
library(latticeExtra)
library(corrgram)
library(ggpubr)
library(scales)
library(fansi)

library(sp)
library(sf)
library(tidyverse)
library(tidyr)
library(rlang)
library(rgeos)
library(rgdal)
library(viridis)
# library(devtools)
library(forcats)
library(scales)
library(RColorBrewer)
library(ggrepel)
library(corrgram)
library(corrr)
library(albersusa)
library(scales)
library(userfriendlyscience)
library(tigris)
library(tidycensus)
library(areal)
library(lwgeom)
library(geofacet)
library(sphet)
library(spdep)
library(spatialreg)
library(plm)
library(splm)
library(RColorBrewer)
library(purrr)
library(broom)

library(psych)
library(survey)
library(ipw)
library(EValue)

# install.packages("BSDA")
library(BSDA)
library(epiR)

# install.packages("XML")
library(XML)
# install.packages("methods")
library(methods)

dev.off()

# pal <- choose_palette()

### See Basic Sequential Multihue in Colour Tool Selector for Viridis and sf colours!!!
# display.brewer.all()     
# #### Good palettes to choose from:
#      PiYGn
#      Spectral
#      RdYlGn
#      RdYlBu

# install.packages("geoR")

se       <- function(x)sqrt(var(x)/length(x))
f2v      <- function(x) if (is.factor(x)) levels(x)[x] else x
st_queen <- function(a, b=1) st_relate(a, b, pattern = "F***T****")

census_api_key("b60357f339971ea5bba8323cc078b3f217445441", install=TRUE)

options("warn"=-1)
#Turn off annoying option that prevents you from binding rows of text
options(stringsAsFactors = FALSE)

options(tigris_use_cache = TRUE)

# convert.f.to.p(f, df1, df2, lower.tail=FALSE)
# convert.t.to.p(t, df)
# convert.chisq.to.p(chisq, df, lower.tail=FALSE)


# XX <- read.table(clipboard, header="TRUE")
# display.brewer.all() 

setwd("D:/1ASReece/Research/2019 Res/Autism/R Codes")
getwd()

census_api_key("b60357f339971ea5bba8323cc078b3f217445441", install=TRUE)

## https://s3.amazonaws.com/assets.datacamp.com/production/course_6839/slides/chapter1.pdf 
## How to Re-Order a factor for graphing: ggplot(state_income, aes(x=estimate, y=reorder(NAME, estimate))) + 


options("max.print" = 1000000)
getOption("max.print")
options("digits" = 7)
getOption("digits")

sessionInfo()

# longNBDx$TrueRt <- (with(longNBDx, Rate / (1 - (Composite * FMaxTR))))  # L787, L2820, L2834 SuperTable 6

# offense = fct_relevel(offense, 
#                       c("robbery", "aggravated assault", "rape", "murder"))

colsOR <- c("#FFFF00", "#FF0000", "#000000")
colsBU <- c("#33FFFF", "#0033FF", "#000066")

####################################################################################################################################################
####################################################################################################################################################
############# Read-In's

QLDDfxDef            <- read_csv("D:/1ASReece/Research/2020 Res/QLD/R Code/Data/csv/QLDDfx.csv")
QLDDfxDefsf          <- st_read("D:/1ASReece/Research/2020 Res/QLD/R Code/Data/Shapefiles/QLDDfxDefsf.shp")


####################### 
####################### QLD
####################### 

# QLD <- st_read("D:/1ASReece/Research/2020 Res/QLD/R Code/Data/Shapefiles/QLD_STATE_POLYGON_shp GDA2020/QLD_STATE_POLYGON_shp.shp")
dim(QLD)
names(QLD)
plot(QLD[9])


QLD <- st_read("D:/1ASReece/Research/2020 Res/QLD/R Code/Data/Shapefiles/QSC_Extracted_Data_20200121_192521550000-6932/data.gdb")
dim(QLD)
names(QLD)
plot(QLD[3])
plot(QLD[4])


# st_write(QLD, "D:/1ASReece/Research/2020 Res/QLD/R Code/Data/Shapefiles/QLD Health Areas/QLD.shp")

QLD <- st_read("D:/1ASReece/Research/2020 Res/QLD/R Code/Data/Shapefiles/QLD Health Areas/QLD.shp")
dim(QLD); names(QLD); head(QLD)

QLDdf <- as.data.frame(QLD)
class(QLDdf)
QLDdf[,1:3]

# aa <- QLDdf$HHS
# aa
# fix(aa)
# 
# c("Darling.Downs", "Gold.Coast", "Mackay", "Metro.South", "South.West", 
# "Sunshine.Coast", "Townsville", "West.Moreton", "Wide.Bay", "Central.West", 
# "North.West", "Central.Queensland", "Cairns.and.Hinterland", 
# "Metro.North", "Torres.and.Cape", "Childrens.Health.Queensland"
# )

# write_csv(QLDdf[,1:3], "D:/1ASReece/Research/2020 Res/QLD/R Code/Data/csv/QLDdf.csv")


QLDdf2 <- read_csv("D:/1ASReece/Research/2020 Res/QLD/R Code/Data/csv/QLDdf2.csv")
dim(QLDdf2); names(QLDdf2); head(QLDdf2); tail(QLDdf2); glimpse(QLDdf2); summary(QLDdf2); print(tbl_df(QLDdf2), n=16)


####################### 
####################### NSW
####################### 

Aus <- st_read("D:/1ASReece/Research/2020 Res/QLD/R Code/Data/Shapefiles/NSW PHNs/PHN_boundaries_AUS_May2017_V7.shp")
# st_write(Aus, "D:/1ASReece/Research/2020 Res/QLD/R Code/Data/Shapefiles/NSW PHNs/Aus.shp")

# NSW2 <- st_read("D:/1ASReece/Research/2020 Res/QLD/R Code/Data/Shapefiles/NSW PHNs/NSW.shp")
NSW    <- st_read("D:/1ASReece/Research/2020 Res/QLD/R Code/Data/Shapefiles/NSW PHNs/NSW.shp")

dim(NSW)
names(NSW)
plot(NSW[8])

NSWdf <- as.data.frame(NSW)
NSWdf[1:6,1:8]

NSWF <- subset(NSW, FIRST_STE_ == "1")
dim(NSWF)
names(NSWF)
plot(NSWF[8])

NSWFdf <- as.data.frame(NSWF)
NSWFdf[,1:8]


# st_write(NSWF, "D:/1ASReece/Research/2020 Res/QLD/R Code/Data/Shapefiles/NSW PHNs/NSW.shp")


NSWC <- st_read("D:/1ASReece/Research/2020 Res/QLD/R Code/Data/Shapefiles/ClipandShip Test Topo/DTDB - Shape/generalculturalarea.shp")
dim(NSWC)
names(NSWC)
class(NSWC)
as.data.frame(NSWC[1:10,1:14])
plot(log(NSWC$TOPOID))


Aus5 <- st_read("D:/1ASReece/Research/2020 Res/QLD/R Code/Data/Shapefiles/PHN_boundaries_AUS_Sep2015_V5.shp")
dim(Aus5)
names(Aus5)

Aus5df <- as.data.frame(Aus5)
Aus5df[1:10,1:6]

NSW5 <- subset(Aus5, STATE=="New South Wales")
dim(NSW5)
names(NSW5)
plot(NSW5[6])

North.Coast <- NSW5[5,]
North.Coast

NSW5df <- as.data.frame(NSW5)
dim(NSW5df)
names(NSW5df)
NSW5df[,1:6]

####################### 
####################### Now Joining the Two Areas
####################### 

names(North.Coast) <- c("HHS", "PHN_Code", "SHAPE_Area", "STATE", "SHAPE_L", "SHAPE_A", "geometry")
names(North.Coast)

North.Coast_2 <- North.Coast[,c(1,5,6)]
dim(North.Coast_2); names(North.Coast_2);  head(North.Coast_2)

st_crs(North.Coast_2)
st_crs(QLD)

# QLDPlus <- bind_rows(QLD, North.Coast_2)
QLDPlus <- rbind(QLD, North.Coast_2)
dim(QLDPlus); names(QLDPlus); head(QLDPlus)
print(tbl_df(QLDPlus), n=17)


####################### 
####################### Now Joining in the Drugs 
####################### 

QLDdf2 <- read_csv("D:/1ASReece/Research/2020 Res/QLD/R Code/Data/csv/QLDdf2.csv")
dim(QLDdf2); names(QLDdf2); head(QLDdf2); tail(QLDdf2); glimpse(QLDdf2); summary(QLDdf2); print(tbl_df(QLDdf2), n=21)


QLDPlusRx <- QLDPlus %>% left_join(QLDdf2[,c(1,5:7)], by = c('Region' =  'HHS'))  #  %>% .[-16,]
dim(QLDPlusRx); names(QLDPlusRx); head(QLDPlusRx); tail(QLDPlusRx); glimpse(QLDPlusRx); summary(QLDPlusRx); print(tbl_df(QLDPlusRx), n=16)

plot(QLDPlusRx[4:6])
plot(QLDPlusRx[6])


####################### 
####################### Now Importing the Defects
####################### 

QLDDfx <- read_csv("D:/1ASReece/Research/2020 Res/QLD/R Code/Data/csv/QLDDfx.csv")
dim(QLDDfx); names(QLDDfx); head(QLDDfx); tail(QLDDfx); glimpse(QLDDfx); summary(QLDDfx); print(tbl_df(QLDDfx), n=16)
QLDDfx$HHS


####################### 
####################### Now Joining on Defects into sf File
####################### 

QLDPlusRx$Region
QLDDfx$HHS

setdiff(QLDPlusRx$Region, QLDDfx$HHS)  # character(0)
setdiff(QLDDfx$HHS, QLDPlusRx$Region)  # character(0)


# QLDPlusRxDfx  <- st_read("D:/1ASReece/Research/2020 Res/QLD/R Code/Data/Shapefiles/QLDPlusRxDfx.shp")

QLDPlusRxDfx <- QLDPlusRx %>% left_join(QLDDfx, by = c('Region' = 'HHS'))
dim(QLDPlusRxDfx); names(QLDPlusRxDfx); head(QLDPlusRxDfx)     # dim = 16 x 62
class(QLDPlusRxDfx)
print(QLDPlusRxDfx, n=16)

names(QLDPlusRxDfx)[1] <- "Region"

QLDPlusRxDfxdf <- as.data.frame(QLDPlusRxDfx) %>% .[,-62]
dim(QLDPlusRxDfxdf); names(QLDPlusRxDfxdf); glimpse(QLDPlusRxDfxdf); class(QLDPlusRxDfxdf)
QLDPlusRxDfxdf$Region
summary(QLDPlusRxDfxdf)


QLDDfxDefdfgEsts <- read_csv("D:/1ASReece/Research/2020 Res/QLD/R Code/Data/csv/QLDDfxDefdfgEsts.csv")
dim(QLDDfxDefdfgEsts); names(QLDDfxDefdfgEsts); glimpse(QLDDfxDefdfgEsts); summary(QLDDfxDefdfgEsts); head(QLDDfxDefdfgEsts)

# st_write(QLDPlusRxDfx, "D:/1ASReece/Research/2020 Res/QLD/R Code/Data/Shapefiles/QLDPlusRxDfx.shp")

# write_csv(QLDPlusRxDfxdf, "D:/1ASReece/Research/2020 Res/QLD/R Code/Data/csv/QLDPlusRxDfxdf.csv")


####################### 
####################### Working on Relationships of Geometry
####################### 


# plot(QLDPlus)

QLDPlus      <-  st_read("D:/1ASReece/Research/2020 Res/QLD/R Code/Data/Shapefiles/QLDPlus.shp")
plot(QLDPlus[1])
print(QLDPlus, n=16)
ggplot(QLDPlus) + geom_sf(aes(fill=Region))


QLD.nb <- poly2nb(QLDPlus)

plot(QLDPlus[1])
ggplot(QLDPlus) + geom_sf(aes(fill=Region))

QLDPlus$Region

QLD.nbb <- QLD.nb

QLD.nbb[[4]]    # 2 8 16
QLD.nbb[[14]]   # 6 8

QLD.nbb[[4]]    <- as.integer(c(2, 8, 14, 16))
QLD.nbb[[14]]   <- as.integer(c(4, 6, 8))

QLD.nbb[[4]]    # 2 8 14 16
QLD.nbb[[14]]   # 4 6 8

summary(QLD.nbb)
is.symmetric.nb(QLD.nbb)  # TRUE

QLD.lww <- nb2listw(QLD.nbb)
can.be.simmed(QLD.lww)    # TRUE


## Now Saving Datasets
# write.nb.gal(QLD.nbb, "D:/1ASReece/Research/2020 Res/QLD/R Code/Data/Weights/QLD.nbb.gal")
# write.nb.gal(QLD.nbb, "D:/1ASReece/Research/2020 Res/QLD/R Code/Data/Weights/QLD.nbb")
# write_rds(QLD.lww, "D:/1ASReece/Research/2020 Res/QLD/R Code/Data/Weights/QLD.lww")
# saveRDS(QLD.lww, "D:/1ASReece/Research/2020 Res/QLD/R Code/Data/Weights/QLD_2.lww")
# 
# write_csv(QLDPlusRxDfxdf, "D:/1ASReece/Research/2020 Res/QLD/R Code/Data/csv/QLDPlusRxDfxdf.csv")
# 
# st_write(QLDPlusMinus, "D:/1ASReece/Research/2020 Res/QLD/R Code/Data/shapefiles/QLDPlusMinus.shp")
# st_write(QLDPlusRxDfx, "D:/1ASReece/Research/2020 Res/QLD/R Code/Data/shapefiles/QLDPlusRxDfx.shp")


# ### Checking Edited Links
# pdf("D:/1ASReece/Research/2020 Res/QLD/R Code/Data/Figures/EditLinksGr.pdf",
#     height = 6.5, width=5, useDingbats = F)

par(mai=c(0.5,0.5,0.5,0.5), mfrow=c(1,2))

QLDPlusMinus <- QLDPlus

coords <- st_coordinates(st_centroid(st_geometry(QLDPlusMinus)))
dxx <- diffnb(QLD.nb, QLD.nbb)
plot(st_geometry(QLDPlusMinus), border="grey50")
plot(QLD.nb, coords, add=TRUE, col="blue", lwd=2)
plot(dxx, coords, add=TRUE, col='red', lwd=4)
title(main=paste("Geospatial Inter-regional Links, USA (blue) and",
                 "Additonal Edited Link (in red) - Queen Weights", sep="\n"), cex.main=1)
# dev.off()

### Final Links
pdf("D:/1ASReece/Research/2020 Res/QLD/R Code/Data/Figures/FinalLinksGr.pdf",
    height = 6.5, width=5, useDingbats = F)
coords <- st_coordinates(st_centroid(st_geometry(QLDPlusMinus)))
plot(st_geometry(QLDPlusMinus), border="grey50")
plot(QLD.nbb, coords, add=TRUE, col="magenta", lwd=2)
title(main=paste("Geospatial Links Between Regions",
                 "- Queen Weights", sep="\n"), cex.main=1)
# dev.off()

# LinkOpGr <- ggarrange(EditLinksGr, FinalLinksGr, nrow=1, ncol=2)


# Similar in ggplot
# ggplot(QLDPlusMinus) + geom_sf(aes(fill=Region))


################################
### Classes

# QLDPlusRxDfx <-  st_read("D:/1ASReece/Research/2020 Res/QLD/R Code/Data/Shapefiles/QLDPlusRxDfx.shp")
names(QLDPlusRxDfx)

QLDPlusRxDfxClasses <- as.data.frame(QLDPlusRxDfx[,c(1,4:7,14,18,21,28,30,36,43,55)])  %>% .[,-14]
names(QLDPlusRxDfxClasses)

QLDPlusRxDfx33 <- read.csv("D:/1ASReece/Research/2020 Res/QLD/R Code/Data/csv/QLDPlusRxDfx33.csv",
                           header=TRUE, stringsAsFactors = FALSE, as.is=T)

names(QLDPlusRxDfx33)
QLDPlusRxDfxClx <- QLDPlusRxDfx33[,c(1:14)]
names(QLDPlusRxDfxClx)
QLDPlusRxDfxClxr <- QLDPlusRxDfxClx
dim(QLDPlusRxDfxClxr); names(QLDPlusRxDfxClxr); glimpse(QLDPlusRxDfxClxr)
QLDPlusRxDfxClxr$Region
length(unique(QLDPlusRxDfxClxr$Region))

plot(QLDPlusRxDfxClxr[5])
# plot(QLDPlusRxDfxClxr[5:14])

Figure_1 <- plot(QLDPlusRxDfxClxr[5:14])
ggsave("Figure_1.pdf", height=11, width=15, dpi=1200, units="in",
       path = "D:/1ASReece/Research/2020 Res/QLD/R Code/Data/Figures/dpi1200")

QLDPlusRxDfxClxrOrdered <- as.data.frame(QLDPlusRxDfxClxr) %>%
  .[,c(1,5:12)] %>%
  .[,order(colnames(.))] %>%
  left_join(QLDPlusRxDfxClxr[,c(1,13)]) %>%
  st_as_sf()
  
dim(QLDPlusRxDfxClxrOrdered); names(QLDPlusRxDfxClxrOrdered); class(QLDPlusRxDfxClxrOrdered)

# pdf("D:/1ASReece/Research/2020 Res/QLD/R Code/Data/Figures/Classes_sf_Map.pdf",
#     height = 11, width=15, useDingbats = F)
# plot(QLDPlusRxDfxClxr[c(5:14)], nrow=2, ncol=5, main="Defect Class Rates QLD & NNSW")
# dev.off()

QLDPlusRxDfxClxrdf <- as.data.frame(QLDPlusRxDfxClxr) %>% .[,-13]

QLDPlusRxDfxClxrdfg <- QLDPlusRxDfxClxrdf[,c(1,5:12)] %>%
  gather("Defect_Class", "Rate", factor_key = T, -1)

dim(QLDPlusRxDfxClxrdfg); names(QLDPlusRxDfxClxrdfg); head(QLDPlusRxDfxClxrdfg)
length(unique(QLDPlusRxDfxClxrdfg$Defect_Class))  # = 10

QLDPlusRxDfxClxrdfgsf <- QLDPlusRxDfxClxrdfg %>%
  left_join(as.data.frame(QLDPlusRxDfxClxr[,c(1,13)]), by='Region') %>%
  st_as_sf()


##########
QLDDfxDefsf        <-  st_read("D:/1ASReece/Research/2020 Res/QLD/R Code/Data/Shapefiles/QLDDfxDefsf.shp")

QLDPlusRxDfxdf     <- read.csv("D:/1ASReece/Research/2020 Res/QLD/R Code/Data/csv/QLDPlusRxDfxdf.csv",
                           header=TRUE, stringsAsFactors = FALSE, as.is=T)
dim(QLDPlusRxDfxdf); names(QLDPlusRxDfxdf); class(QLDPlusRxDfxdf); glimpse(QLDPlusRxDfxdf); summary(QLDPlusRxDfxdf); head(QLDPlusRxDfxdf)

QLDPlusRxDfx2df    <- read_csv("D:/1ASReece/Research/2020 Res/QLD/R Code/Data/csv/QLDPlusRxDfx2df.csv")

QLDPlusRxDfx2dfD   <- read_csv("D:/1ASReece/Research/2020 Res/QLD/R Code/Data/csv/QLDPlusRxDfx2dfD.csv")

QLDPlusRxDfx4DD    <- read_csv("D:/1ASReece/Research/2020 Res/QLD/R Code/Data/csv/QLDPlusRxDfx4DD.csv") %>% as.data.frame()

QLDPlusRxDfx5DD    <- read_csv("D:/1ASReece/Research/2020 Res/QLD/R Code/Data/csv/QLDPlusRxDfx5DD.csv")

QLDPlusRxDfx6DD    <- read_csv("D:/1ASReece/Research/2020 Res/QLD/R Code/Data/csv/QLDPlusRxDfx6DD.csv")


###############################################################################################################################
###############################################################################################################################
###############################################################################################################################
###############################################################################################################################
###############################################################################################################################
####################################################################
################ Launch from Here
###############################################################################################################################
###############################################################################################################################


### In RdPu
ggplot(QLDPlusRxDfxClxrdfgsf, aes(fill=Rate)) +
  geom_sf() +
  labs(title='Prevalance Ratio for Congenital Defect Classes NNSW & QLD',
    subtitle= "Queensland Health CALF File 2008-2015") +
  facet_wrap(~Defect_Class, nrow=2, ncol=5) +
  scale_fill_distiller(palette="RdPu", direction=-1) +
  theme_mapE() +
  guides(fill=guide_colorbar(barheight=unit(1, "npc"), barwidth=unit(0.03, "npc"),
                             title="Anomaly\nRate",
                             frame.colour="#CC00CC", frame.linewidth = 4)) 

### In Plasma
ggplot(QLDPlusRxDfxClxrdfgsf, aes(fill=Rate)) +
  geom_sf() +
  labs(title='Prevalance Ratio for Congenital Defect Classes NNSW & QLD',
    subtitle= "Queensland Health CALF File 2008-2015") +
  facet_wrap(~Defect_Class, nrow=2, ncol=5) +
  scale_fill_viridis_c(option="plasma", direction=-1) +
  theme_mapE() +
  guides(fill=guide_colorbar(barheight=unit(1.2, "npc"), barwidth=unit(0.03, "npc"),
                             title="Anomaly\nRate",
                             frame.colour="#FF3300", frame.linewidth = 4)) 

### In Viridis
ggplot(QLDPlusRxDfxClxrdfgsf, aes(fill=Rate)) +
  geom_sf() +
  labs(title='Prevalance Ratio for Congenital Defect Classes NNSW & QLD',
    subtitle= "Queensland Health CALF File 2008-2015") +
  facet_wrap(~Defect_Class, nrow=2, ncol=5) +
  scale_fill_viridis_c(option="viridis", direction=-1) +
  theme_mapE() +
  guides(fill=guide_colorbar(barheight=unit(1.2, "npc"), barwidth=unit(0.03, "npc"),
                             title="Anomaly\nRate",
                             frame.colour="#33CC33", frame.linewidth = 4)) 


QLDPlusRxDfxClxrr <- QLDPlusRxDfxClxr[,c(1:9)]
dim(QLDPlusRxDfxClxrr); names(QLDPlusRxDfxClxrr)

# QLDPlusRxDfxClxrrg <- as.data.frame(QLDPlusRxDfxClxrr) %>%
#   .[,-10] %>%
#   gather("Defect_Class", "Rate", factor_key = T, -c(1:4))

QLDPlusRxDfxClxrrg <- as.data.frame(QLDPlusRxDfxClxrr) %>%
  .[,-10] %>%
  gather("Defect_Class", "Rate", factor_key = T, -c(1:5))

dim(QLDPlusRxDfxClxrrg); names(QLDPlusRxDfxClxrrg); head(QLDPlusRxDfxClxrrg)
levels(QLDPlusRxDfxClxrrg$Defect_Class)

## 5 Main Defects by Cannabis Use
ggplot(QLDPlusRxDfxClxrrg, aes(mrjyr, Rate)) +
  geom_point(size=4) +
  geom_smooth(method='lm') +
  facet_wrap(~Defect_Class, nrow=2, ncol=5, scales="free") +
  ggtitle('Defect Classes by Cannabis Exposure') +
  labs(x='Annual Cannabis Use', y= 'Defect Rate / 1,000 Births') +
  theme_plotE()

## 5 Main Defects by Tobacco Use
ggplot(QLDPlusRxDfxClxrrg, aes(DlyCigs11, Rate)) +
  geom_point(size=4) +
  geom_smooth(method='lm') +
  facet_wrap(~Defect_Class, nrow=2, ncol=5, scales="free") +
  ggtitle('Defect Classes by Tobacco Exposure') +
  labs(x='Annual Tobacco Use', y= 'Defect Rate / 1,000 Births') +
  theme_plotE()

## 5 Main Defects by Binge Alcohol Use
ggplot(QLDPlusRxDfxClxrrg, aes(RiskAlc11, Rate)) +
  geom_point(size=4) +
  geom_smooth(method='lm') +
  facet_wrap(~Defect_Class, nrow=2, ncol=5, scales="free") +
  ggtitle('Defect Classes by Binge Alcohol Exposure') +
  labs(x='Annual Binge Alcohol Use', y= 'Defect Rate / 1,000 Births') +
  theme_plotE()


QLDPlusRxDfxClassesx <- QLDPlusRxDfxClasses[,c(1:5,8,13,9,7)]; names(QLDPlusRxDfxClassesx)
QLDPlusRxDfxClassesxg <- QLDPlusRxDfxClassesx %>% gather("Defect_Class", "Rate", -c(1:4), factor_key = T)
dim(QLDPlusRxDfxClassesxg); names(QLDPlusRxDfxClassesxg); table(QLDPlusRxDfxClassesxg$Defect_Class)

### Now Composite Plot

## 5 Main Defects by Cannabis Use
CanGr <- 
ggplot(QLDPlusRxDfxClxrrg, aes(mrjyr, Rate)) +
  geom_point(size=5, colour="#0000FF", alpha=0.6, stroke=1) +
  geom_smooth(method='lm', colour='red', fill='magenta', alpha=0.1) +
  facet_wrap(~Defect_Class, nrow=2, ncol=5, scales="free") +
  ggtitle('Defect Classes by Cannabis Exposure') +
  labs(x='Annual Cannabis Use', y= 'Defect Rate / 1,000 Births') +
  theme_plotE()

## 5 Main Defects by Tobacco Use
TobGr <- 
ggplot(QLDPlusRxDfxClxrrg, aes(DlyCigs11, Rate)) +
  geom_point(size=5, colour="#0000FF", alpha=0.6, stroke=1) +
  geom_smooth(method='lm', colour='red', fill='magenta', alpha=0.1) +
  facet_wrap(~Defect_Class, nrow=2, ncol=5, scales="free") +
  ggtitle('Defect Classes by Tobacco Exposure') +
  labs(x='Annual Tobacco Use', y= 'Defect Rate / 1,000 Births') +
  theme_plotE()

## 5 Main Defects by Binge Alcohol Use
AlcGr <- 
ggplot(QLDPlusRxDfxClxrrg, aes(RiskAlc11, Rate)) +
  geom_point(size=5, colour="#0000FF", alpha=0.6, stroke=1) +
  geom_smooth(method='lm', colour='red', fill='magenta', alpha=0.1) +
  facet_wrap(~Defect_Class, nrow=2, ncol=5, scales="free") +
  ggtitle('Defect Classes by Binge Alcohol Exposure') +
  labs(x='Annual Binge Alcohol Use', y= 'Defect Rate / 1,000 Births') +
  theme_plotE()

ggarrange(TobGr, AlcGr, CanGr, nrow=3, ncol=1)


############################################################################
############################################################################
############################################################################
#####################################
## 7 Main Defects by Cannabis Use
CanGr <- 
  ggplot(QLDPlusRxDfxClassesxg, aes(mrjyr, Rate)) +
  geom_point(size=5, colour="#0000FF", alpha=0.6, stroke=1) +
  geom_smooth(method='lm', colour='red', fill='magenta', alpha=0.1) +
  facet_wrap(~Defect_Class, nrow=1, ncol=5, scales="free") +
  ggtitle('Defect Classes by Cannabis Exposure') +
  labs(x='Annual Cannabis Use', y= 'Defect Rate / 1,000 Births') +
  theme_plotE()

## 5 Main Defects by Tobacco Use
TobGr <- 
  ggplot(QLDPlusRxDfxClassesxg, aes(DlyCigs11, Rate)) +
  geom_point(size=5, colour="#0000FF", alpha=0.6, stroke=1) +
  geom_smooth(method='lm', colour='red', fill='magenta', alpha=0.1) +
  facet_wrap(~Defect_Class, nrow=1, ncol=5, scales="free") +
  ggtitle('Defect Classes by Tobacco Exposure') +
  labs(x='Annual Tobacco Use', y= 'Defect Rate / 1,000 Births') +
  theme_plotE()

## 5 Main Defects by Binge Alcohol Use
AlcGr <- 
  ggplot(QLDPlusRxDfxClassesxg, aes(RiskAlc11, Rate)) +
  geom_point(size=5, colour="#0000FF", alpha=0.6, stroke=1) +
  geom_smooth(method='lm', colour='red', fill='magenta', alpha=0.1) +
  facet_wrap(~Defect_Class, nrow=1, ncol=5, scales="free") +
  ggtitle('Defect Classes by Binge Alcohol Exposure') +
  labs(x='Annual Binge Alcohol Use', y= 'Defect Rate / 1,000 Births') +
  theme_plotE()

Drugs3Dfx5Gr <- ggarrange(TobGr, AlcGr, CanGr, nrow=3, ncol=1)
Drugs3Dfx5Gr

ggsave("Drugs3Dfx5Gr.pdf", dpi=1200, width=15, height=12, units="in",
       path = "D:/1ASReece/Research/2020 Res/QLD/R Code/Data/Figures/dpi1200")


QLDPlusRxDfxClxrrgg <- QLDPlusRxDfxClxrrg %>%
  gather("Drug", "Use_Rate", factor_key = T, -c(1,5,6))
dim(QLDPlusRxDfxClxrrgg); names(QLDPlusRxDfxClxrrgg); head(QLDPlusRxDfxClxrrgg)

## 5 Main Defects by All Drugs
ggplot(QLDPlusRxDfxClxrrgg, aes(Use_Rate, Rate)) +
  geom_point(size=4) +
  geom_smooth(method='lm') +
  facet_grid(Drug~Defect_Class, scales="free") +
  ggtitle('Defect Classes by Drug Exposure') +
  labs(x='Annual Drug Use', y= 'Defect Rate / 1,000 Births') +
  theme_plotE()


##################################################################################################################################################
##################################################################################################################################################
##################################################################################################################################################
##################################################################################################################################################

####################### 
####################### Looking at CALF_1 Output - Trends Over Time
####################### 

Calf1 <- read_csv("D:/1ASReece/Research/2020 Res/QLD/R Code/Data/csv/Calf1Op.csv")
dim(Calf1); names(Calf1); head(Calf1); tail(Calf1); glimpse(Calf1); summary(Calf1); print(tbl_df(Calf1), n=48)
Calf1$Defect <- str_to_title(Calf1$Defect)
unique(Calf1$Defect)

Calf1$Defect = fct_relevel(Calf1$Defect,
                      c("Cardiovascular Defects", "Atrial Septal Defects", "Ventricular Septal Defect", 
                        "Patent Ductus Arteriosus", "Respiratory System Defects", "Gastro-Intestinal Defects"))

# Pink ribbon w Blue Line
ggplot(Calf1, aes(Year, Rate, ymin=LCI, ymax=UCI)) + geom_point(colour='red', size=4, alpha=0.75) +
  geom_ribbon(alpha=0.2, fill='magenta') +
  geom_path(colour='red', size=1.5) +
  facet_wrap(~ Defect, nrow=2, ncol=3, scales='free') +
  geom_smooth(method='lm', se=FALSE) +
  ggtitle('Rates of Selected Defects / Defect Classes Over Time') +
  labs(y='Rate / 10,000 Live Births') +
  theme_plotE()

# Green ribbon w Red Line
ChiRiseGr <- 
ggplot(Calf1, aes(Year, Rate, ymin=LCI, ymax=UCI)) + 
  geom_point(colour='#336600', size=4, alpha=0.75) +
  geom_ribbon(alpha=0.2, fill='#00FF00') +
  geom_path(colour='#00CC00', size=1) +
  facet_wrap(~ Defect, nrow=2, ncol=3, scales='free') +
  geom_smooth(method='lm', se=FALSE, size=2, colour='red') +
  ggtitle('Rates of Selected Defects / Defect Classes Over Time') +
  labs(y='Rate / 10,000 Live Births') +
  theme_plotE()

# Blue ribbon w Red Line
ChiRiseBu <- 
ggplot(Calf1, aes(Year, Rate, ymin=LCI, ymax=UCI)) + 
  geom_point(colour='#0033FF', size=4, alpha=0.75) +
  geom_ribbon(alpha=0.1, fill='#0000FF') +  
  geom_path(colour='#0033FF', size=1) +
  facet_wrap(~ Defect, nrow=2, ncol=3, scales='free') +
  geom_smooth(method='lm', se=FALSE, size=2, colour='red') +
  ggtitle('Rates of Selected Defects / Defect Classes Over Time') +
  labs(y='Rate / 10,000 Live Births') +
  theme_plotE()

ggsave("ChiRiseGr.pdf", dpi=1200, width = 13, height=8, units="in",
       path = "D:/1ASReece/Research/2020 Res/QLD/R Code/Data/Figures/dpi1200")
ggsave("ChiRiseBu.pdf", dpi=1200, width = 13, height=8, units="in",
       path = "D:/1ASReece/Research/2020 Res/QLD/R Code/Data/Figures/dpi1200")


QLDBth <- read_csv("D:/1ASReece/Research/2020 Res/QLD/R Code/Data/csv/QLDBth.csv")
dim(QLDBth); names(QLDBth); head(QLDBth); tail(QLDBth); glimpse(QLDBth); summary(QLDBth)

Calf12 <- Calf1 %>% left_join(QLDBth, by='Year') %>% mutate(NormBth = QLDBirth - Number)
dim(Calf12); names(Calf12); head(Calf12); tail(Calf12); glimpse(Calf12); summary(Calf12)
unique(Calf12$Defect)

Calf123 <- Calf12[,c(3,8)]
dim(Calf123); names(Calf123); head(Calf123)

Calf123CVS <- Calf123[1:8,]
Calf123VSD <- Calf123[9:16,]
Calf123ASD <- Calf123[17:24,]
Calf123PDA <- Calf123[25:32,]
Calf123RSD <- Calf123[32:40,]
Calf123GIT <- Calf123[41:48,]

chisq.test(Calf123CVS)
chisq.test(Calf123ASD)
chisq.test(Calf123VSD)
chisq.test(Calf123PDA)
chisq.test(Calf123RSD)
chisq.test(Calf123GIT)

pchisq(96.415, df=1, lower.tail=FALSE)   #  9.315868e-23
pchisq(149.84, df=1, lower.tail=FALSE)   #  1.879023e-34
pchisq(1210.6, df=1, lower.tail=FALSE)   #  3.03132e-265

## Checking Total Births
QLDBthS <- QLDBth %>% summarize(TBth = sum(QLDBirth))  # == 509095
QLDBthS 

## Checking NNSW Births
NNSWBth <- read_csv("D:/1ASReece/Research/2020 Res/QLD/R Code/Data/csv/NNSWBth.csv")
dim(NNSWBth); names(NNSWBth); head(NNSWBth); tail(NNSWBth); glimpse(NNSWBth); summary(NNSWBth); print(NNSWBth)

NNSWBthS <- NNSWBth %>% summarize(TBth = sum(Births))  # == 22084
NNSWBthS 

## Checking NNSW Births - Both North Coastal Regions Including Central Coast
NNSWBthB <- read_csv("D:/1ASReece/Research/2020 Res/QLD/R Code/Data/csv/NNSWBthNCCC.csv")
dim(NNSWBthB); names(NNSWBthB); head(NNSWBthB); tail(NNSWBthB); glimpse(NNSWBthB); summary(NNSWBthB); print(NNSWBthB)

NNSWBthBS <- NNSWBthB %>%
  summarize(
    NthCstTot   = sum(NthCst),
    CenCstTot   = sum(CentCst),
    TotBth      = CenCstTot + NthCstTot
  )
NNSWBthBS

####################################################################################################################################################
####################################################################################################################################################
############# Importing Real Data - Current Data
####################################################################################################################################################
####################################################################################################################################################
############# Now Real Data Analysis

Dfx <- read_csv("D:/1ASReece/Research/2020 Res/QLD/R Code/Data/csv/Dfx.csv")
dim(Dfx); names(Dfx); head(Dfx); tail(Dfx); glimpse(Dfx); summary(Dfx); print(Dfx)

Clax <- read_csv("D:/1ASReece/Research/2020 Res/QLD/R Code/Data/csv/Classes.csv")
dim(Clax); names(Clax); head(Clax); tail(Clax); glimpse(Clax); summary(Clax); print(Clax)

# w NNSW Births = 22084
ClaxS <- Clax %>%
  group_by(CanRel) %>%
  summarize(
    IttNoTot     = sum(IttNo),
    NormalIttTot = 22084 - IttNoTot,
    QLDNoTot     = sum(QLDNo),
    NormalQLDTot = 509095 - QLDNoTot,
  ) %>%
  mutate(
    IttRatio     = IttNoTot / NormalIttTot,
    QLDRatio     = QLDNoTot / NormalQLDTot,
    Itt.QLDRatio = IttRatio / QLDRatio
  )
ClaxS

#### This one works nicely
# Now w NNSW Births = 4800
ClaxS <- Clax %>%
  group_by(CanRel) %>%
  summarize(
    IttNoTot     = sum(IttNo),
    NormalIttTot = 4800 - IttNoTot,
    QLDNoTot     = sum(QLDNo),
    NormalQLDTot = 509095 - QLDNoTot,
  ) %>%
  mutate(
    IttRatio     = IttNoTot / NormalIttTot,
    QLDRatio     = QLDNoTot / NormalQLDTot,
    Itt.QLDRatio = IttRatio / QLDRatio
  )
ClaxS


ClaxSS <- Clax %>%
  group_by(CanRel) %>%
  summarize(
    IttNoTot     = sum(IttNo),
    NormalIttTot = sum(NormalItt),
    QLDNoTot     = sum(QLDNo),
    NormalQLDTot = sum(NormalQLD),
  ) %>%
  mutate(
    IttRatio     = IttNoTot / NormalIttTot,
    QLDRatio     = QLDNoTot / NormalQLDTot,
    Itt.QLDRatio = IttRatio / QLDRatio
  )
ClaxSS


### Itt Denominator
47/0.00098    # = 47959
183/0.00381   # = 48031
36/0.00075    # = 48000
20/0.00042    # = 47619
107/0.00223   # = 47982
36/0.00075    # = 48000
88/0.0018     # = 48889
155/0.0032    # = 48438

### QLD Denominator
125/0.0002    # = 625000
3251/0.0065   # = 500153
2705/0.0054   # = 500925


Dfx$Ix  <- 1:44

#### Points Only - Big Ones
## Raw Data
RatioPlot <- 
ggplot(Dfx, aes(reorder(Defect, Ix), Ratio, fill=Ix, colour=Ix)) +
  geom_point(size=8, alpha=0.7, show.legend = F, stroke=2) +
  ggtitle('Relative Ratio of NNSW to QLD Defect Rate') +
  labs(y='NNSW / QLD Rate Ratio', x= 'Congenital Anomaly Type') +
  theme_plotE() +
  theme(axis.text.x = element_text(angle = 45, hjust=1)) +
  scale_colour_viridis_c(direction=1, option='viridis') +
  scale_fill_viridis_c(direction=1, option='viridis') +
  geom_hline(yintercept=1, colour='grey50', size=1, alpha=0.7)


## Logged Data
LogRatioPlot <- 
ggplot(Dfx, aes(reorder(Defect, Ix), log(Ratio), fill=Ix, colour=Ix)) +
  geom_point(size=8, alpha=0.7, show.legend = F, stroke=2) +
  ggtitle('Log (Relative Ratio) of NNSW to QLD Defect Rate') +
  labs(y='NNSW / QLD Rate Ratio', x= 'Congenital Anomaly Type') +
  theme_plotE() +
  theme(axis.text.x = element_text(angle = 45, hjust=1)) +
  scale_colour_viridis_c(direction=1, option='viridis') +
  scale_fill_viridis_c(direction=1, option='viridis') +
  geom_hline(yintercept=0, colour='grey50', size=1, alpha=0.7)

# ggsave("RatioPlot.pdf", dpi=1200, width = 15, height=10, units="in",
#        path = "D:/1ASReece/Research/2020 Res/QLD/R Code/Data/Figures/dpi1200")
# ggsave("RatioPlot.wmf", dpi=1200, width = 15, height=10, units="in",
#        path = "D:/1ASReece/Research/2020 Res/QLD/R Code/Data/Figures/dpi1200")
# ggsave("RatioPlot.eps", dpi=1200, width = 15, height=10, units="in",
#        path = "D:/1ASReece/Research/2020 Res/QLD/R Code/Data/Figures/dpi1200")
# ggsave("RatioPlot.jpg", dpi=1200, width = 15, height=10, units="in",
#        path = "D:/1ASReece/Research/2020 Res/QLD/R Code/Data/Figures/dpi1200")
# 
# ggsave("LogRatioPlot.pdf", dpi=300, width = 15, height=10, units="in",
#        path = "D:/1ASReece/Research/2020 Res/QLD/R Code/Data/Figures/dpi1200")
# ggsave("LogRatioPlot.wmf", dpi=300, width = 15, height=10, units="in",
#        path = "D:/1ASReece/Research/2020 Res/QLD/R Code/Data/Figures/dpi1200")
# ggsave("LogRatioPlot.eps", dpi=300, width = 15, height=10, units="in",
#        path = "D:/1ASReece/Research/2020 Res/QLD/R Code/Data/Figures/dpi1200")
# ggsave("LogRatioPlot.jpg", dpi=300, width = 15, height=10, units="in",
#        path = "D:/1ASReece/Research/2020 Res/QLD/R Code/Data/Figures/dpi1200")


ClaxL <- read_csv("D:/1ASReece/Research/2020 Res/QLD/R Code/Data/csv/ClassesLong.csv")
dim(ClaxL); names(ClaxL); head(ClaxL); tail(ClaxL); glimpse(ClaxL); summary(ClaxL); print(ClaxL)

#### w Error bars
ggplot(ClaxL, aes(Defect, Rate, ymin=LCI, ymax=UCI, colour=Location, fill=Location)) +
  geom_point(size=3, alpha=0.7) +
  # geom_ribbon(alpha=0.2) +
  ggtitle('Rates of Selected Defect Classes Over Time') +
  labs(y='Rate / 10,000 Live Births') +
  theme_plotE() +
  theme(axis.text.x = element_text(angle = 45, hjust=1)) +
  geom_errorbar(width = 0.2)


### w Column Bars w Error bars in them.
dodge <- position_dodge(width=0.9)

ClassCol <- 
ggplot(ClaxL, aes(Defect, Rate, ymin=LCI, ymax=UCI, colour=Location, fill=Location)) +
  geom_col(position = "dodge2", alpha=0.5) +
  geom_errorbar(
    position = position_dodge2(width = 0.5, padding = 0.5)
  ) +
  ggtitle('Rates of Selected Defect Classes Over Time') +
  labs(y='Rate / 10,000 Live Births') +
  theme_plotE() +
  theme(axis.text.x = element_text(angle = 45, hjust=1)) 

# ggsave("ClassCol.pdf", dpi=1200, width = 15, height=10, units="in",
#        path = "D:/1ASReece/Research/2020 Res/QLD/R Code/Data/Figures/dpi1200")


## From ggplot2 help page
p +
  geom_col(position = "dodge2") +
  geom_errorbar(
    aes(ymin = lower, ymax = upper),
    position = position_dodge2(width = 0.5, padding = 0.5)
  )


DfxL <- read_csv("D:/1ASReece/Research/2020 Res/QLD/R Code/Data/csv/DfxLong.csv")
DfxL$Ix <- 1:88
dim(DfxL); names(DfxL); head(DfxL); tail(DfxL); glimpse(DfxL); summary(DfxL); print(DfxL)

### Raw Data
RawDat <- 
ggplot(DfxL, aes(reorder(Defect, -Ratio), (Rate), ymin=(LCI), ymax=(UCI), colour=Location, fill=Location)) +
  geom_col(position = "dodge2", alpha=0.5) +
  geom_errorbar(
    position = position_dodge2(width = 0.5, padding = 0.5)
  ) +
  ggtitle('Rates of Selected Congenital Defects - QLD v NNSW') +
  labs(y='Rate / 10,000 Live Births', subtitle = 'QLD CALF File, QLD Health') +
  theme_plotE() +
  theme(axis.text.x = element_text(angle = 45, hjust=1)) 


### Logged Data
LogDat <- 
ggplot(DfxL, aes(reorder(Defect, -Ratio), log(Rate), ymin=log(LCI), ymax=log(UCI), colour=Location, fill=Location)) +
  geom_col(position = "dodge2", alpha=0.5) +
  geom_errorbar(
    position = position_dodge2(width = 0.5, padding = 0.5)
  ) +
  ggtitle('Log (Rates) of Selected Congenital Defects - QLD v NNSW') +
  labs(y='Rate / 10,000 Live Births', subtitle = 'QLD CALF File, QLD Health') +
  theme_plotE() +
  theme(axis.text.x = element_text(angle = 45, hjust=1)) 

# ggsave("RawDat.pdf", dpi=1200, width = 15, height=10, units="in",
#        path = "D:/1ASReece/Research/2020 Res/QLD/R Code/Data/Figures/dpi1200")
# ggsave("LogDat.pdf", dpi=1200, width = 15, height=10, units="in",
#        path = "D:/1ASReece/Research/2020 Res/QLD/R Code/Data/Figures/dpi1200")


####################################################################################################################################################
####################################################################################################################################################
############# Importing Real Data
####################################################################################################################################################
####################################################################################################################################################
############# Now Real Data Analysis

QLDD <- read_csv("D:/1ASReece/Research/2020 Res/QLD/R Code/Data/csv/QLDEpiR5.csv")
QLDD$Ix <- 1:54
dim(QLDD)
names(QLDD)
head(QLDD)
tail(QLDD)
class(QLDD)
summary(QLDD)
glimpse(QLDD)

# print(QLDD, n=54)

NNSWQLDRatioGr <- 
ggplot(QLDD, aes(Ix, Itt.QLD.Ratio)) + 
  geom_point(size=8, alpha=0.8, aes(fill=Ix, colour=Ix), stroke=3,
             show.legend = F) +
  labs(title='Interstate / Queensland Ratios for Congenital Anomalies',
       subtitle='Data: QLD Mothers and Babies Report 2015',
       x= 'Defect Type / Class', y='Interstate / Queensland Ratio',
       fill='Index', colour='Index') +
  # scale_fill_distiller(palette = "RdPu", direction=1) +
  # scale_fill_distiller(palette = "PiYG", direction=-1) +
  # scale_fill_distiller(palette = "RdYlGn", direction=-1) +
  scale_colour_viridis_c(direction=1, option='viridis') +
  scale_fill_viridis_c(direction=1, option='viridis') +
  scale_x_continuous(labels=QLDD$Defect, breaks=1:54) +
  theme_plotE() +
  scale_y_continuous(breaks=0:7) +
  geom_hline(yintercept = 1, colour="grey40") +
  theme(axis.text.x.bottom = element_text(angle = 45, hjust=1)) +
  guides(fill=guide_colorbar(barheight=unit(0.8, "npc"), barwidth=unit(0.02, "npc"),
                             frame.colour="#00CC00", frame.linewidth = 4, reverse=T),
         colour=guide_colorbar(barheight=unit(0.8, "npc"), barwidth=unit(0.02, "npc"),
                             frame.colour="#00CC00", frame.linewidth = 4, reverse=T)) 

ggsave("NNSWQLDRatioGr.pdf", width=15, height=8, units="in", dpi=1200,
       path = "D:/1ASReece/Research/2020 Res/QLD/R Code/Data/Figures/dpi1200")

asinh(1)

LNNSWQLDRatioGr <- 
  ggplot(QLDD, aes(Ix, asinh(Itt.QLD.Ratio))) + 
  geom_point(size=8, alpha=0.8, aes(fill=Ix, colour=Ix), stroke=3,
             show.legend = F) +
  labs(title='Arcsinh( Interstate / Queensland Ratios) for Congenital Anomalies',
       subtitle='Data: QLD Mothers and Babies Report 2015',
       x= 'Defect Type / Class', y='Arcsinh (Interstate / Queensland Ratio)',
       fill='Index', colour='Index') +
  # scale_fill_distiller(palette = "RdPu", direction=1) +
  # scale_fill_distiller(palette = "PiYG", direction=-1) +
  # scale_fill_distiller(palette = "RdYlGn", direction=-1) +
  scale_colour_viridis_c(direction=1, option='viridis') +
  scale_fill_viridis_c(direction=1, option='viridis') +
  scale_x_continuous(labels=QLDD$Defect, breaks=1:54) +
  theme_plotE() +
  scale_y_continuous(breaks=0:7) +
  geom_hline(yintercept = 0.8813736, colour="grey40") +
  theme(axis.text.x.bottom = element_text(angle = 45, hjust=1)) +
  guides(fill=guide_colorbar(barheight=unit(0.8, "npc"), barwidth=unit(0.02, "npc"),
                             frame.colour="#00CC00", frame.linewidth = 4, reverse=T),
         colour=guide_colorbar(barheight=unit(0.8, "npc"), barwidth=unit(0.02, "npc"),
                               frame.colour="#00CC00", frame.linewidth = 4, reverse=T)) 

ggsave("LNNSWQLDRatioGr.pdf", width=15, height=8, units="in", dpi=1200,
       path = "D:/1ASReece/Research/2020 Res/QLD/R Code/Data/Figures/dpi1200")
ggsave("LNNSWQLDRatioGr.wmf", width=15, height=8, units="in", dpi=1200,
       path = "D:/1ASReece/Research/2020 Res/QLD/R Code/Data/Figures/dpi1200")

QLDD$IQR <- QLDD$Itt.QLD.Ratio

tapply(QLDD$IQR, QLDD$THCRel3, mean)
tapply(QLDD$IQR, QLDD$THCRel3, median)
tapply(QLDD$IQR, QLDD$THCRel3, sd)
tapply(QLDD$IQR, QLDD$THCRel3, se)


####################################################################################################################################################
####################################################################################################################################################
############# Now in epiR epi.2by2

####################################################################################################################################################
####################################################################################################################################################
############# Re-Doing Graphs in Correct Order
####################################################################################################################################################
####################################################################################################################################################
############# 

####################################################################################################################################################
####################################################################################################################################################
############# Now in epiR epi.2by2

QLDD2 <- QLDD[,c(3:6,2)]
dim(QLDD2); names(QLDD2); head(QLDD2)
print(QLDD2, n=54)

QLDD2Rel <- QLDD2[1:30, ]    # length == 30
QLDD2NRl <- QLDD2[31:54,]    # length == 24

hid <- QLDD2Rel$Defect
ai  <- QLDD2Rel$Itt.D.Nos
bi  <- QLDD2Rel$Itt.N.Bths
ci  <- QLDD2Rel$QLD.D.Nos
di  <- QLDD2Rel$QLD.N.Bths
dat <- data.frame(hid, ai, bi, ci, di)
print(dat)

#################################################################
#################################################################
###### First we do Cannabis Related Defects
## Re-format data frame dat into a format suitable for epi.2by2:
hid <- rep(QLDD2Rel$Defect, times = 4)
exp <- factor(rep(c(1,1,0,0), each = 30), levels = c(1,0))
out <- factor(rep(c(1,0,1,0), each = 30), levels = c(1,0))
dat <- data.frame(hid, exp, out, n = c(ai,bi,ci,di)) 
dat <- xtabs(n ~ exp + out + hid, data = dat)
print(dat)

rvalRel <- epi.2by2(dat = dat, method = "cohort.count", outcome= "as.columns")
print(rvalRel)
# str(rval)

rvalRel2 <- epi.2by2(dat = dat, method = "cross.sectional", outcome= "as.columns")
class(rvalRel2)
print(rvalRel2)
pchisq(92.947, df=29, lower.tail=FALSE)   # 1.272622e-08
pchisq(490.33, df=29, lower.tail=FALSE)   # 2.785512e-85
# str(rval2)

nstrata <- 1:30
strata.lab <- QLDD2Rel$Defect
y.at <- 1:30
y.lab <- strata.lab
# x.at <- c(0.0625,0.125, 0.25, 0.5, 1, 2, 4, 8, 16)
x.at    <- c(0.015625, 0.03125, 0.0625, 0.125, 0.25, 0.5, 1, 2, 4, 8, 16)


or.l <- rvalRel$massoc$OR.strata.cfield$lower
or.u <- rvalRel$massoc$OR.strata.cfield$upper
or.p <- rvalRel$massoc$OR.strata.cfield$est
dat <- data.frame(y.at, y.lab, or.p, or.l, or.u)
# dat


datR <- dat %>% arrange((or.l))
datR$Ix <- 1:30
head(datR)
tail(datR)
class(datR)

rvalRel$massoc$OR.mh$est      # 2.322652
rvalRel$massoc$OR.mh$upper    # 2.508092
rvalRel$massoc$OR.mh$lower    # 2.150923

# MHdf <- as.data.frame(c("Mantel-Haenszel Adjusted", 2.322652, 2.150923, 2.508092), nrow=1, ncol=4)

datRR <- rbind(list(0, "Mantel-Haenszel Adjusted", 2.322652, 2.150923, 2.508092, 0), datR)
head(datRR)
tail(datRR)
dim(datRR)

### Major Graph

ggplot(datRR, aes(or.p, Ix)) +
   geom_rect(xmin = 1.10, xmax = 1.33, ymin= -1.5, ymax=31.5, alpha=0.018, fill="grey80", colour='grey40') +
   geom_vline(linetype=2, xintercept=2.32, size = 0.5) +
   geom_point(size=4, aes(colour=Ix, fill=Ix), stroke=3, alpha=0.6, show.legend = F) + 
   geom_errorbarh(aes(xmax = or.u, xmin = or.l), height = 0.4, colour='grey10') + 
   labs(x = "Prevalence Ratio", y = "Defect Type",
               subtitle='Data: QLD Mothers and Babies Report 2015',
        colour='Defect\nNumber', fill='Defect\nNumber') + 
   scale_x_continuous(trans = log2_trans(), breaks = c(x.at, 2.32), 
                      labels = c("0.0156",'0.0312','0.0625','0.1250','0.250','0.500',
                                 '1.00','','4.0','8.0','16.0', '2.32'),
               limits = c(0.05,14)) + 
   scale_y_continuous(breaks = datRR$y.at, labels = datRR$y.lab) + 
   geom_vline(xintercept = 1, lwd = 1) + # coord_fixed(ratio = 0.75 / 1) + 
   theme(axis.title.y = element_text(vjust = 0)) +
  theme_plotE(axis.title.y = element_text(vjust = 0)) +
  ggtitle('Prevalence Ratios for Elevation of Interstate Rate Over Queensland Rate
- Cannabis Related Defects') +
  # scale_fill_gradientn(colours =  colsOR) +
  # scale_colour_gradientn(colours =  colsOR) +
  scale_fill_gradient(low="purple", high = "red") +
  scale_colour_gradient(low="purple", high = "red") +
  guides(fill=guide_colorbar(barheight=unit(1.2, "npc"), barwidth=unit(0.02, "npc"),
                             frame.colour="#FF3300", frame.linewidth = 4, reverse=F),
         colour=guide_colorbar(barheight=unit(1.2, "npc"), barwidth=unit(0.02, "npc"),
                             frame.colour="#FF3300", frame.linewidth = 4, reverse=F))  +
  geom_point(aes(x=2.32, y= 0.0), colour='red', stroke=3, size=7, alpha=0.04, shape=18) +
  geom_errorbarh(aes(xmax = 2.322652, xmin = 2.150923, y= 0.0), height = 0.5, colour='red', size=1) 


#################################################################
#################################################################
###### Second We do Cannabis Not-Related Defects
## Re-format data frame dat into a format suitable for epi.2by2:

QLDD2NRl <- QLDD2[31:54,]    # length == 26
length(QLDD2NRl$Defect)      # length == 26 

hid <- QLDD2NRl$Defect
ai  <- QLDD2NRl$Itt.D.Nos
bi  <- QLDD2NRl$Itt.N.Bths
ci  <- QLDD2NRl$QLD.D.Nos
di  <- QLDD2NRl$QLD.N.Bths
dat <- data.frame(hid, ai, bi, ci, di)
print(dat)


###### First we do Cannabis Related Defects
## Re-format data frame dat into a format suitable for epi.2by2:
hid <- rep(QLDD2NRl$Defect, times = 4)
exp <- factor(rep(c(1,1,0,0), each = 24), levels = c(1,0))
out <- factor(rep(c(1,0,1,0), each = 24), levels = c(1,0))
dat <- data.frame(hid, exp, out, n = c(ai,bi,ci,di)) 
dat <- xtabs(n ~ exp + out + hid, data = dat)
# print(dat)

rvalNRel <- epi.2by2(dat = dat, method = "cohort.count", outcome= "as.columns")
print(rvalNRel)
# str(rvalNRel)

rval2NRel <- epi.2by2(dat = dat, method = "cross.sectional", outcome= "as.columns")
print(rval2NRel)
pchisq(104.427,  df=23, lower.tail=FALSE)   #  2.399906e-12
pchisq(117.221, df=23, lower.tail=FALSE)    #  1.31178e-14
# str(rval2)

nstrata <- 1:dim(dat)[3]
strata.lab <- QLDD2NRl$Defect
y.at    <- 1:24
y.lab   <- c(strata.lab)
x.at    <- c(0.015625, 0.03125, 0.0625, 0.125, 0.25, 0.5, 1, 2, 4, 8, 16)

or.l <- c(rval2NRel$massoc$OR.strata.cfield$lower)
or.u <- c(rval2NRel$massoc$OR.strata.cfield$upper)
or.p <- c(rval2NRel$massoc$OR.strata.cfield$est)
dat  <- data.frame(y.at, y.lab, or.p, or.l, or.u)
dat
class(dat)
datR <- dat %>% arrange((or.l))

datR$Ix <- 1:24
datR


rval2NRel$massoc$OR.mh$est     # 0.80745
rval2NRel$massoc$OR.mh$lower   # 0.7455597
rval2NRel$massoc$OR.mh$upper   # 0.874478

datRNRel <- rbind(list(0, "Mantel-Haenszel Adjusted", 0.80745, 0.7455597, 0.874478, 0), datR)
head(datRNRel)
tail(datRNRel)
dim(datRNRel)


ggplot(datRNRel, aes(or.p, Ix)) +
   geom_rect(xmin = -0.16, xmax = -0.47, ymin= -1.4, ymax=27.3, alpha=0.018, fill="grey80", colour="grey40") +
   geom_point(size=4, aes(colour=Ix, fill=Ix), stroke=3, alpha=0.6, show.legend = F) + 
   geom_errorbarh(aes(xmax = or.u, xmin = or.l), height = 0.4, colour='grey10') + 
   labs(x = "Odds ratio", y = "Defect Type",
               subtitle='Data: QLD Mothers and Babies Report 2015',
        colour='Defect\nNumber', fill='Defect\nNumber') + 
   scale_x_continuous(trans = log2_trans(), breaks = c(x.at, 0.8), 
                      labels = c("0.0156",'0.0312','0.0625','0.1250','0.250','0.500',
                                 '1','2.0','4.0','8.0','16.0','0.80'),
               limits = c(0.019,12)) + 
   scale_y_continuous(breaks = datRNRel$y.at, labels = datRNRel$y.lab) + 
   geom_vline(xintercept = 1, lwd = 1) + # coord_fixed(ratio = 0.75 / 1) + 
   geom_vline(xintercept = 0.8, lwd = 0.5, linetype=2) +
  theme_plotE(axis.title.y = element_text(vjust = 0)) +
  ggtitle('Odds Ratios for Elevation of Interstate Rate Over Queensland Rate
- Cannabis NOT Related Defects') +
  # scale_colour_viridis_c(direction=-1, option='plasma') +
  # scale_fill_viridis_c(direction=-1, option='plasma') +
  # scale_fill_gradientn(colours =  colsOR) +
  # scale_colour_gradientn(colours =  colsOR) +
  # scale_fill_hue() +
  # scale_colour_hue() +
  scale_fill_gradient(low="purple", high = "red") +
  scale_colour_gradient(low="purple", high = "red") +
  guides(fill=guide_colorbar(barheight=unit(0.8, "npc"), barwidth=unit(0.02, "npc"),
                             frame.colour="#9900FF", frame.linewidth = 4, reverse=F),
         colour=guide_colorbar(barheight=unit(0.8, "npc"), barwidth=unit(0.02, "npc"),
                             frame.colour="#660099", frame.linewidth = 4, reverse=F)) +
  geom_point(aes(x=0.80745, y=0), colour='red', stroke=3, size=8, alpha=0.04, shape=18) +
  geom_errorbarh(aes(xmax = 0.874478, xmin = 0.7455597, y=0), height = 0.5, colour='red', size=1) 


##################################################################################################################################
##################################################################################################################################
##################################################################################################################################
##################################################################################################################################
##################################################################################################################################
##################################################################################################################################
################## Now Looking at Whole df

QLDD3 <- QLDD[,c(3:6,2,8)]
dim(QLDD3)
names(QLDD3)[c(1:4,6)] <- c("IDN", "IBth", "QDN", "QBth", "THCRel")
names(QLDD3)
head(QLDD3)
tail(QLDD3)
print(tbl_df(QLDD3), n=54)

## Not run: 
hid <- 1:54
ai <- QLDD3$IDN
bi <- QLDD3$IBth
ci <- QLDD3$QDN
di <- QLDD3$QBth
dat <- data.frame(hid, ai, bi, ci, di)
print(dat)

## Re-format data frame dat into a format suitable for epi.2by2:
hid <- rep(c(rep(1,30),rep(0,24)), times = 4)
exp <- factor(rep(c(1,1,0,0), each = 54), levels = c(1,0))
out <- factor(rep(c(1,0,1,0), each = 54), levels = c(1,0))
dat <- data.frame(hid, exp, out, n = c(ai,bi,ci,di)) 
dat <- xtabs(n ~ exp + out + hid, data = dat)
print(dat)

# epi.2by2(dat = dat, method = "cohort.count", outcome= "as.columns")
# epi.2by2(dat = dat, method = "cross.sectional", outcome= "as.columns")

pchisq(348.282, df=1, lower.tail=FALSE)   # 1.272622e-08
pchisq(347.615, df=1, lower.tail=FALSE)   # 1.272622e-08
pchisq(53.213, df=1, lower.tail=FALSE)   # 1.272622e-08

##################################################################################################################################
##################################################################################################################################
################## Now Looking at Whole df

DfxClx <- read_csv("D:/1ASReece/Research/2020 Res/QLD/R Code/Data/csv/DfxClx.csv")

## Set-Up  
hid <- 1:54
ai <- DfxClx$IttNo
bi <- DfxClx$NormalItt
ci <- DfxClx$QLDNo
di <- DfxClx$NormalQLD
dat <- data.frame(hid, ai, bi, ci, di)
print(dat)

## Re-format data frame dat into a format suitable for epi.2by2:
hid <- rep(c(rep(1,27),rep(0,17), rep(1,5),rep(0,5)), times = 4)
exp <- factor(rep(c(1,1,0,0), each = 54), levels = c(1,0))
out <- factor(rep(c(1,0,1,0), each = 54), levels = c(1,0))
dat <- data.frame(hid, exp, out, n = c(ai,bi,ci,di)) 
dat <- xtabs(n ~ exp + out + hid, data = dat)
print(dat)

epi.2by2(dat = dat, method = "cohort.count", outcome= "as.columns")
epi.2by2(dat = dat, method = "cross.sectional", outcome= "as.columns")

pchisq(204.022, df=1, lower.tail=FALSE)   # 2.768114e-46


#### Just Doing Dfx
## Set-Up for Dfx Only 
hid <- 1:44
ai <- DfxClx[1:44,]$IttNo
bi <- DfxClx[1:44,]$NormalItt
ci <- DfxClx[1:44,]$QLDNo
di <- DfxClx[1:44,]$NormalQLD
dat <- data.frame(hid, ai, bi, ci, di)
print(dat)

## Re-format data frame dat into a format suitable for epi.2by2:
hid <- rep(c(rep(1,27),rep(0,17)), times = 4)
exp <- factor(rep(c(1,1,0,0), each = 44), levels = c(1,0))
out <- factor(rep(c(1,0,1,0), each = 44), levels = c(1,0))
dat <- data.frame(hid, exp, out, n = c(ai,bi,ci,di)) 
dat <- xtabs(n ~ exp + out + hid, data = dat)
print(dat)

epi.2by2(dat = dat, method = "cohort.count", outcome= "as.columns")
epi.2by2(dat = dat, method = "cross.sectional", outcome= "as.columns")

pchisq(158.813, df=1, lower.tail=FALSE)   #  2.055888e-36


#### Just Doing Classes Only
## Set-Up for Dfx Only 
hid <- 1:10
ai <- DfxClx[45:54,]$IttNo
bi <- DfxClx[45:54,]$NormalItt
ci <- DfxClx[45:54,]$QLDNo
di <- DfxClx[45:54,]$NormalQLD
dat <- data.frame(hid, ai, bi, ci, di)
print(dat)

## Re-format data frame dat into a format suitable for epi.2by2:
hid <- rep(c(rep(1,5),rep(0,5)), times = 4)
exp <- factor(rep(c(1,1,0,0), each = 10), levels = c(1,0))
out <- factor(rep(c(1,0,1,0), each = 10), levels = c(1,0))
dat <- data.frame(hid, exp, out, n = c(ai,bi,ci,di)) 
dat <- xtabs(n ~ exp + out + hid, data = dat)
print(dat)

epi.2by2(dat = dat, method = "cohort.count", outcome= "as.columns")
epi.2by2(dat = dat, method = "cross.sectional", outcome= "as.columns")

pchisq(59.201, df=1, lower.tail=FALSE)   #  1.423615e-14


##################################################################################################################################
##################################################################################################################################
##################################################################################################################################
##################################################################################################################################
################## NNSW Birth Data V NSW

## NNSW v NSW
dat <- matrix(c(526,2260,22133,70109), nrow = 2, byrow = TRUE)
epi.2by2(dat = as.table(dat), method = "cross.sectional", 
   conf.level = 0.95, units = 1, outcome = "as.columns")
pchisq(38.954, df=1, lower.tail=FALSE)   #  4.339103e-10

## NNSW v QLD
dat <- matrix(c(526,2260,12175,48950), nrow = 2, byrow = TRUE)
epi.2by2(dat = as.table(dat), method = "cross.sectional", 
   conf.level = 0.95, units = 1, outcome = "as.columns")
pchisq(1.803, df=1, lower.tail=FALSE)   #  4.339103e-10

## Not Related QLD v NNSW
dat <- matrix(c(324,4476,41090,468005), nrow = 2, byrow = TRUE)
epi.2by2(dat = as.table(dat), method = "cross.sectional", 
   conf.level = 0.95, units = 1, outcome = "as.columns")
pchisq(11.202, df=1, lower.tail=FALSE)   #   0.0008170922

## Related NNSW v QLD
dat <- matrix(c(393,4407,28013,481082), nrow = 2, byrow = TRUE)
epi.2by2(dat = as.table(dat), method = "cross.sectional", 
   conf.level = 0.95, units = 1, outcome = "as.columns")
pchisq(65.646, df=1, lower.tail=FALSE)   #  5.396439e-16

## Related v Not Related NNSW
dat <- matrix(c(393,4407,324,4476), nrow = 2, byrow = TRUE)
epi.2by2(dat = as.table(dat), method = "cross.sectional", 
   conf.level = 0.95, units = 1, outcome = "as.columns")
pchisq(7.176, df=1, lower.tail=FALSE)   #  0.007388525

##################################################################################################################################
##################################################################################################################################
##################################################################################################################################
##################################################################################################################################
################## Now Same w Single Defects

# 1 Exo
dat <- matrix(c(7,4793,118,508970), nrow = 2, byrow = TRUE)
epi.2by2(dat = as.table(dat), method = "cross.sectional", 
   conf.level = 0.95, units = 1, outcome = "as.columns")
pchisq(29.417 , df=1, lower.tail=FALSE)     #  5.836342e-08

# 2 Gss
dat <- matrix(c(16,4784,290,508789), nrow = 2, byrow = TRUE)
epi.2by2(dat = as.table(dat), method = "cross.sectional", 
   conf.level = 0.95, units = 1, outcome = "as.columns")
pchisq(61.029, df=1, lower.tail=FALSE)      #  5.624023e-15

# 3 T18
dat <- matrix(c(11,4789,259,508725), nrow = 2, byrow = TRUE)
epi.2by2(dat = as.table(dat), method = "cross.sectional", 
   conf.level = 0.95, units = 1, outcome = "as.columns")
pchisq(28.775, df=1, lower.tail=FALSE)      #  8.129373e-08

# 4 SASI
dat <- matrix(c(6,4794,161,508928), nrow = 2, byrow = TRUE)
epi.2by2(dat = as.table(dat), method = "cross.sectional", 
   conf.level = 0.95, units = 1, outcome = "as.columns")
pchisq(12.762, df=1, lower.tail=FALSE)      #   0.0003537325

# 5 DiaH
dat <- matrix(c(6,4794,144,508945), nrow = 2, byrow = TRUE)
epi.2by2(dat = as.table(dat), method = "cross.sectional", 
   conf.level = 0.95, units = 1, outcome = "as.columns")
pchisq(15.242, df=1, lower.tail=FALSE)      #  9.457651e-05

# 6 Tetrad
dat <- matrix(c(8,4792,185,508902), nrow = 2, byrow = TRUE)
epi.2by2(dat = as.table(dat), method = "cross.sectional", 
   conf.level = 0.95, units = 1, outcome = "as.columns")
pchisq(21.513, df=1, lower.tail=FALSE)      #   3.514381e-06

# 7 TxGr
dat <- matrix(c(12,4788,274,508902), nrow = 2, byrow = TRUE)
epi.2by2(dat = as.table(dat), method = "cross.sectional", 
   conf.level = 0.95, units = 1, outcome = "as.columns")
pchisq(32.91, df=1, lower.tail=FALSE)      #  9.652547e-09

# 8 Turner
dat <- matrix(c(4,4796,115,508976), nrow = 2, byrow = TRUE)
epi.2by2(dat = as.table(dat), method = "cross.sectional", 
   conf.level = 0.95, units = 1, outcome = "as.columns")
pchisq(7.579, df=1, lower.tail=FALSE)      #  0.005905219

# 9 PDA
dat <- matrix(c(102,4698,3149,505844), nrow = 2, byrow = TRUE)
epi.2by2(dat = as.table(dat), method = "cross.sectional", 
   conf.level = 0.95, units = 1, outcome = "as.columns")
pchisq(171.606, df=1, lower.tail=FALSE)      #  3.299206e-39

# 10 ASD
dat <- matrix(c(81,4719,2624,506390), nrow = 2, byrow = TRUE)
epi.2by2(dat = as.table(dat), method = "cross.sectional", 
   conf.level = 0.95, units = 1, outcome = "as.columns")
pchisq(124.723, df=1, lower.tail=FALSE)      #  5.851896e-29

# 11 VSD
dat <- matrix(c(52,4748,2323,506720), nrow = 2, byrow = TRUE)
epi.2by2(dat = as.table(dat), method = "cross.sectional", 
   conf.level = 0.95, units = 1, outcome = "as.columns")
pchisq(40.631, df=1, lower.tail=FALSE)      #  1.838664e-10

# 12 Anen
dat <- matrix(c(5,4795,242,508848), nrow = 2, byrow = TRUE)
epi.2by2(dat = as.table(dat), method = "cross.sectional", 
   conf.level = 0.95, units = 1, outcome = "as.columns")
pchisq(3.174, df=1, lower.tail=FALSE)      #   0.074819

# 13 Enceph
dat <- matrix(c(1,4795,47,508848), nrow = 2, byrow = TRUE)
epi.2by2(dat = as.table(dat), method = "cross.sectional", 
   conf.level = 0.95, units = 1, outcome = "as.columns")
pchisq(0.686, df=1, lower.tail=FALSE)      #  0.4075283

# 14 Anot
dat <- matrix(c(2,4798,110,508903), nrow = 2, byrow = TRUE)
epi.2by2(dat = as.table(dat), method = "cross.sectional", 
   conf.level = 0.95, units = 1, outcome = "as.columns")
pchisq(0.878, df=1, lower.tail=FALSE)      #  0.34875

# 15 ToF
dat <- matrix(c(3,4797,172,508920), nrow = 2, byrow = TRUE)
epi.2by2(dat = as.table(dat), method = "cross.sectional", 
   conf.level = 0.95, units = 1, outcome = "as.columns")
pchisq(1.152 , df=1, lower.tail=FALSE)      #  0.2831309

# 16 T13
dat <- matrix(c(2,4798,97,508996), nrow = 2, byrow = TRUE)
epi.2by2(dat = as.table(dat), method = "cross.sectional", 
   conf.level = 0.95, units = 1, outcome = "as.columns")
pchisq(1.262, df=1, lower.tail=FALSE)      #  0.2612729

# 17 LRed
dat <- matrix(c(6,4794,329,508760), nrow = 2, byrow = TRUE)
epi.2by2(dat = as.table(dat), method = "cross.sectional", 
   conf.level = 0.95, units = 1, outcome = "as.columns")
pchisq(2.661, df=1, lower.tail=FALSE)      #  0.1028361

# 18 NTD
dat <- matrix(c(11,4794,623,508461), nrow = 2, byrow = TRUE)
epi.2by2(dat = as.table(dat), method = "cross.sectional", 
   conf.level = 0.95, units = 1, outcome = "as.columns")
pchisq(4.386, df=1, lower.tail=FALSE)      # 0.03623523

# 19 Downs
dat <- matrix(c(17,4783,987,508091), nrow = 2, byrow = TRUE)
epi.2by2(dat = as.table(dat), method = "cross.sectional", 
   conf.level = 0.95, units = 1, outcome = "as.columns")
pchisq(6.265, df=1, lower.tail=FALSE)      #  0.01231462

# 20 SpBf
dat <- matrix(c(5,4795,274,508816), nrow = 2, byrow = TRUE)
epi.2by2(dat = as.table(dat), method = "cross.sectional", 
   conf.level = 0.95, units = 1, outcome = "as.columns")
pchisq(2.221, df=1, lower.tail=FALSE)      #  0.1361449

# 21 Renal
dat <- matrix(c(10,4790,657,508428), nrow = 2, byrow = TRUE)
epi.2by2(dat = as.table(dat), method = "cross.sectional", 
   conf.level = 0.95, units = 1, outcome = "as.columns")
pchisq(2.306, df=1, lower.tail=FALSE)      #  0.1288753

# 22 Microceph
dat <- matrix(c(4,4796,263,508828), nrow = 2, byrow = TRUE)
epi.2by2(dat = as.table(dat), method = "cross.sectional", 
   conf.level = 0.95, units = 1, outcome = "as.columns")
pchisq(0.919, df=1, lower.tail=FALSE)      #  0.3377377

# 23 Clefts
dat <- matrix(c(12,4788,959,508124), nrow = 2, byrow = TRUE)
epi.2by2(dat = as.table(dat), method = "cross.sectional", 
   conf.level = 0.95, units = 1, outcome = "as.columns")
pchisq(0.957, df=1, lower.tail=FALSE)      #  0.3279439

# 24 Anus
dat <- matrix(c(2,4798,202,508891), nrow = 2, byrow = TRUE)
epi.2by2(dat = as.table(dat), method = "cross.sectional", 
   conf.level = 0.95, units = 1, outcome = "as.columns")
pchisq(0.005, df=1, lower.tail=FALSE)      #  0.943628

# 25 SynD
dat <- matrix(c(5,4795,496,508594), nrow = 2, byrow = TRUE)
epi.2by2(dat = as.table(dat), method = "cross.sectional", 
   conf.level = 0.95, units = 1, outcome = "as.columns")
pchisq(0.022 , df=1, lower.tail=FALSE)      #  0.8820871

# 26 PolyD
dat <- matrix(c(2,4798,589,508504), nrow = 2, byrow = TRUE)
epi.2by2(dat = as.table(dat), method = "cross.sectional", 
   conf.level = 0.95, units = 1, outcome = "as.columns")
pchisq(2.269, df=1, lower.tail=FALSE)      #  0.131985

# 27 PySten
dat <- matrix(c(2,4798,657,508436), nrow = 2, byrow = TRUE)
epi.2by2(dat = as.table(dat), method = "cross.sectional", 
   conf.level = 0.95, units = 1, outcome = "as.columns")
pchisq(2.83, df=1, lower.tail=FALSE)      #  0.09251836

# 28 Kidney
dat <- matrix(c(5,4795,159,508931), nrow = 2, byrow = TRUE)
epi.2by2(dat = as.table(dat), method = "cross.sectional", 
   conf.level = 0.95, units = 1, outcome = "as.columns")
pchisq(7.929, df=1, lower.tail=FALSE)      #  0.004864868

# 29 HydroC
dat <- matrix(c(9,4791,292,508794), nrow = 2, byrow = TRUE)
epi.2by2(dat = as.table(dat), method = "cross.sectional", 
   conf.level = 0.95, units = 1, outcome = "as.columns")
pchisq(13.758, df=1, lower.tail=FALSE)      #   0.0002079334

# 30 CoAo
dat <- matrix(c(9,4791,284,508802), nrow = 2, byrow = TRUE)
epi.2by2(dat = as.table(dat), method = "cross.sectional", 
   conf.level = 0.95, units = 1, outcome = "as.columns")
pchisq(14.477, df=1, lower.tail=FALSE)      #  0.0001418814

# 31 ChoAtres
dat <- matrix(c(3, 4797,122,508970), nrow = 2, byrow = TRUE)
epi.2by2(dat = as.table(dat), method = "cross.sectional", 
   conf.level = 0.95, units = 1, outcome = "as.columns")
pchisq(2.904, df=1, lower.tail=FALSE)      #  0.08836004

# 32 MicroOphth
dat <- matrix(c(1,4799,48,509046), nrow = 2, byrow = TRUE)
epi.2by2(dat = as.table(dat), method = "cross.sectional", 
   conf.level = 0.95, units = 1, outcome = "as.columns")
pchisq(0.649, df=1, lower.tail=FALSE)      #  0.4204704

# 33 aaTx
dat <- matrix(c(2,4798,122,508971), nrow = 2, byrow = TRUE)
epi.2by2(dat = as.table(dat), method = "cross.sectional", 
   conf.level = 0.95, units = 1, outcome = "as.columns")
pchisq( 0.618, df=1, lower.tail=FALSE)      # 0.4317915

# 34 CHOMet
dat <- matrix(c(1,4799,530,509041), nrow = 2, byrow = TRUE)
epi.2by2(dat = as.table(dat), method = "cross.sectional", 
   conf.level = 0.95, units = 1, outcome = "as.columns")
pchisq(3.19, df=1, lower.tail=FALSE)        #  0.07409001

# 35 Branchial
dat <- matrix(c(4,4796,245,508846), nrow = 2, byrow = TRUE)
epi.2by2(dat = as.table(dat), method = "cross.sectional", 
   conf.level = 0.95, units = 1, outcome = "as.columns")
pchisq(1.217, df=1, lower.tail=FALSE)      #  0.2699502

# 36 Hip
dat <- matrix(c(27,4773,1864,507204), nrow = 2, byrow = TRUE)
epi.2by2(dat = as.table(dat), method = "cross.sectional", 
   conf.level = 0.95, units = 1, outcome = "as.columns")
pchisq(5, df=1, lower.tail=FALSE)      #  0.02534732

# 37 Lens
dat <- matrix(c(2,4798,159,508934), nrow = 2, byrow = TRUE)
epi.2by2(dat = as.table(dat), method = "cross.sectional", 
   conf.level = 0.95, units = 1, outcome = "as.columns")
pchisq(0.165 , df=1, lower.tail=FALSE)      #   0.6845942

# 38 UDT
dat <- matrix(c(42,4758,4371,504682), nrow = 2, byrow = TRUE)
epi.2by2(dat = as.table(dat), method = "cross.sectional", 
   conf.level = 0.95, units = 1, outcome = "as.columns")
pchisq(0.015, df=1, lower.tail=FALSE)      #  0.9025233

# 39 CNO
dat <- matrix(c(5,4795,479,508611), nrow = 2, byrow = TRUE)
epi.2by2(dat = as.table(dat), method = "cross.sectional", 
   conf.level = 0.95, units = 1, outcome = "as.columns")
pchisq(0.051, df=1, lower.tail=FALSE)      #  0.8213322

# 40 RenalPelv
dat <- matrix(c(11,4789,290,507709), nrow = 2, byrow = TRUE)
epi.2by2(dat = as.table(dat), method = "cross.sectional", 
   conf.level = 0.95, units = 1, outcome = "as.columns")
pchisq(24.002 , df=1, lower.tail=FALSE)      #  9.623568e-07

# 41 Hypospad
dat <- matrix(c(13,4787,2020,507062), nrow = 2, byrow = TRUE)
epi.2by2(dat = as.table(dat), method = "cross.sectional", 
   conf.level = 0.95, units = 1, outcome = "as.columns")
pchisq(1.915, df=1, lower.tail=FALSE)      #   0.1664089

# 42 Talip
dat <- matrix(c(41,4759,8027,501027), nrow = 2, byrow = TRUE)
epi.2by2(dat = as.table(dat), method = "cross.sectional", 
   conf.level = 0.95, units = 1, outcome = "as.columns")
pchisq(16.07, df=1, lower.tail=FALSE)      #  6.104346e-05

# 43 Ureter
dat <- matrix(c(16,4799,259,508835), nrow = 2, byrow = TRUE)
epi.2by2(dat = as.table(dat), method = "cross.sectional", 
   conf.level = 0.95, units = 1, outcome = "as.columns")
pchisq(70.633, df=1, lower.tail=FALSE)      #  4.302594e-17

# 44 BMarx
dat <- matrix(c(9,4791,3858,508228), nrow = 2, byrow = TRUE)
epi.2by2(dat = as.table(dat), method = "cross.sectional", 
   conf.level = 0.95, units = 1, outcome = "as.columns")
pchisq(20.509, df=1, lower.tail=FALSE)      #  5.935153e-06

# 45 Chromo
dat <- matrix(c(47,4753,2191,506857), nrow = 2, byrow = TRUE)
epi.2by2(dat = as.table(dat), method = "cross.sectional", 
   conf.level = 0.95, units = 1, outcome = "as.columns")
pchisq(33.021, df=1, lower.tail=FALSE)      #  9.11688e-09

# 46 CVS
dat <- matrix(c(183,4617,8747,500165), nrow = 2, byrow = TRUE)
epi.2by2(dat = as.table(dat), method = "cross.sectional", 
   conf.level = 0.95, units = 1, outcome = "as.columns")
pchisq(122.037 , df=1, lower.tail=FALSE)      #  2.265728e-28

# 47 CNS
dat <- matrix(c(36,4764, 2051,507008), nrow = 2, byrow = TRUE)
epi.2by2(dat = as.table(dat), method = "cross.sectional", 
   conf.level = 0.95, units = 1, outcome = "as.columns")
pchisq(14.163, df=1, lower.tail=FALSE)      #  0.0001676348

# 48 Face
dat <- matrix(c(20,4780,1610,507465), nrow = 2, byrow = TRUE)
epi.2by2(dat = as.table(dat), method = "cross.sectional", 
   conf.level = 0.95, units = 1, outcome = "as.columns")
pchisq(1.516, df=1, lower.tail=FALSE)      #  0.2182258

# 49 GIT
dat <- matrix(c(107,4693,13414,495574), nrow = 2, byrow = TRUE)
epi.2by2(dat = as.table(dat), method = "cross.sectional", 
   conf.level = 0.95, units = 1, outcome = "as.columns")
pchisq(3.063, df=1, lower.tail=FALSE)      #  0.08009367

# 50 Resp
dat <- matrix(c(36,4764,2332,506727), nrow = 2, byrow = TRUE)
epi.2by2(dat = as.table(dat), method = "cross.sectional", 
   conf.level = 0.95, units = 1, outcome = "as.columns")
pchisq(61.029, df=1, lower.tail=FALSE)      #  5.624023e-15

# 51 Eye
dat <- matrix(c(11,4789,992,508092), nrow = 2, byrow = TRUE)
epi.2by2(dat = as.table(dat), method = "cross.sectional", 
   conf.level = 0.95, units = 1, outcome = "as.columns")
pchisq(0.287, df=1, lower.tail=FALSE)      #  0.5921494

# 52 Urogenital
dat <- matrix(c(88,4712,10156,498851), nrow = 2, byrow = TRUE)
epi.2by2(dat = as.table(dat), method = "cross.sectional", 
   conf.level = 0.95, units = 1, outcome = "as.columns")
pchisq(0.638, df=1, lower.tail=FALSE)      #  0.424436

# 53 MSK
dat <- matrix(c(155,4645,19007,489933), nrow = 2, byrow = TRUE)
epi.2by2(dat = as.table(dat), method = "cross.sectional", 
   conf.level = 0.95, units = 1, outcome = "as.columns")
pchisq(3.383, df=1, lower.tail=FALSE)      #  0.06587205

# 54 Skin
dat <- matrix(c(34,4766,8603,500458), nrow = 2, byrow = TRUE)
epi.2by2(dat = as.table(dat), method = "cross.sectional", 
   conf.level = 0.95, units = 1, outcome = "as.columns")
pchisq(27.728, df=1, lower.tail=FALSE)      #  1.396271e-07


##################################################################################################################################
##################################################################################################################################
##################################################################################################################################
##################################################################################################################################
################## Drawing Graphs

OROp <- read_csv("D:/1ASReece/Research/2020 Res/QLD/R Code/Data/csv/OROp.csv")
dim(OROp); names(OROp); head(OROp); tail(OROp); glimpse(OROp); summary(OROp); print(tbl_df(OROp), n=54)

OROpDfx <- OROp[1:44,]
OROpClx <- OROp[45:54,]

OROpDfxa <- arrange(OROpDfx, P)
print(tbl_df(OROpDfxa), n=44)

OROpClxa <- arrange(OROpClx, P)
print(tbl_df(OROpClxa), n=10)

OROpDfxaa <- arrange(OROpDfx, desc(AFE_LCI))
print(tbl_df(OROpDfxaa), n=44)

OROpClxaa <- arrange(OROpClx, desc(AFE_LCI))
print(tbl_df(OROpClxaa), n=10)


OROpClxS <- OROpClx %>%
  group_by(CanRel) %>%
  summarize(
    IttNoTot     = sum(IttNo),
    NormalIttTot = 4800 - IttNoTot,
    QLDNoTot     = sum(QLDNo),
    NormalQLDTot = 509095 - QLDNoTot,
  ) %>%
  mutate(
    IttRatio     = IttNoTot / NormalIttTot,
    QLDRatio     = QLDNoTot / NormalQLDTot,
    Itt.QLDRatio = IttRatio / QLDRatio
  )
OROpClxS


OROpDfxS <- OROpDfx %>%
  group_by(CanRel) %>%
  summarize(
    IttNoTot     = sum(IttNo),
    NormalIttTot = 4800 - IttNoTot,
    QLDNoTot     = sum(QLDNo),
    NormalQLDTot = 509095 - QLDNoTot,
  ) %>%
  mutate(
    IttRatio     = IttNoTot / NormalIttTot,
    QLDRatio     = QLDNoTot / NormalQLDTot,
    Itt.QLDRatio = IttRatio / QLDRatio
  )
OROpDfxS

# OROpDfxS - Defect Numbers  Related v Not Related
dat <- matrix(c(185,4615,394,4406), nrow = 2, byrow = TRUE)
epi.2by2(dat = as.table(dat), method = "cross.sectional", 
   conf.level = 0.95, units = 1, outcome = "as.columns")
pchisq(80.284, df=1, lower.tail=FALSE)      #  3.242843e-19

#### OROpDfxS - Defect Numbers  Related v Not Related
# Same Flipped
dat <- matrix(c(394,4406, 185,4615), nrow = 2, byrow = TRUE)
epi.2by2(dat = as.table(dat), method = "cross.sectional", 
   conf.level = 0.95, units = 1, outcome = "as.columns")
pchisq(80.284, df=1, lower.tail=FALSE)      #  3.242843e-19


# OROpDfxS - NNSW v QLD  for Not_Related 
dat <- matrix(c(185,4615,23737,485358), nrow = 2, byrow = TRUE)
epi.2by2(dat = as.table(dat), method = "cross.sectional", 
   conf.level = 0.95, units = 1, outcome = "as.columns")
pchisq(7.002, df=1, lower.tail=FALSE)      #  0.00814187

# OROpDfxS - NNSW v QLD  for Related 
dat <- matrix(c(394,4406,16346,492749), nrow = 2, byrow = TRUE)
epi.2by2(dat = as.table(dat), method = "cross.sectional", 
   conf.level = 0.95, units = 1, outcome = "as.columns")
pchisq(376.859, df=1, lower.tail=FALSE)      #  6.009159e-84

# Not Cannabis Related
# 185      4615 23737    485358
dat <- matrix(c(185,4615,23737,485358), nrow = 2, byrow = TRUE)
epi.2by2(dat = as.table(dat), method = "cross.sectional", 
   conf.level = 0.95, units = 1, outcome = "as.columns")
pchisq(7.002, df=1, lower.tail=FALSE)      #  0.00814187

# ASD Cannabis Related
# 81	4719	2624	506390
dat <- matrix(c(81,4719,2624,506390), nrow = 2, byrow = TRUE)
epi.2by2(dat = as.table(dat), method = "cross.sectional", 
   conf.level = 0.95, units = 1, outcome = "as.columns")
pchisq(124.723, df=1, lower.tail=FALSE)      #   5.851896e-29

######## Graphs
### First - Defects

OROp2 <- read_csv("D:/1ASReece/Research/2020 Res/QLD/R Code/Data/csv/OROp2.csv")
dim(OROp2); names(OROp2); print(tbl_df(OROp2), n=57); tail(OROp2)

OROp2Dfxaa <- OROp2[1:44,] %>% arrange(desc(PR_LCI))

OROp2[45:47,]

OROp2DfxaaSum <- rbind(OROp2Dfxaa, OROp2[45:47,])

OROp2DfxaaSum$Ix <- 1:47
OROp2DfxaaSum[45,1] <- ""

print(tbl_df(OROp2DfxaaSum), n=47)

ggplot(OROp2DfxaaSum, aes(PR, reorder(Defect, -Ix), xmin=PR_LCI, xmax=PR_UCI,
                      fill=Ix, colour=-Ix)) +
  geom_point(size=4, show.legend = F) +
  geom_errorbarh(show.legend = F) +
  geom_vline(xintercept=1, colour='grey50', alpha=0.6, size=1.1) +
  # scale_fill_viridis_c(option="plasma", direction=1) +
  # scale_colour_viridis_c(option="plasma", direction=1) +
  labs(
    title='Prevalance Ratio for Congenital Defects NNSW v QLD',
    subtitle= "Queensland Health CALF File 2008-2015",
    x='Prevalence Ratio',
    y='Congenital Anomaly') +
  theme_plotE()
         

### w Dark Theme
ggplot(OROp2DfxaaSum, aes(PR, reorder(Defect, -Ix), xmin=PR_LCI, xmax=PR_UCI,
                      fill=Ix, colour=-Ix)) +
  geom_point(size=4, show.legend = F) +
  geom_errorbarh(show.legend = F, size=1.1) +
  scale_fill_viridis_c(option="plasma", direction=1) +
  scale_colour_viridis_c(option="plasma", direction=1) +
  labs(
    title='Prevalance Ratio for Congenital Defects NNSW v QLD',
    subtitle= "Queensland Health CALF File 2008-2015",
    x='Prevalence Ratio',
    y='Congenital Anomaly') +
  theme_dark() +
  # theme(plot.background = element_rect(size=1, colour="black", fill='grey90')) +
  theme_plotE() +
  geom_vline(xintercept=1, colour='black', alpha=0.6, size=1.1) 

         
### w Black 
ggplot(OROp2DfxaaSum, aes(PR, reorder(Defect, -Ix), xmin=PR_LCI, xmax=PR_UCI,
                      fill=Ix, colour=-Ix)) +
  geom_point(size=4, show.legend = F) +
  geom_errorbarh(show.legend = F, size=1.1) +
  # scale_fill_viridis_c(option="plasma", direction=1) +
  scale_colour_viridis_c(option="plasma", direction=1) +
  labs(
    title='Prevalance Ratio for Congenital Defects NNSW v QLD',
    subtitle= "Queensland Health CALF File 2008-2015",
    x='Prevalence Ratio',
    y='Congenital Anomaly') +
  # theme_dark() +
  theme(plot.background = element_rect(size=1, colour="black", fill='grey99'),
        panel.background = element_rect(fill='black')) +
  theme_plotE() +
  geom_vline(xintercept=1, colour='black', alpha=0.6, size=1.1) 


### w Black - Now Grey 40
ggplot(OROp2DfxaaSum, aes(PR, reorder(Defect, -Ix), xmin=PR_LCI, xmax=PR_UCI,
                      fill=Ix, colour=-Ix)) +
  geom_point(size=4, show.legend = F) +
  geom_errorbarh(show.legend = F, size=1.1) +
  # scale_fill_viridis_c(option="plasma", direction=1) +
  scale_colour_viridis_c(option="plasma", direction=1) +
  labs(
    title='Prevalance Ratio for Congenital Defects NNSW v QLD',
    subtitle= "Queensland Health CALF File 2008-2015",
    x='Prevalence Ratio',
    y='Congenital Anomaly') +
  # theme_dark() +
  theme(plot.background = element_rect(size=1, colour="black", fill='grey99'),
        panel.background = element_rect(fill='grey40')) +
  theme_plotE() +
  geom_vline(xintercept=1, colour='black', alpha=0.6, size=1.1) 


################# THIS IS THE WINNING GRAPH
### w Black w viridis, grey30
ggplot(OROp2DfxaaSum, aes(PR, reorder(Defect, -Ix), xmin=PR_LCI, xmax=PR_UCI,
                      fill=Ix, colour=-Ix)) +
  geom_point(size=4, show.legend = F) +
  geom_errorbarh(show.legend = F, size=1.1) +
  scale_colour_viridis_c(option="viridis", direction=1) +
  labs(
    title='Prevalance Ratio for Congenital Defects NNSW v QLD',
    subtitle= "Queensland Health CALF File 2008-2015",
    x='Prevalence Ratio',
    y='Congenital Anomaly') +
  theme(plot.background = element_rect(size=1, colour="black", fill='grey99'),
        panel.background = element_rect(fill='grey30')) +
  theme_plotE() +
  geom_vline(xintercept=1, colour='black', alpha=0.6, size=1.1) 

######################################################################################################################################## 
######################################################################################################################################## 
################# THIS IS THE WINNING GRAPH in Plasma
### w Black w viridis, grey30
ggplot(OROp2DfxaaSum, aes(PR, reorder(Defect, -Ix), xmin=PR_LCI, xmax=PR_UCI,
                      fill=Ix, colour=-Ix)) +
  geom_point(size=4, show.legend = F) +
  geom_errorbarh(show.legend = F, size=1.1) +
  scale_colour_viridis_c(option="plasma", direction=1) +
  # scale_colour_distiller(palette="Reds", direction=-1) +
  labs(
    title='Prevalance Ratio for Congenital Defects NNSW v QLD',
    subtitle= "Queensland Health CALF File 2008-2015",
    x='Prevalence Ratio',
    y='Congenital Anomaly') +
  theme(plot.background = element_rect(size=1, colour="black", fill='grey99'),
        panel.background = element_rect(fill='grey40')) +
  theme_plotE() +
  geom_vline(xintercept=1, colour='black', alpha=0.6, size=1.1) 

################# THIS IS THE WINNING GRAPH in Inferno
### w Black w viridis, grey30
ggplot(OROp2DfxaaSum, aes(PR, reorder(Defect, -Ix), xmin=PR_LCI, xmax=PR_UCI,
                      fill=Ix, colour=-Ix)) +
  geom_point(size=4, show.legend = F) +
  geom_errorbarh(show.legend = F, size=1.1) +
  scale_colour_viridis_c(option="inferno", direction=1) +
  # scale_colour_distiller(palette="Reds", direction=-1) +
  labs(
    title='Prevalance Ratio for Congenital Defects NNSW v QLD',
    subtitle= "Queensland Health CALF File 2008-2015",
    x='Prevalence Ratio',
    y='Congenital Anomaly') +
  theme(plot.background = element_rect(size=1, colour="black", fill='grey99'),
        panel.background = element_rect(fill='grey40')) +
  theme_plotE() +
  geom_vline(xintercept=1, colour='black', alpha=0.6, size=1.1) 

################# THIS IS THE WINNING GRAPH in Reds
### w Black w viridis, grey30
ggplot(OROp2DfxaaSum, aes(PR, reorder(Defect, -Ix), xmin=PR_LCI, xmax=PR_UCI,
                      fill=Ix, colour=-Ix)) +
  geom_point(size=4, show.legend = F) +
  geom_errorbarh(show.legend = F, size=1.1) +
  # scale_colour_viridis_c(option="plasma", direction=-1) +
  scale_colour_distiller(palette="Reds", direction=-1) +
  labs(
    title='Prevalance Ratio for Congenital Defects NNSW v QLD',
    subtitle= "Queensland Health CALF File 2008-2015",
    x='Prevalence Ratio',
    y='Congenital Anomaly') +
  theme(plot.background = element_rect(size=1, colour="black", fill='grey99'),
        panel.background = element_rect(fill='grey40')) +
  theme_plotE() +
  geom_vline(xintercept=1, colour='black', alpha=0.6, size=1.1) 


### w Black w viridis, grey50
ggplot(OROp2DfxaaSum, aes(PR, reorder(Defect, -Ix), xmin=PR_LCI, xmax=PR_UCI,
                      fill=Ix, colour=-Ix)) +
  geom_point(size=4, show.legend = F) +
  geom_errorbarh(show.legend = F, size=1.1) +
  # scale_fill_viridis_c(option="plasma", direction=1) +
  scale_colour_viridis_c(option="viridis", direction=1) +
  labs(
    title='Prevalance Ratio for Congenital Defects NNSW v QLD',
    subtitle= "Queensland Health CALF File 2008-2015",
    x='Prevalence Ratio',
    y='Congenital Anomaly') +
  # theme_dark() +
  theme(plot.background = element_rect(size=1, colour="black", fill='grey99'),
        panel.background = element_rect(fill='grey50')) +
  theme_plotE() +
  geom_vline(xintercept=1, colour='black', alpha=0.6, size=1.1) 


OROp2DfxaaSumRel  <- subset(OROp2DfxaaSum, CanRel=="Related"); dim(OROp2DfxaaSumRel)
OROp2DfxaaSumNnR  <- subset(OROp2DfxaaSum, CanRel!="Related"); dim(OROp2DfxaaSumNnR); names(OROp2DfxaaSumNnR)
OROp2DfxaaSumRel$Ix <- 1:28
OROp2DfxaaSumNnR$Ix <- 1:18

################
###### Cannabis Related PR's
PRRelGr <- 
ggplot(OROp2DfxaaSumRel, aes(PR, reorder(Defect, -Ix), xmin=PR_LCI, xmax=PR_UCI,
                      fill=Ix, colour=-Ix)) +
  geom_point(size=4, show.legend = F) +
  geom_errorbarh(show.legend = F, size=1.1) +
  scale_colour_viridis_c(option="plasma", direction=1) +
  # scale_colour_distiller(palette="Reds", direction=-1) +
  labs(
    title='Prevalance Ratio for Congenital Defects
NNSW v QLD - Cannabis Related Defects',
    subtitle= "Queensland Health CALF File 2008-2015",
    x='Prevalence Ratio with 95% Confidence Intervals',
    y='Congenital Anomaly') +
  theme(plot.background = element_rect(size=1, colour="black", fill='grey99'),
        panel.background = element_rect(fill='grey40')) +
  theme_plotE() +
  geom_vline(xintercept=1, colour='black', alpha=0.6, size=1.1) 


### Cannabis NOT Related PR's
PRNRelGr <- 
ggplot(OROp2DfxaaSumNnR, aes(PR, reorder(Defect, -Ix), xmin=PR_LCI, xmax=PR_UCI,
                      fill=Ix, colour=-Ix)) +
  geom_point(size=4, show.legend = F) +
  geom_errorbarh(show.legend = F, size=1.1) +
  scale_colour_viridis_c(option="plasma", direction=1) +
  # scale_colour_distiller(palette="Reds", direction=-1) +
  labs(
    title='Prevalance Ratio for Congenital Defects
NNSW v QLD - Cannabis Not Related Defects',
    subtitle= "Queensland Health CALF File 2008-2015",
    x='Prevalence Ratio with 95% Confidence Intervals',
    y='Congenital Anomaly') +
  theme(plot.background = element_rect(size=1, colour="black", fill='grey99'),
        panel.background = element_rect(fill='grey40')) +
  theme_plotE() +
  geom_vline(xintercept=1, colour='black', alpha=0.6, size=1.1) 

PRGr <- ggarrange(PRRelGr, PRNRelGr, ncol=2, nrow=1)
PRGr
ggsave("PRGr.pdf", dpi=1200, width=15, height=11, units="in",
       path = "D:/1ASReece/Research/2020 Res/QLD/R Code/Data/Figures/dpi1200")
ggsave("PRGr.wmf", dpi=1200, width=15, height=11, units="in",
       path = "D:/1ASReece/Research/2020 Res/QLD/R Code/Data/Figures/dpi1200")

PRGr3 <- PRGr
ggsave("PRGr3.pdf", dpi=1200, width=15, height=6, units="in",
       path = "D:/1ASReece/Research/2020 Res/QLD/R Code/Data/Figures/dpi1200")

################
###### Cannabis Related AFE's
AFERelGr <- 
ggplot(OROp2DfxaaSumRel, aes((AFE), reorder(Defect, -Ix), xmin=AFE_LCI, xmax=AFE_UCI,
                      fill=Ix, colour=-Ix)) +
  geom_point(size=4, show.legend = F) +
  geom_errorbarh(show.legend = F, size=1.1) +
  scale_colour_viridis_c(option="plasma", direction=1) +
  # scale_colour_distiller(palette="Reds", direction=-1) +
  labs(
    title='Attributable Fraction in the Exposed
for Congenital Defects NNSW v QLD 
- Cannabis Related Defects',
    subtitle= "Queensland Health CALF File 2008-2015",
    x='Attributable Fraction in the Exposed with 95% C.I.',
    y='Congenital Anomaly') +
  theme(plot.background = element_rect(size=1, colour="black", fill='grey99'),
        panel.background = element_rect(fill='grey40')) +
  scale_x_continuous(limits=c(-400, 100)) +
  theme_plotE() +
  geom_vline(xintercept=1, colour='black', alpha=0.6, size=1.2) +
  annotate("segment",  colour="#660099",  size=1.2,
           y=3, yend=3, x=-400, xend=30.7) +
  annotate("segment",  colour="#660099",  size=1.2,
           y=2.6, yend=3.4, x=30.7, xend=30.7) +
  annotate("segment",  colour="#330066",  size=1.2,
           y=2, yend=2, x=-400, xend=22.7) +
  annotate("segment",  colour="#330066",  size=1.2,
           y=1.6, yend=2.4, x=22.7, xend=22.7) 


dim(OROp2DfxaaSumRel)   # 28 17
OROp2DfxaaSumRel[26:27,]  # -178 : -1013, 30.7; -210 :  -1140, 22.7


OROp2DfxaaSumNnR[18,10] <- -20.99

### Cannabis NOT Related AFE's
AFENRelGr <- 
ggplot(OROp2DfxaaSumNnR, aes(AFE, reorder(Defect, -Ix), xmin=AFE_LCI, xmax=AFE_UCI,
                      fill=Ix, colour=-Ix)) +
  geom_point(size=4, show.legend = F) +
  geom_errorbarh(show.legend = F, size=1.1) +
  scale_colour_viridis_c(option="plasma", direction=1) +
  # scale_colour_distiller(palette="Reds", direction=-1) +
  labs(
    title='Attributable Fraction in the Exposed 
for Congenital Defects NNSW v QLD
- Cannabis Not Related Defects',
    subtitle= "Queensland Health CALF File 2008-2015",
    x='Attributable Fraction in the Exposed with 95% C.I.',
    y='Congenital Anomaly') +
  theme(plot.background = element_rect(size=1, colour="black", fill='grey99'),
        panel.background = element_rect(fill='grey40')) +
  scale_x_continuous(limits=c(-400, 100)) +
  theme_plotE() +
  geom_vline(xintercept=1, colour='black', alpha=0.6, size=1.2) +
  annotate("segment",  colour="#660099",  size=1.2,
           y=3, yend=3, x=-400, xend=-109) +
  annotate("segment",  colour="#660099",  size=1.2,
           y=2.6, yend=3.4, x=-109, xend=-109) +
  annotate("segment",  colour="#330066",  size=1.2,
           y=2, yend=2, x=-400, xend=29.8) +
  annotate("segment",  colour="#330066",  size=1.2,
           y=1.6, yend=2.4, x=29.8, xend=29.8) 
  
AFEGr2 <- ggarrange(AFERelGr, AFENRelGr, ncol=2, nrow=1)
AFEGr2
ggsave("AFEGr2.pdf", dpi=1200, width=15, height=8, units="in",
       path = "D:/1ASReece/Research/2020 Res/QLD/R Code/Data/Figures/dpi1200")


### Not Related
dim(OROp2DfxaaSumNnR)     # 18 17
names(OROp2DfxaaSumNnR)     # 18 17
OROp2DfxaaSumNnR <- OROp2DfxaaSumNnR[,-17]
OROp2DfxaaSumNnR[16,15] <- -0.55
OROp2DfxaaSumNnR[16,13] <- -0.70
OROp2DfxaaSumNnR[15:18,]  # -302:  -672  -109;  -399: -3450  29.8
OROp2DfxaaSumNnR17     <- OROp2DfxaaSumNnR[1:17,]
OROp2DfxaaSumNnR17a    <- arrange(OROp2DfxaaSumNnR17, AFP_LCI)
OROp2DfxaaSumNnR17b    <- rbind(OROp2DfxaaSumNnR[18,], OROp2DfxaaSumNnR17a)
OROp2DfxaaSumNnR17b$Ix <- 1:18
print(tbl_df(OROp2DfxaaSumNnR17b), n=18)

### Related
dim(OROp2DfxaaSumRel); names(OROp2DfxaaSumRel)
OROp2DfxaaSumRel <- OROp2DfxaaSumRel[,-17]
OROp2DfxaaSumRel[28,]
print(tbl_df(OROp2DfxaaSumRel), n=28)
OROp2DfxaaSumRel[4,14]    <- 1.43
OROp2DfxaaSumRel27        <- OROp2DfxaaSumRel[1:27,]
OROp2DfxaaSumRel27a       <- arrange(OROp2DfxaaSumRel27, AFP_LCI)
OROp2DfxaaSumRel27b       <- rbind(OROp2DfxaaSumRel[28,], OROp2DfxaaSumRel27a)
OROp2DfxaaSumRel27b$Ix    <- 1:28
print(tbl_df(OROp2DfxaaSumRel27a), n=27)
print(tbl_df(OROp2DfxaaSumRel27b), n=28)


################
###### Cannabis Related AFP's
AFPRelGr <- 
ggplot(OROp2DfxaaSumRel27b, aes(AFP, reorder(Defect, Ix), xmin=AFP_LCI, xmax=AFP_UCI,
                      fill=Ix, colour=-Ix)) +
  geom_point(size=4, show.legend = F) +
  geom_errorbarh(show.legend = F, size=1.1) +
  scale_colour_viridis_c(option="plasma", direction=-1) +
  # scale_colour_distiller(palette="Reds", direction=-1) +
  labs(
    title='Attributable Fraction in the Population for Congenital Defects NNSW v QLD
- Cannabis Related Defects',
    subtitle= "Queensland Health CALF File 2008-2015",
    x='Attributable Fraction in the Population with 95% Confidence Intervals',
    y='Congenital Anomaly') +
  theme(plot.background = element_rect(size=1, colour="black", fill='grey99'),
        panel.background = element_rect(fill='grey40')) +
  theme_plotE() +
  geom_vline(xintercept=1, colour='black', alpha=0.6, size=1.1) 


### Cannabis NOT Related AFP's
AFPNRelGr <- 
ggplot(OROp2DfxaaSumNnR17b, aes(AFP, reorder(Defect, Ix), xmin=AFP_LCI, xmax=AFP_UCI,
                      fill=Ix, colour=-Ix)) +
  geom_point(size=4, show.legend = F) +
  geom_errorbarh(show.legend = F, size=1.1) +
  scale_colour_viridis_c(option="plasma", direction=-1) +
  # scale_colour_distiller(palette="Reds", direction=-1) +
  labs(
    title='Attributable Fraction in the Population for Congenital Defects NNSW v QLD
- Cannabis Not Related Defects',
    subtitle= "Queensland Health CALF File 2008-2015",
    x='Attributable Fraction in the Population with 95% Confidence Intervals',
    y='Congenital Anomaly') +
  theme(plot.background = element_rect(size=1, colour="black", fill='grey99'),
      panel.background = element_rect(fill='grey40')) +
  theme_plotE() +
  scale_x_continuous(limits=c(-3, 9), breaks=c(-3,0,3,6,9)) +
  geom_vline(xintercept=1, colour='black', alpha=0.6, size=1.1) 

AFPGr2 <- ggarrange(AFPRelGr, AFPNRelGr, ncol=2, nrow=1)
AFPGr2
ggsave("AFPGr2.pdf", dpi=1200, width=15, height=11, units="in",
       path = "D:/1ASReece/Research/2020 Res/QLD/R Code/Data/Figures/dpi1200")
ggsave("AFPGr2.wmf", dpi=1200, width=15, height=11, units="in",
       path = "D:/1ASReece/Research/2020 Res/QLD/R Code/Data/Figures/dpi1200")

AFPGr3 <- AFPGr2

ggsave("AFPGr3.pdf", dpi=1200, width=17, height=7, units="in",
       path = "D:/1ASReece/Research/2020 Res/QLD/R Code/Data/Figures/dpi1200")


#########################################
################
###### Cannabis Related P's

OROp2DfxaaSumRel27c          <- OROp2DfxaaSumRel27b
print(tbl_df(OROp2DfxaaSumRel27c), n=28)
OROp2DfxaaSumRel27d          <- OROp2DfxaaSumRel27c[-1,-17]
print(tbl_df(OROp2DfxaaSumRel27d), n=27)
OROp2DfxaaSumRel27da         <- arrange(OROp2DfxaaSumRel27d, desc(P))
print(tbl_df(OROp2DfxaaSumRel27da), n=27)
OROp2DfxaaSumRel27daf        <- rbind(OROp2DfxaaSumRel27c[1,1:16], OROp2DfxaaSumRel27da)
print(tbl_df(OROp2DfxaaSumRel27daf), n=28)
OROp2DfxaaSumRel27daf$Ix     <- 1:28


PRelGr <- 
ggplot(OROp2DfxaaSumRel27daf, aes(log(P), reorder(Defect, Ix), fill=Ix, colour=-Ix)) +
  geom_point(size=5, show.legend = F) +
  scale_colour_viridis_c(option="plasma", direction=-1) +
  # scale_colour_distiller(palette="Reds", direction=-1) +
  labs(
    title='P-values for NNSW v QLD Congenital Defects Comparison
- Cannabis Related Defects',
    subtitle= "Queensland Health CALF File 2008-2015",
    x='Log (P-values)',
    y='Congenital Anomaly') +
  theme(plot.background = element_rect(size=1, colour="black", fill='grey99'),
        panel.background = element_rect(fill='grey40')) +
  theme_plotE() +
  geom_vline(xintercept= log(0.05), colour='black', alpha=0.6, size=1.1) 


### Cannabis NOT Related AFP's

dim(OROp2DfxaaSumNnR17b); names(OROp2DfxaaSumNnR17b); print(tbl_df(OROp2DfxaaSumNnR17b), n=18)
OROp2DfxaaSumNnR17c         <- OROp2DfxaaSumNnR17b[-1,-17]
OROp2DfxaaSumNnR17ca        <- arrange(OROp2DfxaaSumNnR17c, desc(P))
print(tbl_df(OROp2DfxaaSumNnR17ca), n=18)
OROp2DfxaaSumNnR17caf       <- rbind(OROp2DfxaaSumNnR17b[1,1:16], OROp2DfxaaSumNnR17ca)
print(tbl_df(OROp2DfxaaSumNnR17caf), n=18)
OROp2DfxaaSumNnR17caf$Ix    <- 1:18


PNRelGr <-
ggplot(OROp2DfxaaSumNnR17caf, aes(log(P), reorder(Defect, Ix), fill=Ix, colour=-Ix)) +
  geom_point(size=5, show.legend = F) +
  scale_colour_viridis_c(option="plasma", direction=-1) +
  # scale_colour_distiller(palette="Reds", direction=-1) +
  labs(
    title='P-values for NNSW v QLD Congenital Defects Comparison
- Cannabis Not Related Defects',
    subtitle= "Queensland Health CALF File 2008-2015",
    x='Log (P-values)',
    y='Congenital Anomaly') +
  theme(plot.background = element_rect(size=1, colour="black", fill='grey99'),
        panel.background = element_rect(fill='grey40')) +
  theme_plotE() +
  xlim(-200,0) +
  geom_vline(xintercept= log(0.05), colour='black', alpha=0.6, size=1.1) 


PGr2 <- ggarrange(PRelGr, PNRelGr, ncol=2, nrow=1)
PGr2
ggsave("PGr2.pdf", dpi=1200, width=15, height=11, units="in",
       path = "D:/1ASReece/Research/2020 Res/QLD/R Code/Data/Figures/dpi1200")
ggsave("PGr2.wmf", dpi=1200, width=15, height=11, units="in",
       path = "D:/1ASReece/Research/2020 Res/QLD/R Code/Data/Figures/dpi1200")

PGr3 <- PGr2

ggsave("PGr3.pdf", dpi=1200, width=17, height=7, units="in",
       path = "D:/1ASReece/Research/2020 Res/QLD/R Code/Data/Figures/dpi1200")

##### Now for Defect Classes

OROp3 <- read_csv("D:/1ASReece/Research/2020 Res/QLD/R Code/Data/csv/OROp3.csv")
dim(OROp3); names(OROp3); print(tbl_df(OROp3), n=60)

OROp3Dfxaa <- OROp3[48:57,] %>% arrange(desc(PR_LCI))

OROp3Dfxaa$Defect <- str_to_title(OROp3Dfxaa$Defect)

OROp3DfxaaSum <- rbind(OROp3Dfxaa, OROp3[58:60,])

dim(OROp3DfxaaSum)
OROp3DfxaaSum$Ix <- 1:13
OROp3DfxaaSum[11,1] <- ""

print(tbl_df(OROp3DfxaaSum), n=13)

### Grey30 w Viridis
ggplot(OROp3DfxaaSum, aes(PR, reorder(Defect, -Ix), xmin=PR_LCI, xmax=PR_UCI,
                      fill=Ix, colour=-Ix)) +
  geom_point(size=4, show.legend = F) +
  geom_errorbarh(show.legend = F, size=2) +
  scale_colour_viridis_c(option="viridis", direction=1) +
  labs(
    title='Prevalance Ratio for Congenital Defect Classes NNSW v QLD',
    subtitle= "Queensland Health CALF File 2008-2015",
    x='Prevalence Ratio',
    y='Congenital Anomaly') +
  theme(plot.background = element_rect(size=1, colour="black", fill='grey95'),
        panel.background = element_rect(fill='grey30')) +
  theme_plotE() +
  geom_vline(xintercept=1, colour='black', alpha=0.75, size=2) +
  annotate("point", x=0.84, y=2, colour='#660099', fill='#660099', size=6, shape=23) +
  annotate("point", x=1.49, y=1, colour='#330066', fill='#330066', size=7, shape=23) 

  

### Grey30 w Plasma
ggplot(OROp3DfxaaSum, aes(PR, reorder(Defect, -Ix), xmin=PR_LCI, xmax=PR_UCI,
                      fill=Ix, colour=-Ix)) +
  geom_point(size=4, show.legend = F) +
  geom_errorbarh(show.legend = F, size=2) +
  scale_colour_viridis_c(option="plasma", direction=1) +
  labs(
    title='Prevalance Ratio for Congenital Defect Classes NNSW v QLD',
    subtitle= "Queensland Health CALF File 2008-2015",
    x='Prevalence Ratio',
    y='Congenital Anomaly') +
  theme(plot.background = element_rect(size=1, colour="black", fill='grey95'),
        panel.background = element_rect(fill='grey30')) +
  theme_plotE() +
  geom_vline(xintercept=1, colour='black', alpha=0.75, size=2)  +
  annotate("point", x=0.84, y=2, colour='#660099', fill='#660099', size=6, shape=23) +
  annotate("point", x=1.49, y=1, colour='#330066', fill='#330066', size=7, shape=23) 


##################################################################################################################################
##################################################################################################################################
##################################################################################################################################
##################################################################################################################################
################## Importing QLD Drug Useage 

QLDRx <- read_csv("D:/1ASReece/Research/2020 Res/QLD/R Code/Data/csv/QLDDrugs.csv")
dim(QLDRx); names(QLDRx); head(QLDRx); tail(QLDRx); glimpse(QLDRx); summary(QLDRx); print(tbl_df(QLDRx), n=21)


##################################################################################################################################
##################################################################################################################################
##################################################################################################################################
##################################################################################################################################
################## Spatial Regressions 

##################################################################################################################################
##################################################################################################################################
##################################################################################################################################
##################################################################################################################################
################## Spatial Regressions 
####spgm

QLDPlusRxDfxdf <- read.csv("D:/1ASReece/Research/2020 Res/QLD/R Code/Data/csv/QLDPlusRxDfxdf.csv",
                           header=TRUE, stringsAsFactors = FALSE, as.is=T)
dim(QLDPlusRxDfxdf); names(QLDPlusRxDfxdf); class(QLDPlusRxDfxdf); # glimpse(QLDPlusRxDfxdf); summary(QLDPlusRxDfxdf); head(QLDPlusRxDfxdf)

QLDPlusRxDfxdf$Year <- as.integer(2011)
dim(QLDPlusRxDfxdf); names(QLDPlusRxDfxdf); class(QLDPlusRxDfxdf)
QLDPlusRxDfx2 <- QLDPlusRxDfxdf[,c(1,62,4:36,38, 39,41:43,46:52,55:59)]
dim(QLDPlusRxDfx2); names(QLDPlusRxDfx2); # glimpse(QLDPlusRxDfx2)

QLDPlusRxDfx22 <- QLDPlusRxDfx2[,c(1:6,20,27,29,35,17,13,39,47,7:12,14:16,18:19,21:26,28,30:34,36:38,41:46,49:52)]
dim(QLDPlusRxDfx22); names(QLDPlusRxDfx22)

QLDPlusRxDfx33 <- QLDPlusRxDfx22[,c(1:17,27:31,33,36,38:40,45:49)]
dim(QLDPlusRxDfx33); names(QLDPlusRxDfx33); summary(QLDPlusRxDfx33)
mean(na.omit(QLDPlusRxDfx33$Exomphalos[1:15]))   # 0.2166667
mean(na.omit(QLDPlusRxDfx33$Trisomy_18[1:15]))   # 0.5

ExomphalosD <- c(0.2,0.2,0.2,0.3,0.3,0.3,0.1,0.2,0.2,0.3,0.1,0.2)
mean(ExomphalosD)  #  0.2166667
QLDPlusRxDfx33[1:16,24:31]
QLDPlusRxDfx33[c(10:11,15), 29] <- 0.2
QLDPlusRxDfx33[1:16,24:31]
QLDPlusRxDfx33[10,32]           <- 0.5
dim(QLDPlusRxDfx33)
names(QLDPlusRxDfx33)
QLDPlusRxDfx33[1:16,20:32]

# write_csv(QLDPlusRxDfx33, "D:/1ASReece/Research/2020 Res/QLD/R Code/Data/csv/QLDPlusRxDfx33.csv")


QLDPlusRxDfx2df <- QLDPlusRxDfx33     #  %>% .[,-40]
dim(QLDPlusRxDfx2df); names(QLDPlusRxDfx2df); summary(QLDPlusRxDfx2df); glimpse(QLDPlusRxDfx2df)
QLDPlusRxDfx2df

shapiro.test(QLDPlusRxDfx2df$DlyCigs11)
shapiro.test(log(QLDPlusRxDfx2df$DlyCigs11))         # Don't
shapiro.test(QLDPlusRxDfx2df$RiskAlc11)
shapiro.test(log(QLDPlusRxDfx2df$RiskAlc11))         # Log it  0.88 to 0.914
shapiro.test(QLDPlusRxDfx2df$mrjyr)
shapiro.test(log(QLDPlusRxDfx2df$mrjyr))             # Don't

shapiro.test(QLDPlusRxDfx2df$CNS_Defects)
shapiro.test(log(QLDPlusRxDfx2df$CNS_Defects))       # Log it
shapiro.test(QLDPlusRxDfx2df$CVS_Defects)
shapiro.test(log(QLDPlusRxDfx2df$CVS_Defects))       # Log it
shapiro.test(QLDPlusRxDfx2df$CHROMOSOMAL_Defects)
shapiro.test(log(QLDPlusRxDfx2df$CHROMOSOMAL_Defects))# Log it
shapiro.test(QLDPlusRxDfx2df$Down_Syndrome)
shapiro.test(log(QLDPlusRxDfx2df$Down_Syndrome))     # Don't
shapiro.test(QLDPlusRxDfx2df$mrjyr)
shapiro.test(log(QLDPlusRxDfx2df$mrjyr))             # Don't
shapiro.test(QLDPlusRxDfx2df$mrjyr)
shapiro.test(log(QLDPlusRxDfx2df$mrjyr))             # Don't


print(tbl_df(QLDPlusRxDfx2df), n=16)

# QLDPlusRxDfx2dfD <- QLDPlusRxDfx2df[,c(1,2,5:8,14)]
QLDPlusRxDfx2dfD <- QLDPlusRxDfx2df
dim(QLDPlusRxDfx2dfD)
summary(QLD.lww)

# write_csv(QLDPlusRxDfx2dfD, "D:/1ASReece/Research/2020 Res/QLD/R Code/Data/csv/QLDPlusRxDfx2dfD.csv")
# write_csv(QLDPlusRxDfx2df,  "D:/1ASReece/Research/2020 Res/QLD/R Code/Data/csv/QLDPlusRxDfx2df.csv")

#### spml
summary(spml(log(CNS_Defects) ~ (DlyCigs11) * log(RiskAlc11) * (mrjyr),
               data = QLDPlusRxDfx2dfD, listw = QLD.lww, 
               lag=FALSE, model="within", effect="individual",
               spatial.error="kkp"))

summary(spml(log(CNS_Defects) ~ mrjyr,
               data = QLDPlusRxDfx2dfD, listw = QLD.lww, 
               lag=FALSE, model="within", effect="individual",
               spatial.error="kkp"))

#### spgm
summary(spgm(log(CNS_Defects) ~ log(DlyCigs11) + log(RiskAlc11) + log(mrjyr),
               data = QLDPlusRxDfx2dfD, listw = QLD.lww, 
               lag=FALSE, model="within", method='w2sls',
               moments="initial", spatial.error=TRUE))

summary(spgm(log(CNS_Defects) ~ (DlyCigs11),
               data = QLDPlusRxDfx2dfD, listw = QLD.lww, 
               lag=FALSE, model="within", method='g2sls',
               moments="fullweights", spatial.error=TRUE))

##################### spreml's
summary(spreml(log(CNS_Defects) ~ (DlyCigs11) + log(RiskAlc11) + (mrjyr),
               data = QLDPlusRxDfx2df, w = QLD.lww, w2 = QLD.lww,
               lag=TRUE, errors = "sem2srre", method="BFGS", initval = "zeros"))
    summary(spreml(log(CNS_Defects) ~ (DlyCigs11) + log(RiskAlc11) + (mrjyr)-log(RiskAlc11)-DlyCigs11 ,
                data = QLDPlusRxDfx2df, w = QLD.lww, w2 = QLD.lww,
                lag=TRUE, errors = "sem2srre", method="BFGS", initval = "zeros"))

summary(spreml(log(CNS_Defects) ~ log(DlyCigs11) * log(RiskAlc11) * log(mrjyr),
               data = QLDPlusRxDfx2df, w = QLD.lww, w2 = QLD.lww,
               lag=TRUE, errors = "sem2srre", method="BFGS", initval = "zeros"))
      # ... N.S.
      summary(spreml(log(CNS_Defects) ~ log(DlyCigs11) * log(RiskAlc11) * log(mrjyr)-log(RiskAlc11):log(mrjyr)-log(mrjyr)-log(RiskAlc11)-log(DlyCigs11)-log(DlyCigs11):log(RiskAlc11)-log(DlyCigs11):log(RiskAlc11):log(mrjyr),
                data = QLDPlusRxDfx2df, w = QLD.lww, w2 = QLD.lww,
                lag=TRUE, errors = "sem2srre", method="BFGS", initval = "zeros"))

      spremlMHY001$logLik   # 66.16476

# CVS Defects
summary(spreml(log(CVS_Defects) ~ DlyCigs11 * log(RiskAlc11) * mrjyr,
               data = QLDPlusRxDfx2dfD, w = QLD.lww, w2 = QLD.lww,
               lag=TRUE, errors = "sem2srre", method="BFGS", initval = "zeros"))
      summary(spreml(log(CVS_Defects) ~ DlyCigs11 * log(RiskAlc11) * mrjyr-DlyCigs11:mrjyr-DlyCigs11:log(RiskAlc11):mrjyr-log(RiskAlc11)-DlyCigs11-DlyCigs11:log(RiskAlc11)-log(RiskAlc11):mrjyr,
                data = QLDPlusRxDfx2dfD, w = QLD.lww, w2 = QLD.lww,
                lag=TRUE, errors = "sem2srre", method="BFGS", initval = "zeros"))

      
#### Significance At Last!!!!
# Chromosomal Defects
# Additive Model
summary(spreml(log(CHROMOSOMAL_Defects) ~ DlyCigs11 + log(RiskAlc11) + mrjyr,
               data = QLDPlusRxDfx2df, w = QLD.lww, w2 = QLD.lww,
               lag=TRUE, errors = "sem2srre", method="BFGS", initval = "zeros"))
       summary(spreml(log(CHROMOSOMAL_Defects) ~ DlyCigs11 + log(RiskAlc11) + mrjyr-log(RiskAlc11),
                data = QLDPlusRxDfx2df, w = QLD.lww, w2 = QLD.lww,
                lag=TRUE, errors = "sem2srre", method="BFGS", initval = "zeros"))
       spremlChromoAddLag <- spreml(log(CHROMOSOMAL_Defects) ~ DlyCigs11 + log(RiskAlc11) + mrjyr-log(RiskAlc11),
                                 data = QLDPlusRxDfx2df, w = QLD.lww, w2 = QLD.lww,
                                 lag=TRUE, errors = "sem2srre", method="BFGS", initval = "zeros")
       spremlChromoAddLag$logLik  # -0.9033733

# Iteractive Model - Also Significant!!!!       
summary(spreml(log(CHROMOSOMAL_Defects) ~ DlyCigs11 * log(RiskAlc11) * mrjyr,
               data = QLDPlusRxDfx2df, w = QLD.lww, w2 = QLD.lww,
               lag=TRUE, errors = "sem2srre", method="BFGS", initval = "zeros"))
      summary(spreml(log(CHROMOSOMAL_Defects) ~ DlyCigs11 * log(RiskAlc11) * mrjyr-mrjyr-log(RiskAlc11)-DlyCigs11-DlyCigs11:log(RiskAlc11)-log(RiskAlc11):mrjyr,
                data = QLDPlusRxDfx2df, w = QLD.lww, w2 = QLD.lww,
                lag=TRUE, errors = "sem2srre", method="BFGS", initval = "zeros"))
      spremlIRChromoLag <- spreml(log(CHROMOSOMAL_Defects) ~ DlyCigs11 * log(RiskAlc11) * mrjyr-mrjyr-log(RiskAlc11)-DlyCigs11-DlyCigs11:log(RiskAlc11)-log(RiskAlc11):mrjyr,
                                  data = QLDPlusRxDfx2df, w = QLD.lww, w2 = QLD.lww,
                                  lag=TRUE, errors = "sem2srre", method="BFGS", initval = "zeros")
      spremlIRChromoLag$logLik  # -1.100413
      sphtest(spremlChromoAddLag, spremlIRChromoLag)
      sphtest(spremlIRChromoLag, spremlChromoAddLag)
      
# Down's Syndrome   
# Additive Model
summary(spreml((Down_Syndrome) ~ DlyCigs11 + log(RiskAlc11) + mrjyr,
               data = QLDPlusRxDfx2df, w = QLD.lww, w2 = QLD.lww,
               lag=TRUE, errors = "sem2srre", method="BFGS", initval = "zeros"))
       summary(spreml((Down_Syndrome) ~ DlyCigs11 + log(RiskAlc11) + mrjyr-DlyCigs11,
                data = QLDPlusRxDfx2df, w = QLD.lww, w2 = QLD.lww,
                lag=TRUE, errors = "sem2srre", method="BFGS", initval = "zeros"))

# Iteractive Model - Also Significant!!!!       
summary(spreml((Down_Syndrome) ~ DlyCigs11 * log(RiskAlc11) * mrjyr,
               data = QLDPlusRxDfx2df, w = QLD.lww, w2 = QLD.lww,
               lag=TRUE, errors = "sem2srre", method="BFGS", initval = "zeros"))       
      summary(spreml((Down_Syndrome) ~ DlyCigs11 * log(RiskAlc11) * mrjyr-DlyCigs11-mrjyr-DlyCigs11:mrjyr-DlyCigs11:log(RiskAlc11):mrjyr-DlyCigs11:log(RiskAlc11),
                data = QLDPlusRxDfx2df, w = QLD.lww, w2 = QLD.lww,
                lag=TRUE, errors = "sem2srre", method="BFGS", initval = "zeros"))   

      
dim(QLDPlusRxDfx2df); names(QLDPlusRxDfx2df);  class(QLDPlusRxDfx2df)

QLDPlusRxDfx4df <- QLDPlusRxDfx2df
names(QLDPlusRxDfx4df)[c(20,25,26,31)] <- c("Atrial_Septal_Defect", "Renal_Agenesis",
                                            "Renal_Pelvis_Obstruction", "Downs_Syndrome")
names(QLDPlusRxDfx4df)

# write_csv(QLDPlusRxDfx4df, "D:/1ASReece/Research/2020 Res/QLD/R Code/Data/csv/QLDPlusRxDfx4df.csv")

QLDPlusRxDfx4DD <- QLDPlusRxDfx4df

# write_csv(QLDPlusRxDfx4DD, "D:/1ASReece/Research/2020 Res/QLD/R Code/Data/csv/QLDPlusRxDfx4DD.csv")

###############################################
###############################################
################# Trying a tidy spreml transform

shapiro.test(QLDDfxDefdfg$Rate)      
shapiro.test(asinh(QLDDfxDefdfg$Rate))  # Log it

names(QLDDfxDefdfg)
QLDDfxDefdfg$Year <- as.integer(2011)
QLDDfxDefdfggg <- QLDDfxDefdfg[,c(1,7,2:6)] %>% as_tibble()
dim(QLDDfxDefdfggg); names(QLDDfxDefdfggg); head(QLDDfxDefdfggg); glimpse(QLDDfxDefdfggg); summary(QLDDfxDefdfggg)

QLDDfxDefdfgggna <- subset(QLDDfxDefdfggg, Rate !='NA')
dim(QLDDfxDefdfgggna); names(QLDDfxDefdfgggna); head(QLDDfxDefdfgggna); glimpse(QLDDfxDefdfgggna); summary(QLDDfxDefdfgggna)


DefAddMod <- 
QLDDfxDefdfgggna %>%
  nest(-Defect) %>% 
  mutate(
    fit = map(data, 
              ~ spreml((asinh(Rate)) ~ DlyCigs11 + log(RiskAlc11) + mrjyr,
                data = .x, w = QLD.lww, w2 = QLD.lww,
               lag=TRUE, errors = "sem2srre", method="BFGS", initval = "zeros"),
              data = .x),
    tidied = map(fit, tidy)
  ) %>% 
  unnest(tidied) %>%
  filter(p.value < 0.05 & term!="(Intercept)") %>%
  arrange(p.value)

DefAddMod$P_Holm <- round(p.adjust(DefAddMod$p.value, method='holm'), 6)
DefAddMod$P_Bonf <- round(p.adjust(DefAddMod$p.value, method='bonferroni'), 6)
DefAddMod$P_BY   <- round(p.adjust(DefAddMod$p.value, method='BY'), 6)
DefAddMod$P_FDR  <- round(p.adjust(DefAddMod$p.value, method='fdr'), 6)
DefAddMod$P_Hommel <- round(p.adjust(DefAddMod$p.value, method='hommel'), 6)
DefAddMod


###########################################################################
###########################################################################
################# Trying a tidy spreml transform
##### Now w Balanced Panel Only

QLDPlusRxDfx2dfBalg <- QLDPlusRxDfx2df %>%
  as_tibble() %>%
  .[,-c(3:4)] %>%
  gather("Defect", "Rate", factor_key = T, -c(1:5))

dim(QLDPlusRxDfx2dfBalg); names(QLDPlusRxDfx2dfBalg); summary(QLDPlusRxDfx2dfBalg); glimpse(QLDPlusRxDfx2dfBalg)  # 496 7
length(unique(QLDPlusRxDfx2dfBalg$Region))  # 16

#### Now w spreml

DefAddMod <- 
QLDPlusRxDfx2dfBalg %>%
  nest(-Defect) %>% 
  mutate(
    fit = map(data, 
              ~ spreml((asinh(Rate)) ~ DlyCigs11 + log(RiskAlc11) + mrjyr,
                data = .x, w = QLD.lww, w2 = QLD.lww,
               lag=TRUE, errors = "sem2srre", method="BFGS", initval = "zeros"),
              data = .x),
    tidied = map(fit, tidy)
  ) %>% 
  unnest(tidied) %>%
  filter(p.value < 0.05 & term!="(Intercept)") %>%
  arrange(p.value)

DefAddMod$P_Holm <- round(p.adjust(DefAddMod$p.value, method='holm'), 6)
DefAddMod$P_Bonf <- round(p.adjust(DefAddMod$p.value, method='bonferroni'), 6)
DefAddMod$P_BY   <- round(p.adjust(DefAddMod$p.value, method='BY'), 6)
DefAddMod$P_FDR  <- round(p.adjust(DefAddMod$p.value, method='fdr'), 6)
DefAddMod$P_Hommel <- round(p.adjust(DefAddMod$p.value, method='hommel'), 6)
DefAddMod


#############
############# lm's
#############
####### Additive Models
DefAddMod <- 
QLDDfxDefdfg %>%
  nest(-Defect) %>% 
  mutate(
    fit = map(data, ~ lm(asinh(Rate) ~ DlyCigs11 + log(RiskAlc11) + mrjyr, data = .x)),
    tidied = map(fit, tidy)
  ) %>% 
  unnest(tidied) %>%
  filter(p.value < 0.05 & term!="(Intercept)") %>%
  arrange(p.value)

DefAddMod$P_Holm <- round(p.adjust(DefAddMod$p.value, method='holm'), 6)
DefAddMod$P_Bonf <- round(p.adjust(DefAddMod$p.value, method='bonferroni'), 6)
DefAddMod$P_BY   <- round(p.adjust(DefAddMod$p.value, method='BY'), 6)
DefAddMod$P_FDR  <- round(p.adjust(DefAddMod$p.value, method='fdr'), 6)
DefAddMod$P_Hommel <- round(p.adjust(DefAddMod$p.value, method='hommel'), 6)
DefAddMod


#############
############# lm's, P<0.2
#############
####### Additive Models
DefAddMod2 <- 
QLDDfxDefdfg %>%
  nest(-Defect) %>% 
  mutate(
    fit = map(data, ~ lm(asinh(Rate) ~ DlyCigs11 + log(RiskAlc11) + mrjyr, data = .x)),
    tidied = map(fit, tidy)
  ) %>% 
  unnest(tidied) %>%
  filter(p.value < 0.3 & term!="(Intercept)") %>%
  arrange(p.value)

DefAddMod2$P_Holm <- round(p.adjust(DefAddMod2$p.value, method='holm'), 6)
DefAddMod2$P_Bonf <- round(p.adjust(DefAddMod2$p.value, method='bonferroni'), 6)
DefAddMod2$P_BY   <- round(p.adjust(DefAddMod2$p.value, method='BY'), 6)
DefAddMod2$P_FDR  <- round(p.adjust(DefAddMod2$p.value, method='fdr'), 6)
DefAddMod2$P_Hommel <- round(p.adjust(DefAddMod2$p.value, method='hommel'), 6)
print(tbl_df(DefAddMod2), n=47)


########## Interactive models
DefIRvMod <- 
QLDDfxDefdfg %>%
  nest(-Defect) %>% 
  mutate(
    fit = map(data, ~ lm(asinh(Rate) ~ DlyCigs11 * log(RiskAlc11) * mrjyr - DlyCigs11 - log(RiskAlc11), data = .x)),
    tidied = map(fit, tidy)
  ) %>% 
  unnest(tidied) %>%
  filter(p.value < 0.05 & term!="(Intercept)") %>%
  arrange(p.value)

DefIRvMod$P_Holm <- round(p.adjust(DefIRvMod$p.value, method='holm'), 6)
DefIRvMod$P_Bonf <- round(p.adjust(DefIRvMod$p.value, method='bonferroni'), 6)
DefIRvMod$P_BY   <- round(p.adjust(DefIRvMod$p.value, method='BY'), 6)
DefIRvMod$P_FDR  <- round(p.adjust(DefIRvMod$p.value, method='fdr'), 6)
DefIRvMod$P_Hommel <- round(p.adjust(DefIRvMod$p.value, method='hommel'), 6)
DefIRvMod


###################### lm's
summary(lm(log(CNS_Defects) ~ (DlyCigs11) + log(RiskAlc11) + (mrjyr), data = QLDPlusRxDfx2df))
    summary(lm(log(CNS_Defects) ~ (DlyCigs11) + log(RiskAlc11) + (mrjyr)-log(RiskAlc11)-DlyCigs11 , data = QLDPlusRxDfx2df))

summary(lm(log(CNS_Defects) ~ (DlyCigs11) * log(RiskAlc11) * (mrjyr), data = QLDPlusRxDfx2df))
    ((  summary(lm(log(CNS_Defects) ~ (DlyCigs11) * log(RiskAlc11) * (mrjyr)-mrjyr-DlyCigs11:mrjyr-DlyCigs11-log(RiskAlc11)-DlyCigs11:log(RiskAlc11):mrjyr-DlyCigs11:log(RiskAlc11), data = QLDPlusRxDfx2df))  ))

    
summary(lm(log(CVS_Defects) ~ (DlyCigs11) * log(RiskAlc11) * (mrjyr), data = QLDPlusRxDfx2dfD))
    ((  summary(lm(log(CVS_Defects) ~ (DlyCigs11) * log(RiskAlc11) * (mrjyr)-DlyCigs11-DlyCigs11:log(RiskAlc11)-log(RiskAlc11)-DlyCigs11:mrjyr-DlyCigs11:log(RiskAlc11):mrjyr-log(RiskAlc11):mrjyr, data = QLDPlusRxDfx2dfD)) ))

#### Chromo's
summary(lm(log(CHROMOSOMAL_Defects) ~ (DlyCigs11) + log(RiskAlc11) + (mrjyr), data = QLDPlusRxDfx2df)) # - N.S.
summary(lm(log(CHROMOSOMAL_Defects) ~ (DlyCigs11) * log(RiskAlc11) * (mrjyr), data = QLDPlusRxDfx2df))
     # P = 0.06::
     ((  summary(lm(log(CHROMOSOMAL_Defects) ~ (DlyCigs11) * log(RiskAlc11) * (mrjyr)-DlyCigs11:log(RiskAlc11):mrjyr-log(RiskAlc11):mrjyr-DlyCigs11:log(RiskAlc11)-DlyCigs11:mrjyr-log(RiskAlc11), data = QLDPlusRxDfx2df))  ))

###################### plm's
# Exactly the same as lm
summary(plm(log(CNS_Defects)~ (DlyCigs11) * log(RiskAlc11) * (mrjyr),
               data=QLDPlusRxDfx2dfD,model="pooling",effect="twoways",
               random.method="swar",inst.method = "am"))  


#################################
#################################
#################################
###### Now Adding in Defects w Holes in it
QLDDfxDef <- read_csv("D:/1ASReece/Research/2020 Res/QLD/R Code/Data/csv/QLDDfx.csv")
dim(QLDDfxDef); names(QLDDfxDef); head(QLDDfxDef); tail(QLDDfxDef); glimpse(QLDDfxDef); summary(QLDDfxDef); print(tbl_df(QLDDfxDef), n=16)
names(QLDDfxDef)[1] <- "Region"
QLDDfxDef$Region
print(tbl_df(QLDDfxDef), n=16)

names(QLDPlusRx)
names(QLDPlusRx)[1] <- 'Region'

QLDDfxDefsf <- QLDPlusRx %>% left_join(QLDDfxDef, by = 'Region')

names(QLDDfxDefsf)

ChromoDf <- QLDDfxDefsf[,c(1,4:6,55:59)]
dim(ChromoDf); names(ChromoDf); summary(ChromoDf); head(ChromoDf); glimpse(ChromoDf)
plot(ChromoDf[5:9])

ChromoPlot <- plot(ChromoDf[5:9], ncol=5, nrow=1)


# st_write(QLDDfxDefsf, "D:/1ASReece/Research/2020 Res/QLD/R Code/Data/Shapefiles/QLDDfxDefsf.shp")
# QLDDfxDefsf  <- st_read("D:/1ASReece/Research/2020 Res/QLD/R Code/Data/Shapefiles/QLDDfxDefsf.shp")
# QLDDfxDef <- read_csv("D:/1ASReece/Research/2020 Res/QLD/R Code/Data/csv/QLDDfx.csv")


pdf("D:/1ASReece/Research/2020 Res/QLD/R Code/Data/Figures/ChromoPlot.pdf",
    height = 11, width=15, useDingbats = F)
plot(ChromoDf[5:9], ncol=5, nrow=1)
dev.off()


ChromoDfgsf <- as.data.frame(ChromoDf) %>%
  .[,-10] %>%
  gather("Defect", "Rate", factor_key = T, -c(1:4)) %>%
  left_join(as.data.frame(QLDPlusRx[,c(1,7)])) %>%
  st_as_sf()

dim(ChromoDfgsf); names(ChromoDfgsf); class(ChromoDfgsf)
levels(ChromoDfgsf$Defect)


### In Plasma
Chromo5Gr <- 
ggplot(ChromoDfgsf, aes(fill=Rate)) +
  geom_sf() +
  labs(title='Chromsomal Anomaly Rate NNSW & QLD',
    subtitle= "Queensland Health CALF File 2008-2015") +
  facet_wrap(~Defect, nrow=2, ncol=3) +
  scale_fill_viridis_c(option="plasma", direction=-1, na.value='grey90') +
  theme_mapE() +
  guides(fill=guide_colorbar(barheight=unit(1.2, "npc"), barwidth=unit(0.03, "npc"),
                             title="Anomaly\nRate / \n1,000\nBirths",
                             frame.colour="#FF3300", frame.linewidth = 4)) 

ChromoDfgsf4 <- subset(ChromoDfgsf, Defect!="CHROMOSOMAL_Defects")

Chromo4Gr <- 
ggplot(ChromoDfgsf4, aes(fill=Rate)) +
  geom_sf() +
  labs(title='Chromsomal Anomaly Rate NNSW & QLD',
    subtitle= "Queensland Health CALF File 2008-2015") +
  facet_wrap(~Defect, nrow=2, ncol=2) +
  scale_fill_viridis_c(option="plasma", direction=-1, na.value='grey90') +
  theme_mapE() +
  guides(fill=guide_colorbar(barheight=unit(1.2, "npc"), barwidth=unit(0.03, "npc"),
                             title="Anomaly\nRate / \n1,000\nBirths",
                             frame.colour="#FF3300", frame.linewidth = 4)) 

plot(ChromoDf[6:9])

ggsave("Chromo5Gr.pdf", dpi=300, height = 10, width = 6, units="in",
       path="D:/1ASReece/Research/2020 Res/QLD/R Code/Data/Figures")
ggsave("Chromo4Gr.pdf", dpi=300, height = 10, width = 6, units="in",
       path="D:/1ASReece/Research/2020 Res/QLD/R Code/Data/Figures")

Chromo4Grby1 <- 
ggplot(ChromoDfgsf4, aes(fill=Rate)) +
  geom_sf() +
  labs(title='Chromsomal Anomaly Rate NNSW & QLD',
    subtitle= "Queensland Health CALF File 2008-2015") +
  facet_wrap(~Defect, nrow=1, ncol=4) +
  scale_fill_viridis_c(option="plasma", direction=-1, na.value='grey90') +
  theme_mapE() +
  guides(fill=guide_colorbar(barheight=unit(0.52, "npc"), barwidth=unit(0.03, "npc"),
                             title="Anomaly\nRate / \n1,000\nBirths",
                             frame.colour="#FF3300", frame.linewidth = 4)) 
ggsave("Chromo4Grby1.pdf", dpi=300, height = 10, width = 6, units="in",
       path="D:/1ASReece/Research/2020 Res/QLD/R Code/Data/Figures")


###### Big Polymap, Polyplot
names(QLDDfxDefsf)

# plot(QLDDfxDefsf[7:61], max.plot=56)

QLDDfxDefsfe <- QLDDfxDefsf[,c(8:13,15:17,19:20,22:27,29,31:35,37:42,44:52,54,56:61)]
dim(QLDDfxDefsfe); names(QLDDfxDefsfe)

############################################
############### Sorting df by ColNames!!!!
QLDDfxDefsfeS <- QLDDfxDefsfe[,order(colnames(QLDDfxDefsfe))]
dim(QLDDfxDefsfeS); names(QLDDfxDefsfeS)

#### MaxiGraph for Defects
# plot(QLDDfxDefsfeS[1:45], max.plot=45)
# plot(QLDDfxDefsfeS[1:15],  max.plot=15)
# plot(QLDDfxDefsfeS[16:30], max.plot=15)
# plot(QLDDfxDefsfeS[31:45], max.plot=15)

pdf("D:/1ASReece/Research/2020 Res/QLD/R Code/Data/Figures/Defects1_15_2.pdf",
    height = 11, width=15, useDingbats = F)
plot(QLDDfxDefsfeS[1:15],  max.plot=15, nrow=3, ncol=5)
dev.off()

pdf("D:/1ASReece/Research/2020 Res/QLD/R Code/Data/Figures/Defects16_30_2.pdf",
    height = 11, width=15, useDingbats = F)
plot(QLDDfxDefsfeS[16:30], max.plot=15, nrow=3, ncol=5)
dev.off()

pdf("D:/1ASReece/Research/2020 Res/QLD/R Code/Data/Figures/Defects31_45_2.pdf",
    height = 11, width=15, useDingbats = F)
plot(QLDDfxDefsfeS[31:45], max.plot=15, nrow=3, ncol=5)
dev.off()


###########################################################################
###########################################################################
###########################################################################
##################### cor.test

cor.test(QLDDfxDefsf$mrjyr, QLDDfxDefsf$CNS_Defects)
cor.test(QLDDfxDefsf$mrjyr, QLDDfxDefsf$CVS_Defects)
cor.test(QLDDfxDefsf$mrjyr, QLDDfxDefsf$Down_Syndrome)
cor.test(QLDDfxDefsf$mrjyr, QLDDfxDefsf$Trisomy_13)
cor.test(QLDDfxDefsf$mrjyr, QLDDfxDefsf$Trisomy_18)
cor.test(QLDDfxDefsf$mrjyr, QLDDfxDefsf$Turner_Syndrome)

# Now w purrr and broom
names(QLDDfxDefdfg)

### Cannabis
# Pearson
CorMrj <-
QLDDfxDefdfg %>% 
  nest(-Defect) %>% 
  mutate(
    test = map(data, ~ cor.test(.x$Rate, .x$mrjyr, conf.int = T)), # S3 list-col
    tidied = map(test, tidy)
  ) %>% 
  unnest(tidied, .drop = TRUE)  %>%
  arrange(p.value)
CorMrj$P_Holm <- round(p.adjust(CorMrj$p.value, method='holm'), 6)
CorMrj$P_Bonf <- round(p.adjust(CorMrj$p.value, method='bonferroni'), 6)
CorMrj$P_BY   <- round(p.adjust(CorMrj$p.value, method='BY'), 6)
CorMrj$P_FDR  <- round(p.adjust(CorMrj$p.value, method='fdr'), 6)
CorMrj$P_Homl <- round(p.adjust(CorMrj$p.value, method='hommel'), 6)

names(CorMrj)[c(2,4,6,7)] <- c("MrjCorEst", "PCorMrj", "MrjCor_LCI", "MrjCor_UCI")
print(tbl_df(CorMrj), n=55)

# Spearman
CorSpearmanMrj <-
QLDDfxDefdfg %>% 
  nest(-Defect) %>% 
  mutate(
    test = map(data, ~ cor.test(.x$Rate, .x$mrjyr, method="s")), # S3 list-col
    tidied = map(test, tidy)
  ) %>% 
  unnest(tidied, .drop = TRUE)  %>%
  arrange(p.value)
names(CorSpearmanMrj)[c(2,4)] <- c("MrjPsCorEst", "PCorPsMrj")
print(tbl_df(CorSpearmanMrj), n=55)


### Tobacco
CorTob <-
QLDDfxDefdfg %>% 
  nest(-Defect) %>% 
  mutate(
    test = map(data, ~ cor.test(.x$Rate, .x$DlyCigs11, conf.int = T)), # S3 list-col
    tidied = map(test, tidy)
  ) %>% 
  unnest(tidied, .drop = TRUE)  %>%
  arrange(p.value)
CorTob$P_Holm <- round(p.adjust(CorTob$p.value, method='holm'), 6)
CorTob$P_Bonf <- round(p.adjust(CorTob$p.value, method='bonferroni'), 6)
CorTob$P_BY   <- round(p.adjust(CorTob$p.value, method='BY'), 6)
CorTob$P_FDR  <- round(p.adjust(CorTob$p.value, method='fdr'), 6)
CorTob$P_Homl <- round(p.adjust(CorTob$p.value, method='hommel'), 6)

names(CorTob)[c(2,4,6,7)] <- c("TobCorEst", "PCorTob", "TobCor_LCI", "TobCor_UCI")
print(tbl_df(CorTob), n=55)

# Spearman
CorSpearmanTob <-
QLDDfxDefdfg %>% 
  nest(-Defect) %>% 
  mutate(
    test = map(data, ~ cor.test(.x$Rate, .x$DlyCigs11, method="s")), # S3 list-col
    tidied = map(test, tidy)
  ) %>% 
  unnest(tidied, .drop = TRUE)  %>%
  arrange(p.value)
names(CorSpearmanTob)[c(2,4)] <- c("MrjPsTobEst", "PCorPsTob")
print(tbl_df(CorSpearmanTob), n=55)


# Alcohol
CorAlc <-
QLDDfxDefdfg %>% 
  nest(-Defect) %>% 
  mutate(
    test = map(data, ~ cor.test(.x$Rate, .x$RiskAlc11, conf.int = T)), # S3 list-col
    tidied = map(test, tidy)
  ) %>% 
  unnest(tidied, .drop = TRUE)  %>%
  arrange(p.value)
CorAlc$P_Holm <- round(p.adjust(CorAlc$p.value, method='holm'), 6)
CorAlc$P_Bonf <- round(p.adjust(CorAlc$p.value, method='bonferroni'), 6)
CorAlc$P_BY   <- round(p.adjust(CorAlc$p.value, method='BY'), 6)
CorAlc$P_FDR  <- round(p.adjust(CorAlc$p.value, method='fdr'), 6)
CorAlc$P_Homl <- round(p.adjust(CorAlc$p.value, method='hommel'), 6)
names(CorAlc)[c(2,4,6,7)] <- c("AlcCorEst", "PCorAlc", "AlcCor_LCI", "AlcCor_UCI")
print(tbl_df(CorAlc), n=55)

# Spearman
CorSpearmanAlc <-
QLDDfxDefdfg %>% 
  nest(-Defect) %>% 
  mutate(
    test = map(data, ~ cor.test(.x$Rate, .x$RiskAlc11, method="s")), # S3 list-col
    tidied = map(test, tidy)
  ) %>% 
  unnest(tidied, .drop = TRUE)  %>%
  arrange(p.value)
names(CorSpearmanAlc)[c(2,4)] <- c("MrjPsAlcEst", "PCorPsAlc")
print(tbl_df(CorSpearmanAlc), n=55)


# Joining Pearson Correlation Test Datatables together

CorTab <- CorMrj[,c(1,2,4,6,7)] %>%
  left_join(CorTob[,c(1:2,4,6,7)]) %>%
  left_join(CorAlc[,c(1,2,4,6,7)]) 
  
print(tbl_df(CorTab), n=55)

# write_csv(CorTab, "D:/1ASReece/Research/2020 Res/QLD/R Code/Data/csv/CorTab.csv")

# Joining Spearman Correlation Test Datatables together

CorSpearmanTab <- CorSpearmanMrj[,c(1,2,4)] %>%
  left_join(CorSpearmanTob[,c(1:2,4)]) %>%
  left_join(CorSpearmanAlc[,c(1,2,4)]) 
  
print(tbl_df(CorSpearmanTab), n=55)

# write_csv(CorSpearmanTab, "D:/1ASReece/Research/2020 Res/QLD/R Code/Data/csv/CorSpearmanTab.csv")


###########################################################################
###########################################################################
###########################################################################
##################### wilcox.test

wilcox.test(QLDDfxDefsf$mrjyr, QLDDfxDefsf$CNS_Defects, alternative="t", conf.int = T)
wilcox.test(QLDDfxDefsf$mrjyr, QLDDfxDefsf$CVS_Defects, alternative="t", conf.int = T)
wilcox.test(QLDDfxDefsf$mrjyr, QLDDfxDefsf$Down_Syndrome, alternative="t", conf.int = T)
wilcox.test(QLDDfxDefsf$mrjyr, QLDDfxDefsf$Trisomy_13, alternative="t", conf.int = T)
wilcox.test(QLDDfxDefsf$mrjyr, QLDDfxDefsf$Trisomy_18, alternative="t", conf.int = T)
wilcox.test(QLDDfxDefsf$mrjyr, QLDDfxDefsf$Turner_Syndrome, alternative="t", conf.int = T)

# Now w purrr and broom
names(QLDDfxDefdfg)

# Cannabis
WilcoxMrj <-
QLDDfxDefdfg %>% 
  nest(-Defect) %>% 
  mutate(
    test = map(data, ~ wilcox.test(.x$Rate, .x$mrjyr, conf.int = T)), # S3 list-col
    tidied = map(test, tidy)
  ) %>% 
  unnest(tidied, .drop = TRUE)  %>%
  arrange(p.value)
names(WilcoxMrj)[c(2,4:6)] <- c("MrjWilEst", "PWilMrj", "MrjWil_LCI", "MrjWil_UCI")

print(tbl_df(WilcoxMrj), n=55)

# Tobacco
WilcoxTob <-
QLDDfxDefdfg %>% 
  nest(-Defect) %>% 
  mutate(
    test = map(data, ~ wilcox.test(.x$Rate, .x$DlyCigs11, conf.int = T)), # S3 list-col
    tidied = map(test, tidy)
  ) %>% 
  unnest(tidied, .drop = TRUE)  %>%
  arrange(p.value)
names(WilcoxTob)[c(2,4:6)] <- c("TobWilEst", "PWilTob", "TobWil_LCI", "TobWil_UCI")

print(tbl_df(WilcoxTob), n=55)

# Alcohol
WilcoxAlc <-
QLDDfxDefdfg %>% 
  nest(-Defect) %>% 
  mutate(
    test = map(data, ~ wilcox.test(.x$Rate, .x$RiskAlc11, conf.int = T)), # S3 list-col
    tidied = map(test, tidy)
  ) %>% 
  unnest(tidied, .drop = TRUE)  %>%
  arrange(p.value)
names(WilcoxAlc)[c(2,4:6)] <- c("AlcWilEst", "PWilAlc", "AlcWil_LCI", "AlcWil_UCI")

print(tbl_df(WilcoxAlc), n=55)

# Joining Wilcox Datatables together

WilcoxTab <- WilcoxMrj[,c(1:2, 4:6)] %>%
  left_join(WilcoxTob[,c(1:2, 4:6)]) %>%
  left_join(WilcoxAlc[,c(1:2, 4:6)]) 
  
print(tbl_df(WilcoxTab), n=55)

# write_csv(WilcoxTab, "D:/1ASReece/Research/2020 Res/QLD/R Code/Data/csv/WilcoxTab.csv")

###########################################################################
###########################################################################
###########################################################################
##################### Maxi-Plots

QLDDfxDefdf <- as.data.frame(QLDDfxDefsf) %>% .[,-62]
dim(QLDDfxDefdf); names(QLDDfxDefdf); summary(QLDDfxDefdf)

QLDDfxDefdfg <- QLDDfxDefdf %>%
  gather("Defect", "Rate", factor_key = T, -c(1:6)) %>% .[,-c(2:3)]
names(QLDDfxDefdfg)[2:3]  <- c("DlyCigs11", "RiskAlc11")
dim(QLDDfxDefdfg); names(QLDDfxDefdfg); head(QLDDfxDefdfg); glimpse(QLDDfxDefdfg)

length(levels(QLDDfxDefdfg$Defect)) # 55
names(QLDDfxDefdfg)

# Cannabis
DefbyCann <- 
ggplot(QLDDfxDefdfg, aes(mrjyr, Rate)) +
  geom_point(size=2, colour="#0000FF", alpha=0.6, stroke=1) +
  geom_smooth(method='lm', colour='red', fill='magenta', alpha=0.1) +
  facet_wrap(~Defect, nrow=7, ncol=8, scales="free") +
  ggtitle('Congenital Anomaly Rate by Cannabis Use Rate') +
  labs(x='Annual Cannabis Use Rate', y = 'Congenital Anomaly Rate / 1,000 Births',
       subtitle = 'QLD CALF File 2008-2015, QLD Health') +
  theme_plotE()
DefbyCann

# Tobacco
DefbyTob <- 
ggplot(QLDDfxDefdfg, aes(DlyCigs11, Rate)) +
  geom_point(size=2, colour="#0000FF", alpha=0.6, stroke=1) +
  geom_smooth(method='lm', colour='red', fill='magenta', alpha=0.1) +
  facet_wrap(~Defect, nrow=7, ncol=8, scales="free") +
  ggtitle('Congenital Anomaly Rate by Cigarette Use Rate') +
  labs(x='Annual Cigarette Use Rate', y = 'Congenital Anomaly Rate / 1,000 Births',
       subtitle = 'QLD CALF File 2008-2015, QLD Health') +
  theme_plotE()
DefbyTob

# Binge Alcohol
DefbyAlc <- 
ggplot(QLDDfxDefdfg, aes(RiskAlc11, Rate)) +
  geom_point(size=2, colour="#0000FF", alpha=0.6, stroke=1) +
  geom_smooth(method='lm', colour='red', fill='magenta', alpha=0.1) +
  facet_wrap(~Defect, nrow=7, ncol=8, scales="free") +
  ggtitle('Congenital Anomaly Rate by Binge Alcohol Use Rate') +
  labs(x='Annual Binge Alcohol Use Rate', y = 'Congenital Anomaly Rate / 1,000 Births',
       subtitle = 'QLD CALF File 2008-2015, QLD Health') +
  theme_plotE()
DefbyAlc


ggsave("DefbyCann.pdf", dpi=1200, height=11, width=15, units="in",
       path = "D:/1ASReece/Research/2020 Res/QLD/R Code/Data/Figures/dpi1200")
ggsave("DefbyAlc.pdf", dpi=1200, height=11, width=15, units="in",
       path = "D:/1ASReece/Research/2020 Res/QLD/R Code/Data/Figures/dpi1200")
ggsave("DefbyTob.pdf", dpi=1200, height=11, width=15, units="in",
       path = "D:/1ASReece/Research/2020 Res/QLD/R Code/Data/Figures/dpi1200")

ggsave("DefbyAlc.wmf", dpi=1200, height=11, width=15, units="in",
       path = "D:/1ASReece/Research/2020 Res/QLD/R Code/Data/Figures/dpi1200")
ggsave("DefbyTob.wmf", dpi=1200, height=11, width=15, units="in",
       path = "D:/1ASReece/Research/2020 Res/QLD/R Code/Data/Figures/dpi1200")

ggsave("DefbyAlc.tiff", dpi=1200, height=11, width=15, units="in",
       path = "D:/1ASReece/Research/2020 Res/QLD/R Code/Data/Figures/dpi1200")
ggsave("DefbyTob.tiff", dpi=1200, height=11, width=15, units="in",
       path = "D:/1ASReece/Research/2020 Res/QLD/R Code/Data/Figures/dpi1200")
  
ggsave("DefbyCann.png", dpi=1200, height=11, width=15, units="in",
       path = "D:/1ASReece/Research/2020 Res/QLD/R Code/Data/Figures/dpi1200")
ggsave("DefbyCann.tiff", dpi=1200, height=11, width=15, units="in",
       path = "D:/1ASReece/Research/2020 Res/QLD/R Code/Data/Figures/dpi1200")
ggsave("DefbyCann.eps", dpi=1200, height=11, width=15, units="in",
       path = "D:/1ASReece/Research/2020 Res/QLD/R Code/Data/Figures/dpi1200")


###########################################################################
###########################################################################
###########################################################################
##################### Maxi-Plots 222

QLDDfxDefdf <- as.data.frame(QLDDfxDefsf) %>% .[,-62]
dim(QLDDfxDefdf); names(QLDDfxDefdf); summary(QLDDfxDefdf)

QLDDfxDefdfg <- QLDDfxDefdf %>%
  gather("Defect", "Rate", factor_key = T, -c(1:6)) %>% .[,-c(2:3)]
names(QLDDfxDefdfg)[2:3]  <- c("DlyCigs11", "RiskAlc11")
dim(QLDDfxDefdfg); names(QLDDfxDefdfg); head(QLDDfxDefdfg); glimpse(QLDDfxDefdfg)

length(levels(QLDDfxDefdfg$Defect)) # 55
names(QLDDfxDefdfg)

levels(QLDDfxDefdfg$Defect)
levels(QLDDfxDefdfg$Defect)  <- c("CNS_Defects", "Neural_TubeDx", "Anencephalus", "Spina_Bifida", "Encephalocele", "Microcephalus", 
                                  "Congenital_Eye", "EYE_Defects", "Anophthalmos", "Microphthalmos", "Congenital_Catx", "FACE_Defects", 
                                  "Anotia_Microtia", "Branchial_Remnant", "CVS_Defects", "Tx_Gr_Vess",
                                  "Tetralogy_Fallot", "Ventric_Sept_Dfx", "Atrial_Sep_Dfx", "Patent_Ductus_A", "Coarctation_Aorta", "RESPIRATORY", 
                                  "Choanal_Atresia", "GIT_Defect", "Cleft_Pal/Lip", "TrachEsoph_Fist", "Pyloric_Sten", "Small_Int_S/A", 
                                  "Anal_S/A", "GUT_Defects", "Undesc_Testes", "Hypospadias",
                                  "Renal_Agenesis", "Cys_Kidney_Dis", "Renal_Pelv_Obs", "Urteric_Anom", "MUSCULOSKELETAL", "Hip_Dysplas", "Talipes", 
                                  "Polydacty", "Syndacty", "Limb_Reduction", "Cransynostosis", "Diaphrag_Hernia", "Exomphalos", "Gastroschisis", 
                                  "SKIN_Dx", "Birth_Mk",
                                  "CHROMOSOMAL", "Downs_Syn", "Trisomy_13", "Trisomy_18", "Turners_Syn", "Amniotic_Bands", "Carbohydrat_Dis")
levels(QLDDfxDefdfg$Defect)


# Cannabis
DefbyCann2 <- 
  ggplot(QLDDfxDefdfg, aes(mrjyr, Rate)) +
  geom_point(size=2, colour="#0000FF", alpha=0.6, stroke=1) +
  geom_smooth(method='lm', colour='red', fill='magenta', alpha=0.1) +
  facet_wrap(~Defect, nrow=7, ncol=8, scales="free") +
  ggtitle('Congenital Anomaly Rate by Cannabis Use Rate') +
  labs(x='Annual Cannabis Use Rate', y = 'Congenital Anomaly Rate / 1,000 Births',
       subtitle = 'QLD CALF File 2008-2015, QLD Health') +
  theme_plotE()
DefbyCann2

# Tobacco
DefbyTob2 <- 
  ggplot(QLDDfxDefdfg, aes(DlyCigs11, Rate)) +
  geom_point(size=2, colour="#0000FF", alpha=0.6, stroke=1) +
  geom_smooth(method='lm', colour='red', fill='magenta', alpha=0.1) +
  facet_wrap(~Defect, nrow=7, ncol=8, scales="free") +
  ggtitle('Congenital Anomaly Rate by Cigarette Use Rate') +
  labs(x='Annual Cigarette Use Rate', y = 'Congenital Anomaly Rate / 1,000 Births',
       subtitle = 'QLD CALF File 2008-2015, QLD Health') +
  theme_plotE()
DefbyTob2

# Binge Alcohol
DefbyAlc2 <- 
  ggplot(QLDDfxDefdfg, aes(RiskAlc11, Rate)) +
  geom_point(size=2, colour="#0000FF", alpha=0.6, stroke=1) +
  geom_smooth(method='lm', colour='red', fill='magenta', alpha=0.1) +
  facet_wrap(~Defect, nrow=7, ncol=8, scales="free") +
  ggtitle('Congenital Anomaly Rate by Binge Alcohol Use Rate') +
  labs(x='Annual Binge Alcohol Use Rate', y = 'Congenital Anomaly Rate / 1,000 Births',
       subtitle = 'QLD CALF File 2008-2015, QLD Health') +
  theme_plotE()
DefbyAlc2


ggsave("DefbyCann2.pdf", dpi=1200, height=11, width=16, units="in",
       path = "D:/1ASReece/Research/2020 Res/QLD/R Code/Data/Figures/dpi1200")
ggsave("DefbyAlc2.pdf", dpi=1200, height=11, width=16, units="in",
       path = "D:/1ASReece/Research/2020 Res/QLD/R Code/Data/Figures/dpi1200")
ggsave("DefbyTob2.pdf", dpi=1200, height=11, width=16, units="in",
       path = "D:/1ASReece/Research/2020 Res/QLD/R Code/Data/Figures/dpi1200")

ggsave("DefbyAlc2.wmf", dpi=1200, height=11, width=16, units="in",
       path = "D:/1ASReece/Research/2020 Res/QLD/R Code/Data/Figures/dpi1200")
ggsave("DefbyTob2.wmf", dpi=1200, height=11, width=16, units="in",
       path = "D:/1ASReece/Research/2020 Res/QLD/R Code/Data/Figures/dpi1200")

ggsave("DefbyAlc2.tiff", dpi=1200, height=11, width=16, units="in",
       path = "D:/1ASReece/Research/2020 Res/QLD/R Code/Data/Figures/dpi1200")
ggsave("DefbyTob2.tiff", dpi=1200, height=11, width=16, units="in",
       path = "D:/1ASReece/Research/2020 Res/QLD/R Code/Data/Figures/dpi1200")

ggsave("DefbyCann2.png", dpi=1200, height=11, width=16, units="in",
       path = "D:/1ASReece/Research/2020 Res/QLD/R Code/Data/Figures/dpi1200")
ggsave("DefbyCann2.tiff", dpi=1200, height=11, width=16, units="in",
       path = "D:/1ASReece/Research/2020 Res/QLD/R Code/Data/Figures/dpi1200")
ggsave("DefbyCann2.eps", dpi=1200, height=11, width=16, units="in",
       path = "D:/1ASReece/Research/2020 Res/QLD/R Code/Data/Figures/dpi1200")


summary(lm(log(CVS_Defects) ~ mrjyr, data=QLDDfxDefdf))
m1 <- lm(log(CVS_Defects) ~ mrjyr, data=QLDDfxDefdf)
tidy(m1)  
glance(m1)  
augment(m1)  
  
shapiro.test(QLDDfxDefdfg$Rate)
shapiro.test(asinh(QLDDfxDefdfg$Rate))    # Log it

shapiro.test(QLDDfxDefdfg$mrjyr)
shapiro.test(log(QLDDfxDefdfg$mrjyr))     # Don't
shapiro.test(QLDDfxDefdfg$DlyCigs11)
shapiro.test(log(QLDDfxDefdfg$DlyCigs11)) # Don't
shapiro.test(QLDDfxDefdfg$RiskAlc11)
shapiro.test(log(QLDDfxDefdfg$RiskAlc11)) # Log it


# https://purrr.tidyverse.org/
# QLDDfxDefdfg %>%
#   split(.$Defect) %>%
#   map(~ lm(asinh(Rate) ~ mrjyr, data=.))  %>%
#   map(tidy()) %>%
#   map_dbl("Estimate") %>%
#   filter(term == mrjyr)

# https://cran.r-project.org/web/packages/broom/vignettes/broom_and_dplyr.html

tidymrj <- 
QLDDfxDefdfg %>%
  nest(-Defect) %>% 
  mutate(
    fit = map(data, ~ lm(asinh(Rate) ~ mrjyr, data = .x)),
    tidied = map(fit, tidy)
  ) %>% 
  unnest(tidied) %>%
  filter(term == "mrjyr") %>%
  .[,-2] 
names(tidymrj)[c(2,5)] <- c("MrjEst", "Mrj.P")
tidymrj

tidytob <- 
QLDDfxDefdfg %>%
  nest(-Defect) %>% 
  mutate(
    fit = map(data, ~ lm(asinh(Rate) ~ DlyCigs11, data = .x)),
    tidied = map(fit, tidy)
  ) %>% 
  unnest(tidied) %>%
  filter(term == "DlyCigs11") %>%
  .[,-2] 
names(tidytob)[c(2,5)] <- c("TobEst", "Tob.P")
tidytob

tidyAlc <- 
QLDDfxDefdfg %>%
  nest(-Defect) %>% 
  mutate(
    fit = map(data, ~ lm(asinh(Rate) ~ log(RiskAlc11), data = .x)),
    tidied = map(fit, tidy)
  ) %>% 
  unnest(tidied) %>%
  filter(term == "log(RiskAlc11)") %>%
  .[,-2] 
names(tidyAlc)[c(2,5)] <- c("AlcEst", "Alc.P")
tidyAlc

EstTab <- tidytob[,c(1,2,5)] %>%
  left_join(tidyAlc[,c(1,2,5)], by='Defect') %>%
  left_join(tidymrj[,c(1,2,5)], by='Defect') %>%
  arrange(Mrj.P)
EstTab

print(tbl_df(EstTab), n=55)


# write_csv(EstTab, "D:/1ASReece/Research/2020 Res/QLD/R Code/Data/csv/EstTab.csv")

EstTabMrj <- arrange(EstTab, desc(MrjEst))
EstTabTob <- arrange(EstTab, desc(TobEst))
EstTabAlc <- arrange(EstTab, desc(AlcEst))

EstTabMrj <- arrange(EstTab, Mrj.P)
EstTabTob <- arrange(EstTab, Tob.P)
EstTabAlc <- arrange(EstTab, Alc.P)

print(tbl_df(EstTabMrj), n=55)
print(tbl_df(EstTabAlc), n=55)
print(tbl_df(EstTabTob), n=55)

QLDDfxDefdfgEsts  <- QLDDfxDefdfg %>% left_join(EstTab)
dim(QLDDfxDefdfgEsts); names(QLDDfxDefdfgEsts); head(QLDDfxDefdfgEsts); glimpse(QLDDfxDefdfgEsts)

# write_csv(QLDDfxDefdfgEsts, "D:/1ASReece/Research/2020 Res/QLD/R Code/Data/csv/QLDDfxDefdfgEsts.csv")


# Cannabis
GrCannSlope <- 
ggplot(QLDDfxDefdfgEsts, aes(mrjyr, Rate)) +
  geom_point(size=2, colour="#0000FF", alpha=0.6, stroke=1) +
  geom_smooth(method='lm', colour='red', fill='magenta', alpha=0.1) +
  facet_wrap(~reorder(Defect, desc(MrjEst)), nrow=7, ncol=8, scales="free") +
  ggtitle('Congenital Anomaly Rate by Cannabis Use Rate - Ordered by Regression Slope') +
  labs(x='Annual Cannabis Use Rate', y = 'Congenital Anomaly Rate / 1,000 Births',
       subtitle = 'QLD CALF File 2008-2015, QLD Health') +
  theme_plotE()

# Tobacco
ggplot(QLDDfxDefdfgEsts, aes(DlyCigs11, Rate)) +
  geom_point(size=2, colour="#0000FF", alpha=0.6, stroke=1) +
  geom_smooth(method='lm', colour='red', fill='magenta', alpha=0.1) +
  facet_wrap(~~reorder(Defect, desc(TobEst)), nrow=7, ncol=8, scales="free") +
  ggtitle('Congenital Anomaly Rate by Cigarette Use Rate - Ordered by Regression Slope') +
  labs(x='Annual Cigarette Use Rate', y = 'Congenital Anomaly Rate / 1,000 Births',
       subtitle = 'QLD CALF File 2008-2015, QLD Health') +
  theme_plotE()

# Binge Alcohol
ggplot(QLDDfxDefdfgEsts, aes(RiskAlc11, Rate)) +
  geom_point(size=2, colour="#0000FF", alpha=0.6, stroke=1) +
  geom_smooth(method='lm', colour='red', fill='magenta', alpha=0.1) +
  facet_wrap(~~reorder(Defect, desc(AlcEst)), nrow=7, ncol=8, scales="free") +
  ggtitle('Congenital Anomaly Rate by Binge Alcohol Use Rate - Ordered by Regression Slope') +
  labs(x='Annual Bionge Alcohol Use Rate', y = 'Congenital Anomaly Rate / 1,000 Births',
       subtitle = 'QLD CALF File 2008-2015, QLD Health') +
  theme_plotE()


ggsave("GrCannSlope.pdf", dpi=1200, height=11, width=16, units="in",
       path = "D:/1ASReece/Research/2020 Res/QLD/R Code/Data/Figures/dpi1200")


#########################################################################################################################################################
#########################################################################################################################################################
#########################################################################################################################################################
#########################################################################################################################################################
#########################################################################################################################################################
#########################################################################################################################################################
########################## Defects for Study by spreml

#### Anal_Stenosis_Atresia
#### Anotia_Microtia
# Atrial_Septal_Defect
# CHROMOSOMAL_Defects
#### Congenital_Hydrocephalus
# Diaphragmatic_Hernia
# Down_Syndrome
#### Exomphalos
# Gastroschisis
# Hypospadias
#### Microphthalmia
# Patent_Ductus_Arteriosus
# Small_Intestinal_Stenosis_Atresia
# Tetralogy_Fallot
#### TracheoEsophageal_Fistula
#### Transposition_Great_Vessels
#### Turner_Syndrome
# Ventricular_Septal_Defect

sort(names(QLDPlusRxDfx2df))

shapiro.test(QLDPlusRxDfx2df$Atrial_Septal_Defect)
shapiro.test(log(QLDPlusRxDfx2df$Atrial_Septal_Defect))                 # Log it
shapiro.test(QLDPlusRxDfx2df$CHROMOSOMAL_Defects)
shapiro.test(log(QLDPlusRxDfx2df$CHROMOSOMAL_Defects))                  # Log it
shapiro.test(QLDPlusRxDfx2df$Diaphragmatic_Hernia)
shapiro.test(log(QLDPlusRxDfx2df$Diaphragmatic_Hernia))                 # Log it
shapiro.test(QLDPlusRxDfx2df$Down_Syndrome)
shapiro.test(log(QLDPlusRxDfx2df$Down_Syndrome))                        #### Don't
shapiro.test(QLDPlusRxDfx2df$Gastroschisis)
shapiro.test(log(QLDPlusRxDfx2df$Gastroschisis))                        # Log it
shapiro.test(QLDPlusRxDfx2df$Hypospadias)
shapiro.test(log(QLDPlusRxDfx2df$Hypospadias))                          #### Don't

shapiro.test(QLDPlusRxDfx2df$Patent_Ductus_Arteriosus)
shapiro.test(log(QLDPlusRxDfx2df$Patent_Ductus_Arteriosus))             # Log it
shapiro.test(QLDPlusRxDfx2df$Small_Intestinal_Stenosis_Atresia)
shapiro.test(log(QLDPlusRxDfx2df$Small_Intestinal_Stenosis_Atresia))    # Log it
shapiro.test(QLDPlusRxDfx2df$Tetralogy_Fallot)
shapiro.test(log(QLDPlusRxDfx2df$Tetralogy_Fallot))                     # Log it
shapiro.test(QLDPlusRxDfx2df$Ventricular_Septal_Defect)
shapiro.test(log(QLDPlusRxDfx2df$Ventricular_Septal_Defect))            # Log it


### Atrial_Septal_Defects
summary(spreml(log(Atrial_Septal_Defects) ~ DlyCigs11 + log(RiskAlc11) + mrjyr,
               data = QLDPlusRxDfx2df, w = QLD.lww, w2 = QLD.lww,
               lag=TRUE, errors = "sem2srre", method="BFGS", initval = "zeros")) 
     summary(spreml(log(Atrial_Septal_Defects) ~ DlyCigs11 + log(RiskAlc11) + mrjyr-log(RiskAlc11)-DlyCigs11 ,
                data = QLDPlusRxDfx2df, w = QLD.lww, w2 = QLD.lww,
                lag=TRUE, errors = "sem2srre", method="BFGS", initval = "zeros")) 
     spremlASDAdd <- spreml(log(Atrial_Septal_Defects) ~ DlyCigs11 + log(RiskAlc11) + mrjyr-log(RiskAlc11)-DlyCigs11 ,
                            data = QLDPlusRxDfx2df, w = QLD.lww, w2 = QLD.lww,
                            lag=TRUE, errors = "sem2srre", method="BFGS", initval = "zeros")
     spremlASDAdd$logLik   # -2.251428
     spremlASDAdd$sigma2[1]  # 0.06445051


summary(spreml(log(Atrial_Septal_Defects) ~ DlyCigs11 * log(RiskAlc11) * mrjyr,
               data = QLDPlusRxDfx2df, w = QLD.lww, w2 = QLD.lww,
               lag=TRUE, errors = "sem2srre", method="BFGS", initval = "zeros"))  
     summary(spreml(log(Atrial_Septal_Defects) ~ DlyCigs11 * log(RiskAlc11) * mrjyr-DlyCigs11:log(RiskAlc11)-DlyCigs11-log(RiskAlc11)-DlyCigs11:log(RiskAlc11):mrjyr-log(RiskAlc11):mrjyr-DlyCigs11:mrjyr ,
                 data = QLDPlusRxDfx2df, w = QLD.lww, w2 = QLD.lww,
                lag=TRUE, errors = "sem2srre", method="BFGS", initval = "zeros"))  
     spremlASDIRLag <- spreml(log(Atrial_Septal_Defects) ~ DlyCigs11 * log(RiskAlc11) * mrjyr-DlyCigs11:log(RiskAlc11)-DlyCigs11-log(RiskAlc11)-DlyCigs11:log(RiskAlc11):mrjyr-log(RiskAlc11):mrjyr-DlyCigs11:mrjyr ,
                              data = QLDPlusRxDfx2df, w = QLD.lww, w2 = QLD.lww,
                              lag=TRUE, errors = "sem2srre", method="BFGS", initval = "zeros")
     spremlASDIRLag$logLik  # -2.251428
     spremlASDIRLag$sigma2[1]  # 0.06445051

### Comparing  Atrial_Septal_Defects w/o Lagging
     ## Not Lagged:
     summary(spreml(log(Atrial_Septal_Defects) ~ DlyCigs11 * log(RiskAlc11) * mrjyr,
                    data = QLDPlusRxDfx2df, w = QLD.lww, w2 = QLD.lww,
                    lag=FALSE, errors = "sem2srre", method="BFGS", initval = "zeros")) 
          summary(spreml(log(Atrial_Septal_Defects) ~ DlyCigs11 * log(RiskAlc11) * mrjyr-DlyCigs11-DlyCigs11:log(RiskAlc11)-log(RiskAlc11),
                                         data = QLDPlusRxDfx2df, w = QLD.lww, w2 = QLD.lww,
                                         lag=FALSE, errors = "sem2srre", method="BFGS", initval = "zeros"))  
          spremlASDIRNotLag <- spreml(log(Atrial_Septal_Defects) ~ DlyCigs11 * log(RiskAlc11) * mrjyr-DlyCigs11-DlyCigs11:log(RiskAlc11)-log(RiskAlc11),
                 data = QLDPlusRxDfx2df, w = QLD.lww, w2 = QLD.lww,
                 lag=FALSE, errors = "sem2srre", method="BFGS", initval = "zeros")
          spremlASDIRNotLag$logLik  # -1.67225
          spremlASDIRNotLag$sigma2[1]  # 0.05568756
          sphtest(spremlASDIRLag, spremlASDIRNotLag)   # chisq = 102.39, df = 2, p-value < 2.2e-16
     
     
### CHROMOSOMAL_Defects
summary(spreml(log(CHROMOSOMAL_Defects) ~ DlyCigs11 + log(RiskAlc11) + mrjyr,
               data = QLDPlusRxDfx2df, w = QLD.lww, w2 = QLD.lww,
               lag=TRUE, errors = "sem2srre", method="BFGS", initval = "zeros")) 
    summary(spreml(log(CHROMOSOMAL_Defects) ~ DlyCigs11 + log(RiskAlc11) + mrjyr-log(RiskAlc11) ,
                data = QLDPlusRxDfx2df, w = QLD.lww, w2 = QLD.lww,
                lag=TRUE, errors = "sem2srre", method="BFGS", initval = "zeros"))

summary(spreml(log(CHROMOSOMAL_Defects) ~ DlyCigs11 * log(RiskAlc11) * mrjyr,
               data = QLDPlusRxDfx2df, w = QLD.lww, w2 = QLD.lww,
               lag=TRUE, errors = "sem2srre", method="BFGS", initval = "zeros"))  
    summary(spreml(log(CHROMOSOMAL_Defects) ~ DlyCigs11 * log(RiskAlc11) * mrjyr-mrjyr-log(RiskAlc11)-DlyCigs11-DlyCigs11:log(RiskAlc11)-log(RiskAlc11):mrjyr ,
                data = QLDPlusRxDfx2df, w = QLD.lww, w2 = QLD.lww,
                lag=TRUE, errors = "sem2srre", method="BFGS", initval = "zeros"))  
    spremlCDLL <- spreml(log(CHROMOSOMAL_Defects) ~ DlyCigs11 * log(RiskAlc11) * mrjyr-mrjyr-log(RiskAlc11)-DlyCigs11-DlyCigs11:log(RiskAlc11)-log(RiskAlc11):mrjyr ,
                data = QLDPlusRxDfx2df, w = QLD.lww, w2 = QLD.lww,
                lag=TRUE, errors = "sem2srre", method="BFGS", initval = "zeros")
    spremlCDLL$logLik  # -1.100413
    
### Comparing  CHROMOSOMAL_Defects w/o Lagging
summary(spreml(log(CHROMOSOMAL_Defects) ~ DlyCigs11 * log(RiskAlc11) * mrjyr,
               data = QLDPlusRxDfx2df, w = QLD.lww, w2 = QLD.lww,
               lag=FALSE, errors = "sem2srre", method="BFGS", initval = "zeros")) 
      summary(spreml(log(CHROMOSOMAL_Defects) ~ DlyCigs11 * log(RiskAlc11) * mrjyr-mrjyr-log(RiskAlc11)-DlyCigs11,
                data = QLDPlusRxDfx2df, w = QLD.lww, w2 = QLD.lww,
                lag=FALSE, errors = "sem2srre", method="BFGS", initval = "zeros")) 
      spremlCDNL <- spreml(log(CHROMOSOMAL_Defects) ~ DlyCigs11 * log(RiskAlc11) * mrjyr-mrjyr-log(RiskAlc11)-DlyCigs11,
                data = QLDPlusRxDfx2df, w = QLD.lww, w2 = QLD.lww,
                lag=FALSE, errors = "sem2srre", method="BFGS", initval = "zeros")
      spremlCDNL$logLik  #  1.039607
      spremlCDNL$sigma2[1]  #  0.04002953
      sphtest(spremlCDLL, spremlCDNL)  # chisq = 50.72, df = 3, p-value = 5.611e-11


      
### Diaphragmatic_Hernia
summary(spreml(log(Diaphragmatic_Hernia) ~ DlyCigs11 + log(RiskAlc11) + mrjyr,
               data = QLDPlusRxDfx2df, w = QLD.lww, w2 = QLD.lww,
               lag=TRUE, errors = "sem2srre", method="BFGS", initval = "zeros")) 
     summary(spreml(log(Diaphragmatic_Hernia) ~ DlyCigs11 + log(RiskAlc11) + mrjyr-log(RiskAlc11)-DlyCigs11 ,
                data = QLDPlusRxDfx2df, w = QLD.lww, w2 = QLD.lww,
                lag=TRUE, errors = "sem2srre", method="BFGS", initval = "zeros")) 

summary(spreml(log(Diaphragmatic_Hernia) ~ DlyCigs11 * log(RiskAlc11) * mrjyr,
               data = QLDPlusRxDfx2df, w = QLD.lww, w2 = QLD.lww,
               lag=TRUE, errors = "sem2srre", method="BFGS", initval = "zeros"))  
     summary(spreml(log(Diaphragmatic_Hernia) ~ DlyCigs11 * log(RiskAlc11) * mrjyr-DlyCigs11:log(RiskAlc11)-DlyCigs11-DlyCigs11:mrjyr-DlyCigs11:log(RiskAlc11):mrjyr-log(RiskAlc11)-log(RiskAlc11):mrjyr,
                data = QLDPlusRxDfx2df, w = QLD.lww, w2 = QLD.lww,
                lag=TRUE, errors = "sem2srre", method="BFGS", initval = "zeros")) 
     spremlDHL <- spreml(log(Diaphragmatic_Hernia) ~ DlyCigs11 * log(RiskAlc11) * mrjyr-DlyCigs11:log(RiskAlc11)-DlyCigs11-DlyCigs11:mrjyr-DlyCigs11:log(RiskAlc11):mrjyr-log(RiskAlc11)-log(RiskAlc11):mrjyr,
                data = QLDPlusRxDfx2df, w = QLD.lww, w2 = QLD.lww,
                lag=TRUE, errors = "sem2srre", method="BFGS", initval = "zeros")
     spremlDHL$logLik  # -10.89357

## Checking Diaphragmatic_Hernia w/o lagging
summary(spreml(log(Diaphragmatic_Hernia) ~ DlyCigs11 * log(RiskAlc11) * mrjyr,
               data = QLDPlusRxDfx2df, w = QLD.lww, w2 = QLD.lww,
               lag=FALSE, errors = "sem2srre", method="BFGS", initval = "zeros"))  
      summary(spreml(log(Diaphragmatic_Hernia) ~ DlyCigs11 * log(RiskAlc11) * mrjyr-DlyCigs11:log(RiskAlc11) ,
                data = QLDPlusRxDfx2df, w = QLD.lww, w2 = QLD.lww,
                lag=FALSE, errors = "sem2srre", method="BFGS", initval = "zeros"))
      spremlDSL <- spreml(log(Diaphragmatic_Hernia) ~ DlyCigs11 * log(RiskAlc11) * mrjyr-DlyCigs11:log(RiskAlc11) ,
                data = QLDPlusRxDfx2df, w = QLD.lww, w2 = QLD.lww,
                lag=FALSE, errors = "sem2srre", method="BFGS", initval = "zeros")
      spremlDSL$logLik  # -8.824927
      spremlDSL$sigma2[1]  # 0.09474456
      sphtest(spremlDHL, spremlDSL) #  chisq = 13.243, df = 2, p-value = 0.001332
      
      
### Downs
summary(spreml((Down_Syndrome) ~ DlyCigs11 + log(RiskAlc11) + mrjyr,
               data = QLDPlusRxDfx2df, w = QLD.lww, w2 = QLD.lww,
               lag=TRUE, errors = "sem2srre", method="BFGS", initval = "zeros")) 
     summary(spreml((Down_Syndrome) ~ DlyCigs11 + log(RiskAlc11) + mrjyr-DlyCigs11 ,
                data = QLDPlusRxDfx2df, w = QLD.lww, w2 = QLD.lww,
                lag=TRUE, errors = "sem2srre", method="BFGS", initval = "zeros")) 

summary(spreml((Down_Syndrome) ~ DlyCigs11 * log(RiskAlc11) * mrjyr,
               data = QLDPlusRxDfx2df, w = QLD.lww, w2 = QLD.lww,
               lag=TRUE, errors = "sem2srre", method="BFGS", initval = "zeros"))  
     summary(spreml((Down_Syndrome) ~ DlyCigs11 * log(RiskAlc11) * mrjyr-DlyCigs11-mrjyr-DlyCigs11:mrjyr-DlyCigs11:log(RiskAlc11):mrjyr-DlyCigs11:log(RiskAlc11),
                data = QLDPlusRxDfx2df, w = QLD.lww, w2 = QLD.lww,
                lag=TRUE, errors = "sem2srre", method="BFGS", initval = "zeros")) 
     spremlDSLL <- spreml((Down_Syndrome) ~ DlyCigs11 * log(RiskAlc11) * mrjyr-DlyCigs11-mrjyr-DlyCigs11:mrjyr-DlyCigs11:log(RiskAlc11):mrjyr-DlyCigs11:log(RiskAlc11),
                data = QLDPlusRxDfx2df, w = QLD.lww, w2 = QLD.lww,
                lag=TRUE, errors = "sem2srre", method="BFGS", initval = "zeros")
     spremlDSLL$logLik # -8.695544
          
## Checking Downs Syndrome w/o lagging
summary(spreml((Down_Syndrome) ~ DlyCigs11 * log(RiskAlc11) * mrjyr,
               data = QLDPlusRxDfx2df, w = QLD.lww, w2 = QLD.lww,
               lag=FALSE, errors = "sem2srre", method="BFGS", initval = "zeros"))    
     summary(spreml((Down_Syndrome) ~ DlyCigs11 * log(RiskAlc11) * mrjyr-DlyCigs11-mrjyr-DlyCigs11:mrjyr-DlyCigs11:log(RiskAlc11):mrjyr-DlyCigs11:log(RiskAlc11) ,
                data = QLDPlusRxDfx2df, w = QLD.lww, w2 = QLD.lww,
                lag=FALSE, errors = "sem2srre", method="BFGS", initval = "zeros")) 
     spremlDowns <- spreml((Down_Syndrome) ~ DlyCigs11 * log(RiskAlc11) * mrjyr-DlyCigs11-mrjyr-DlyCigs11:mrjyr-DlyCigs11:log(RiskAlc11):mrjyr-DlyCigs11:log(RiskAlc11) ,
                data = QLDPlusRxDfx2df, w = QLD.lww, w2 = QLD.lww,
                lag=FALSE, errors = "sem2srre", method="BFGS", initval = "zeros")
     spremlDowns$logLik  # -8.70893
     spremlDowns$sigma2[1]  # 0.1556371
     sphtest(spremlDSLL, spremlDowns)  # chisq = 80.89, df = 3, p-value < 2.2e-16
     
### Gastroschisis
summary(spreml(log(Gastroschisis) ~ DlyCigs11 + log(RiskAlc11) + mrjyr,
               data = QLDPlusRxDfx2df, w = QLD.lww, w2 = QLD.lww,
               lag=TRUE, errors = "sem2srre", method="BFGS", initval = "zeros")) 
      summary(spreml(log(Gastroschisis) ~ DlyCigs11 + log(RiskAlc11) + mrjyr-log(RiskAlc11)-DlyCigs11,
                data = QLDPlusRxDfx2df, w = QLD.lww, w2 = QLD.lww,
                lag=TRUE, errors = "sem2srre", method="BFGS", initval = "zeros")) 

summary(spreml(log(Gastroschisis) ~ DlyCigs11 * log(RiskAlc11) * mrjyr,
               data = QLDPlusRxDfx2df, w = QLD.lww, w2 = QLD.lww,
               lag=TRUE, errors = "sem2srre", method="BFGS", initval = "zeros"))  
      summary(spreml(log(Gastroschisis) ~ DlyCigs11 * log(RiskAlc11) * mrjyr-DlyCigs11-DlyCigs11:log(RiskAlc11):mrjyr-log(RiskAlc11)-log(RiskAlc11):mrjyr-DlyCigs11:log(RiskAlc11)-DlyCigs11:mrjyr,
                data = QLDPlusRxDfx2df, w = QLD.lww, w2 = QLD.lww,
                lag=TRUE, errors = "sem2srre", method="BFGS", initval = "zeros"))  

## Gss w/o Lagging      
summary(spreml(log(Gastroschisis) ~ DlyCigs11 * log(RiskAlc11) * mrjyr,
                     data = QLDPlusRxDfx2df, w = QLD.lww, w2 = QLD.lww,
                     lag=FALSE, errors = "sem2srre", method="BFGS", initval = "zeros"))
        summary(spreml(log(Gastroschisis) ~ DlyCigs11 * log(RiskAlc11) * mrjyr-log(RiskAlc11)-DlyCigs11:log(RiskAlc11):mrjyr-DlyCigs11-log(RiskAlc11):mrjyr-DlyCigs11:log(RiskAlc11)-DlyCigs11:mrjyr,
                                     data = QLDPlusRxDfx2df, w = QLD.lww, w2 = QLD.lww,
                                     lag=FALSE, errors = "sem2srre", method="BFGS", initval = "zeros"))
        spremlGssNLIR <- spreml(log(Gastroschisis) ~ DlyCigs11 * log(RiskAlc11) * mrjyr-log(RiskAlc11)-DlyCigs11:log(RiskAlc11):mrjyr-DlyCigs11-log(RiskAlc11):mrjyr-DlyCigs11:log(RiskAlc11)-DlyCigs11:mrjyr,
                                data = QLDPlusRxDfx2df, w = QLD.lww, w2 = QLD.lww,
                                lag=FALSE, errors = "sem2srre", method="BFGS", initval = "zeros")
        spremlGssNLIR$logLik      # -7.02007
        spremlGssNLIR$sigma2[1]   #  0.1385895

### Hypospadias
summary(spreml((Hypospadias) ~ DlyCigs11 + log(RiskAlc11) + mrjyr,
               data = QLDPlusRxDfx2df, w = QLD.lww, w2 = QLD.lww,
               lag=TRUE, errors = "sem2srre", method="BFGS", initval = "zeros")) 
    summary(spreml((Hypospadias) ~ DlyCigs11 + log(RiskAlc11) + mrjyr-log(RiskAlc11)-DlyCigs11,
                data = QLDPlusRxDfx2df, w = QLD.lww, w2 = QLD.lww,
                lag=TRUE, errors = "sem2srre", method="BFGS", initval = "zeros")) 

summary(spreml((Hypospadias) ~ DlyCigs11 * log(RiskAlc11) * mrjyr,
               data = QLDPlusRxDfx2df, w = QLD.lww, w2 = QLD.lww,
               lag=TRUE, errors = "sem2srre", method="BFGS", initval = "zeros"))  
     summary(spreml((Hypospadias) ~ DlyCigs11 * log(RiskAlc11) * mrjyr-log(RiskAlc11)-mrjyr-log(RiskAlc11):mrjyr,
                data = QLDPlusRxDfx2df, w = QLD.lww, w2 = QLD.lww,
                lag=TRUE, errors = "sem2srre", method="BFGS", initval = "zeros")) 
     spremlHypoSpIRLag <- spreml((Hypospadias) ~ DlyCigs11 * log(RiskAlc11) * mrjyr-log(RiskAlc11)-mrjyr-log(RiskAlc11):mrjyr,
            data = QLDPlusRxDfx2df, w = QLD.lww, w2 = QLD.lww,
            lag=TRUE, errors = "sem2srre", method="BFGS", initval = "zeros")

# w New Database / Datatable     
summary(spreml((Hypospadias) ~ DlyCigs11 * log(RiskAlc11) * mrjyr,
                    data = QLDPlusRxDfx2df, w = QLD.lww, w2 = QLD.lww,
                    lag=TRUE, errors = "sem2srre", method="BFGS", initval = "zeros"))  
     summary(spreml((Hypospadias) ~ DlyCigs11 * log(RiskAlc11) * mrjyr-log(RiskAlc11)-mrjyr-log(RiskAlc11):mrjyr,
                    data = QLDPlusRxDfx2df, w = QLD.lww, w2 = QLD.lww,
                    lag=TRUE, errors = "sem2srre", method="BFGS", initval = "zeros"))  

### Patent_Ductus_Arteriosus
summary(spreml(log(Patent_Ductus_Arteriosus) ~ DlyCigs11 + log(RiskAlc11) + mrjyr,
               data = QLDPlusRxDfx2df, w = QLD.lww, w2 = QLD.lww,
               lag=TRUE, errors = "sem2srre", method="BFGS", initval = "zeros")) 

summary(spreml(log(Patent_Ductus_Arteriosus) ~ DlyCigs11 * log(RiskAlc11) * mrjyr,
               data = QLDPlusRxDfx2df, w = QLD.lww, w2 = QLD.lww,
               lag=TRUE, errors = "sem2srre", method="BFGS", initval = "zeros"))  

### Small_Intestinal_Stenosis_Atresia
summary(spreml(log(Small_Intestinal_Stenosis_Atresia) ~ DlyCigs11 + log(RiskAlc11) + mrjyr,
               data = QLDPlusRxDfx2df, w = QLD.lww, w2 = QLD.lww,
               lag=TRUE, errors = "sem2srre", method="BFGS", initval = "zeros")) 

summary(spreml(log(Small_Intestinal_Stenosis_Atresia) ~ DlyCigs11 * log(RiskAlc11) * mrjyr,
               data = QLDPlusRxDfx2df, w = QLD.lww, w2 = QLD.lww,
               lag=TRUE, errors = "sem2srre", method="BFGS", initval = "zeros"))  
     summary(spreml(log(Patent_Ductus_Arteriosus) ~ DlyCigs11 * log(RiskAlc11) * mrjyr-DlyCigs11-DlyCigs11:log(RiskAlc11)-DlyCigs11:log(RiskAlc11):mrjyr-DlyCigs11:mrjyr-log(RiskAlc11) ,
                data = QLDPlusRxDfx2df, w = QLD.lww, w2 = QLD.lww,
                lag=TRUE, errors = "sem2srre", method="BFGS", initval = "zeros")) 

### Tetralogy_Fallot
summary(spreml(log(Tetralogy_Fallot) ~ DlyCigs11 + log(RiskAlc11) + mrjyr,
               data = QLDPlusRxDfx2df, w = QLD.lww, w2 = QLD.lww,
               lag=TRUE, errors = "sem2srre", method="BFGS", initval = "zeros")) 
      summary(spreml(log(Tetralogy_Fallot) ~ DlyCigs11 + log(RiskAlc11) + mrjyr-DlyCigs11-log(RiskAlc11),
                data = QLDPlusRxDfx2df, w = QLD.lww, w2 = QLD.lww,
                lag=TRUE, errors = "sem2srre", method="BFGS", initval = "zeros"))
 
summary(spreml(log(Tetralogy_Fallot) ~ DlyCigs11 * log(RiskAlc11) * mrjyr,
               data = QLDPlusRxDfx2df, w = QLD.lww, w2 = QLD.lww,
               lag=TRUE, errors = "sem2srre", method="BFGS", initval = "zeros"))   
      summary(spreml(log(Tetralogy_Fallot) ~ DlyCigs11 * log(RiskAlc11) * mrjyr-DlyCigs11-DlyCigs11:mrjyr-DlyCigs11:log(RiskAlc11)-DlyCigs11:log(RiskAlc11):mrjyr-log(RiskAlc11):mrjyr-log(RiskAlc11),
                data = QLDPlusRxDfx2df, w = QLD.lww, w2 = QLD.lww,
                lag=TRUE, errors = "sem2srre", method="BFGS", initval = "zeros"))  

### Ventricular_Septal_Defect
summary(spreml(log(Ventricular_Septal_Defect) ~ DlyCigs11 + log(RiskAlc11) + mrjyr,
               data = QLDPlusRxDfx2df, w = QLD.lww, w2 = QLD.lww,
               lag=TRUE, errors = "sem2srre", method="BFGS", initval = "zeros")) 
     # Tobacco Significant - not Cannabis
     summary(spreml(log(Ventricular_Septal_Defect) ~ DlyCigs11 + log(RiskAlc11) + mrjyr-mrjyr-log(RiskAlc11),
                data = QLDPlusRxDfx2df, w = QLD.lww, w2 = QLD.lww,
                lag=TRUE, errors = "sem2srre", method="BFGS", initval = "zeros"))

summary(spreml(log(Ventricular_Septal_Defect) ~ DlyCigs11 * log(RiskAlc11) * mrjyr,
               data = QLDPlusRxDfx2df, w = QLD.lww, w2 = QLD.lww,
               lag=TRUE, errors = "sem2srre", method="BFGS", initval = "zeros"))  
     summary(spreml(log(Ventricular_Septal_Defect) ~ DlyCigs11 * log(RiskAlc11) * mrjyr-log(RiskAlc11)-DlyCigs11:log(RiskAlc11)-DlyCigs11-log(RiskAlc11):mrjyr-DlyCigs11:log(RiskAlc11):mrjyr,
                data = QLDPlusRxDfx2df, w = QLD.lww, w2 = QLD.lww,
                lag=TRUE, errors = "sem2srre", method="BFGS", initval = "zeros"))  


#### Anal_Stenosis_Atresia
#### Anotia_Microtia
#### Congenital_hydrocephalus
#### Exomphalos
#### Microphthalmia
#### TracheoEsophageal_Fistula
#### Transposition_Great_Vessels
#### Turner_Syndrome

sort(names(QLDDfxDefdf))

shapiro.test(QLDDfxDefdf$Anal_Stenosis_Atresia)
shapiro.test(log(QLDDfxDefdf$Anal_Stenosis_Atresia))            # Log it
shapiro.test(QLDDfxDefdf$Anotia_Microtia)
shapiro.test(log(QLDDfxDefdf$Anotia_Microtia))                  ##### Don't
shapiro.test(QLDDfxDefdf$Congenital_hydrocephalus)
shapiro.test(log(QLDDfxDefdf$Congenital_hydrocephalus))         # Log it

shapiro.test(QLDDfxDefdf$Exomphalos)
shapiro.test(log(QLDDfxDefdf$Exomphalos))                       # Log it
shapiro.test(QLDDfxDefdf$Microphthalmia)
shapiro.test(asinh(QLDDfxDefdf$Microphthalmia))                 ##### Don't  
shapiro.test(QLDDfxDefdf$TracheoEsophageal_Fistula)
shapiro.test(log(QLDDfxDefdf$TracheoEsophageal_Fistula))        ##### Don't

shapiro.test(QLDDfxDefdf$Transposition_Great_Vessels)
shapiro.test(log(QLDDfxDefdf$Transposition_Great_Vessels))      # Log it
shapiro.test(QLDDfxDefdf$Turner_Syndrome)
shapiro.test(log(QLDDfxDefdf$Turner_Syndrome))                  # Log it
shapiro.test(QLDDfxDefdf$Trisomy_13)
shapiro.test(asinh(QLDDfxDefdf$Trisomy_13))                     ##### Don't
shapiro.test(QLDDfxDefdf$Trisomy_18)
shapiro.test(log(QLDDfxDefdf$Trisomy_18))                       # Log it

shapiro.test(QLDDfxDefdf$Limb_Reduction)
shapiro.test(log(QLDDfxDefdf$Limb_Reduction))                   # Log it


summary(lm(log(Anal_Stenosis_Atresia) ~  DlyCigs11 * log(RiskAlc11) * mrjyr, data=QLDDfxDefdf))   
   summary(lm(log(Anal_Stenosis_Atresia) ~  DlyCigs11 * log(RiskAlc11) * mrjyr-log(RiskAlc11)-DlyCigs11:log(RiskAlc11)-DlyCigs11-DlyCigs11:mrjyr, data=QLDDfxDefdf)) 
   
summary(lm((Anotia_Microtia) ~  DlyCigs11 * log(RiskAlc11) * mrjyr, data=QLDDfxDefdf))   
     summary(lm((Anotia_Microtia) ~  DlyCigs11 * log(RiskAlc11) * mrjyr-DlyCigs11:mrjyr-log(RiskAlc11)-DlyCigs11:log(RiskAlc11) , data=QLDDfxDefdf))   

summary(lm(log(Congenital_hydrocephalus) ~  DlyCigs11 * log(RiskAlc11) * mrjyr, data=QLDDfxDefdf))   
    summary(lm(log(Congenital_hydrocephalus) ~  DlyCigs11 * log(RiskAlc11) * mrjyr-DlyCigs11:log(RiskAlc11)-DlyCigs11-DlyCigs11:mrjyr-DlyCigs11:log(RiskAlc11):mrjyr-log(RiskAlc11)-log(RiskAlc11):mrjyr, data=QLDDfxDefdf)) 
   
summary(lm(log(Exomphalos) ~  DlyCigs11 * log(RiskAlc11) * mrjyr, data=QLDDfxDefdf))   
    summary(lm(log(Exomphalos) ~  DlyCigs11 * log(RiskAlc11) * mrjyr-mrjyr-DlyCigs11:mrjyr-DlyCigs11-log(RiskAlc11)-DlyCigs11:log(RiskAlc11) , data=QLDDfxDefdf))   

summary(lm((Microphthalmia) ~  DlyCigs11 * log(RiskAlc11) * mrjyr, data=QLDDfxDefdf))   
    summary(lm((Microphthalmia) ~  DlyCigs11 * log(RiskAlc11) * mrjyr-mrjyr-log(RiskAlc11)-DlyCigs11-log(RiskAlc11):mrjyr-DlyCigs11:log(RiskAlc11), data=QLDDfxDefdf))  

summary(lm((TracheoEsophageal_Fistula) ~  DlyCigs11 * log(RiskAlc11) * mrjyr, data=QLDDfxDefdf))   
   
summary(lm(log(Transposition_Great_Vessels) ~  DlyCigs11 * log(RiskAlc11) * mrjyr, data=QLDDfxDefdf))   
     summary(lm(log(Transposition_Great_Vessels) ~  DlyCigs11 * log(RiskAlc11) * mrjyr-mrjyr-DlyCigs11:log(RiskAlc11):mrjyr-DlyCigs11:log(RiskAlc11)-DlyCigs11:mrjyr-DlyCigs11, data=QLDDfxDefdf)) 

summary(lm(log(Turner_Syndrome) ~  DlyCigs11 * log(RiskAlc11) * mrjyr, data=QLDDfxDefdf))   
      summary(lm(log(Turner_Syndrome) ~  DlyCigs11 * log(RiskAlc11) * mrjyr-mrjyr-DlyCigs11-DlyCigs11:mrjyr-DlyCigs11:log(RiskAlc11)-DlyCigs11:log(RiskAlc11):mrjyr, data=QLDDfxDefdf))  
   
summary(lm((Trisomy_13) ~  DlyCigs11 * log(RiskAlc11) * mrjyr, data=QLDDfxDefdf))   
      summary(lm((Trisomy_13) ~  DlyCigs11 * log(RiskAlc11) * mrjyr-log(RiskAlc11)-mrjyr-log(RiskAlc11):mrjyr-DlyCigs11-DlyCigs11:mrjyr, data=QLDDfxDefdf))   

      
summary(lm(log(Trisomy_18) ~  DlyCigs11 * log(RiskAlc11) * mrjyr, data=QLDDfxDefdf))   
  # N.S.

summary(lm(log(Limb_Reduction) ~  DlyCigs11 * log(RiskAlc11) * mrjyr, data=QLDDfxDefdf))   
  # N.S.


##################################################################################################################################################
##################################################################################################################################################
##################################################################################################################################################
##################################################################################################################################################
##################################################################################################################################################
################## Re-Do of spreml's w/o Lagging


### Atrial_Septal_Defects
summary(spreml(log(Atrial_Septal_Defects) ~ DlyCigs11 + log(RiskAlc11) + mrjyr,
               data = QLDPlusRxDfx2df, w = QLD.lww, w2 = QLD.lww,
               lag=FALSE, errors = "sem2srre", method="BFGS", initval = "zeros")) 
     summary(spreml(log(Atrial_Septal_Defects) ~ DlyCigs11 + log(RiskAlc11) + mrjyr-DlyCigs11-log(RiskAlc11),
                data = QLDPlusRxDfx2df, w = QLD.lww, w2 = QLD.lww,
                 lag=FALSE, errors = "sem2srre", method="BFGS", initval = "zeros")) 


summary(spreml(log(Atrial_Septal_Defects) ~ DlyCigs11 * log(RiskAlc11) * mrjyr,
               data = QLDPlusRxDfx2df, w = QLD.lww, w2 = QLD.lww,
               lag=FALSE, errors = "sem2srre", method="BFGS", initval = "zeros"))  
     summary(spreml(log(Atrial_Septal_Defects) ~ DlyCigs11 * log(RiskAlc11) * mrjyr-DlyCigs11-DlyCigs11:log(RiskAlc11)-log(RiskAlc11),
                data = QLDPlusRxDfx2df, w = QLD.lww, w2 = QLD.lww,
                lag=FALSE, errors = "sem2srre", method="BFGS", initval = "zeros")) 

### CHROMOSOMAL_Defects
summary(spreml(log(CHROMOSOMAL_Defects) ~ DlyCigs11 + log(RiskAlc11) + mrjyr,
               data = QLDPlusRxDfx2df, w = QLD.lww, w2 = QLD.lww,
               lag=FALSE, errors = "sem2srre", method="BFGS", initval = "zeros")) 
     summary(spreml(log(CHROMOSOMAL_Defects) ~ DlyCigs11 + log(RiskAlc11) + mrjyr-log(RiskAlc11)-DlyCigs11 ,
                data = QLDPlusRxDfx2df, w = QLD.lww, w2 = QLD.lww,
                lag=FALSE, errors = "sem2srre", method="BFGS", initval = "zeros")) 

summary(spreml(log(CHROMOSOMAL_Defects) ~ DlyCigs11 * log(RiskAlc11) * mrjyr,
               data = QLDPlusRxDfx2df, w = QLD.lww, w2 = QLD.lww,
               lag=FALSE, errors = "sem2srre", method="BFGS", initval = "zeros"))  
     summary(spreml(log(CHROMOSOMAL_Defects) ~ DlyCigs11 * log(RiskAlc11) * mrjyr-mrjyr-log(RiskAlc11)-DlyCigs11,
                data = QLDPlusRxDfx2df, w = QLD.lww, w2 = QLD.lww,
                lag=FALSE, errors = "sem2srre", method="BFGS", initval = "zeros")) 
 

### Diaphragmatic_Hernia
summary(spreml(log(Diaphragmatic_Hernia) ~ DlyCigs11 + log(RiskAlc11) + mrjyr,
               data = QLDPlusRxDfx2df, w = QLD.lww, w2 = QLD.lww,
               lag=FALSE, errors = "sem2srre", method="BFGS", initval = "zeros"))  #  N.S.

summary(spreml(log(Diaphragmatic_Hernia) ~ DlyCigs11 * log(RiskAlc11) * mrjyr,
               data = QLDPlusRxDfx2df, w = QLD.lww, w2 = QLD.lww,
               lag=FALSE, errors = "sem2srre", method="BFGS", initval = "zeros")) 
      summary(spreml(log(Diaphragmatic_Hernia) ~ DlyCigs11 * log(RiskAlc11) * mrjyr-DlyCigs11:log(RiskAlc11) ,
                data = QLDPlusRxDfx2df, w = QLD.lww, w2 = QLD.lww,
                lag=FALSE, errors = "sem2srre", method="BFGS", initval = "zeros")) 

### Downs
summary(spreml((Down_Syndrome) ~ DlyCigs11 + log(RiskAlc11) + mrjyr,
               data = QLDPlusRxDfx2df, w = QLD.lww, w2 = QLD.lww,
               lag=FALSE, errors = "sem2srre", method="BFGS", initval = "zeros")) 
      summary(spreml((Down_Syndrome) ~ DlyCigs11 + log(RiskAlc11) + mrjyr-DlyCigs11 ,
                data = QLDPlusRxDfx2df, w = QLD.lww, w2 = QLD.lww,
                lag=FALSE, errors = "sem2srre", method="BFGS", initval = "zeros")) 

summary(spreml((Down_Syndrome) ~ DlyCigs11 * log(RiskAlc11) * mrjyr,
               data = QLDPlusRxDfx2df, w = QLD.lww, w2 = QLD.lww,
               lag=FALSE, errors = "sem2srre", method="BFGS", initval = "zeros")) 
      summary(spreml((Down_Syndrome) ~ DlyCigs11 * log(RiskAlc11) * mrjyr-DlyCigs11-mrjyr-DlyCigs11:mrjyr-DlyCigs11:log(RiskAlc11):mrjyr-DlyCigs11:log(RiskAlc11) ,
                data = QLDPlusRxDfx2df, w = QLD.lww, w2 = QLD.lww,
                lag=FALSE, errors = "sem2srre", method="BFGS", initval = "zeros")) 
      spremlDDSS1 <- spreml((Down_Syndrome) ~ DlyCigs11 * log(RiskAlc11) * mrjyr-DlyCigs11-mrjyr-DlyCigs11:mrjyr-DlyCigs11:log(RiskAlc11):mrjyr-DlyCigs11:log(RiskAlc11) ,
                data = QLDPlusRxDfx2df, w = QLD.lww, w2 = QLD.lww,
                lag=FALSE, errors = "sem2srre", method="BFGS", initval = "zeros")
      spremlDDSS1$logLik  #  -8.70893
          
          
### Gastroschisis
summary(spreml(log(Gastroschisis) ~ DlyCigs11 + log(RiskAlc11) + mrjyr,
               data = QLDPlusRxDfx2df, w = QLD.lww, w2 = QLD.lww,
               lag=FALSE, errors = "sem2srre", method="BFGS", initval = "zeros")) 
      summary(spreml(log(Gastroschisis) ~ DlyCigs11 + log(RiskAlc11) + mrjyr-log(RiskAlc11)-DlyCigs11,
                data = QLDPlusRxDfx2df, w = QLD.lww, w2 = QLD.lww,
                lag=FALSE, errors = "sem2srre", method="BFGS", initval = "zeros")) 

summary(spreml(log(Gastroschisis) ~ DlyCigs11 * log(RiskAlc11) * mrjyr,
               data = QLDPlusRxDfx2df, w = QLD.lww, w2 = QLD.lww,
               lag=FALSE, errors = "sem2srre", method="BFGS", initval = "zeros"))  
      summary(spreml(log(Gastroschisis) ~ DlyCigs11 * log(RiskAlc11) * mrjyr-log(RiskAlc11)-DlyCigs11:log(RiskAlc11):mrjyr-DlyCigs11-log(RiskAlc11):mrjyr-DlyCigs11:log(RiskAlc11)-DlyCigs11:mrjyr,
                data = QLDPlusRxDfx2df, w = QLD.lww, w2 = QLD.lww,
                lag=FALSE, errors = "sem2srre", method="BFGS", initval = "zeros"))  

### Hypospadias
summary(spreml((Hypospadias) ~ DlyCigs11 + log(RiskAlc11) + mrjyr,
               data = QLDPlusRxDfx2df, w = QLD.lww, w2 = QLD.lww,
               lag=FALSE, errors = "sem2srre", method="BFGS", initval = "zeros")) 
      summary(spreml((Hypospadias) ~ DlyCigs11 + log(RiskAlc11) + mrjyr-log(RiskAlc11)-DlyCigs11,
                data = QLDPlusRxDfx2df, w = QLD.lww, w2 = QLD.lww,
                lag=FALSE, errors = "sem2srre", method="BFGS", initval = "zeros")) 

summary(spreml((Hypospadias) ~ DlyCigs11 * log(RiskAlc11) * mrjyr,
               data = QLDPlusRxDfx2df, w = QLD.lww, w2 = QLD.lww,
               lag=FALSE, errors = "sem2srre", method="BFGS", initval = "zeros"))  
      summary(spreml((Hypospadias) ~ DlyCigs11 * log(RiskAlc11) * mrjyr-log(RiskAlc11)-mrjyr-log(RiskAlc11):mrjyr ,
                data = QLDPlusRxDfx2df, w = QLD.lww, w2 = QLD.lww,
                lag=FALSE, errors = "sem2srre", method="BFGS", initval = "zeros")) 
      spremlHypoSpNLIR <- spreml((Hypospadias) ~ DlyCigs11 * log(RiskAlc11) * mrjyr-log(RiskAlc11)-mrjyr-log(RiskAlc11):mrjyr ,
                                 data = QLDPlusRxDfx2df, w = QLD.lww, w2 = QLD.lww,
                                 lag=FALSE, errors = "sem2srre", method="BFGS", initval = "zeros")
      spremlHypoSpNLIR$logLik     # -9.169043
      spremlHypoSpNLIR$sigma2[1]  # 0.1821787
      

### Patent_Ductus_Arteriosus
summary(spreml(log(Patent_Ductus_Arteriosus) ~ DlyCigs11 + log(RiskAlc11) + mrjyr,
               data = QLDPlusRxDfx2df, w = QLD.lww, w2 = QLD.lww,
               lag=FALSE, errors = "sem2srre", method="BFGS", initval = "zeros"))   # == I.S.Q.

summary(spreml(log(Patent_Ductus_Arteriosus) ~ DlyCigs11 * log(RiskAlc11) * mrjyr,
               data = QLDPlusRxDfx2df, w = QLD.lww, w2 = QLD.lww,
               lag=FALSE, errors = "sem2srre", method="BFGS", initval = "zeros"))  
      summary(spreml(log(Patent_Ductus_Arteriosus) ~ DlyCigs11 * log(RiskAlc11) * mrjyr-DlyCigs11:log(RiskAlc11)-DlyCigs11-DlyCigs11:mrjyr-DlyCigs11:log(RiskAlc11):mrjyr-log(RiskAlc11),
                data = QLDPlusRxDfx2df, w = QLD.lww, w2 = QLD.lww,
                lag=FALSE, errors = "sem2srre", method="BFGS", initval = "zeros"))
      spremlPDANL <- spreml(log(Patent_Ductus_Arteriosus) ~ DlyCigs11 * log(RiskAlc11) * mrjyr-DlyCigs11:log(RiskAlc11)-DlyCigs11-DlyCigs11:mrjyr-DlyCigs11:log(RiskAlc11):mrjyr-log(RiskAlc11),
                             data = QLDPlusRxDfx2df, w = QLD.lww, w2 = QLD.lww,
                             lag=FALSE, errors = "sem2srre", method="BFGS", initval = "zeros")
      spremlPDANL$logLik      # -1.060168
      spremlPDANL$sigma2[1]   # 0.05147073

### Small_Intestinal_Stenosis_Atresia
summary(spreml(log(Small_Intestinal_Stenosis_Atresia) ~ DlyCigs11 + log(RiskAlc11) + mrjyr,
               data = QLDPlusRxDfx2df, w = QLD.lww, w2 = QLD.lww,
               lag=FALSE, errors = "sem2srre", method="BFGS", initval = "zeros")) 
      summary(spreml(log(Small_Intestinal_Stenosis_Atresia) ~ DlyCigs11 + log(RiskAlc11) + mrjyr-log(RiskAlc11)-DlyCigs11 ,
                data = QLDPlusRxDfx2df, w = QLD.lww, w2 = QLD.lww,
                lag=FALSE, errors = "sem2srre", method="BFGS", initval = "zeros")) 

summary(spreml(log(Small_Intestinal_Stenosis_Atresia) ~ DlyCigs11 * log(RiskAlc11) * mrjyr,
               data = QLDPlusRxDfx2df, w = QLD.lww, w2 = QLD.lww,
               lag=FALSE, errors = "sem2srre", method="BFGS", initval = "zeros"))  
      summary(spreml(log(Small_Intestinal_Stenosis_Atresia) ~ DlyCigs11 * log(RiskAlc11) * mrjyr-mrjyr-DlyCigs11-DlyCigs11:mrjyr-DlyCigs11:log(RiskAlc11)-log(RiskAlc11)-DlyCigs11:log(RiskAlc11):mrjyr,
                data = QLDPlusRxDfx2df, w = QLD.lww, w2 = QLD.lww,
                lag=FALSE, errors = "sem2srre", method="BFGS", initval = "zeros"))  
      
summary(spreml(log(Small_Intestil_Stenosis_Atresia) ~ DlyCigs11 * log(RiskAlc11) * mrjyr,
                     data = QLDPlusRxDfx2df, w = QLD.lww, w2 = QLD.lww,
                     lag=FALSE, errors = "sem2srre", method="BFGS", initval = "zeros"))  
      summary(spreml(log(Small_Intestil_Stenosis_Atresia) ~ DlyCigs11 * log(RiskAlc11) * mrjyr-mrjyr-DlyCigs11-DlyCigs11:mrjyr-DlyCigs11:log(RiskAlc11)-log(RiskAlc11)-DlyCigs11:log(RiskAlc11):mrjyr,
                     data = QLDPlusRxDfx2df, w = QLD.lww, w2 = QLD.lww,
                     lag=FALSE, errors = "sem2srre", method="BFGS", initval = "zeros"))  
      spremlSISAIRNL <- spreml(log(Small_Intestil_Stenosis_Atresia) ~ DlyCigs11 * log(RiskAlc11) * mrjyr-mrjyr-DlyCigs11-DlyCigs11:mrjyr-DlyCigs11:log(RiskAlc11)-log(RiskAlc11)-DlyCigs11:log(RiskAlc11):mrjyr,
                               data = QLDPlusRxDfx2df, w = QLD.lww, w2 = QLD.lww,
                               lag=FALSE, errors = "sem2srre", method="BFGS", initval = "zeros")
      spremlSISAIRNL$logLik      # -4.470531
      spremlSISAIRNL$sigma2[1]   # 0.1023782

### Tetralogy_Fallot
summary(spreml(log(Tetralogy_Fallot) ~ DlyCigs11 + log(RiskAlc11) + mrjyr,
               data = QLDPlusRxDfx2df, w = QLD.lww, w2 = QLD.lww,
               lag=FALSE, errors = "sem2srre", method="BFGS", initval = "zeros")) 
      summary(spreml(log(Tetralogy_Fallot) ~ DlyCigs11 + log(RiskAlc11) + mrjyr-DlyCigs11-log(RiskAlc11) ,
                data = QLDPlusRxDfx2df, w = QLD.lww, w2 = QLD.lww,
                lag=FALSE, errors = "sem2srre", method="BFGS", initval = "zeros")) 
 
summary(spreml(log(Tetralogy_Fallot) ~ DlyCigs11 * log(RiskAlc11) * mrjyr,
               data = QLDPlusRxDfx2df, w = QLD.lww, w2 = QLD.lww,
               lag=FALSE, errors = "sem2srre", method="BFGS", initval = "zeros"))   
      summary(spreml(log(Tetralogy_Fallot) ~ DlyCigs11 * log(RiskAlc11) * mrjyr-DlyCigs11-DlyCigs11:mrjyr-DlyCigs11:log(RiskAlc11)-DlyCigs11:log(RiskAlc11):mrjyr-log(RiskAlc11):mrjyr-log(RiskAlc11) ,
                data = QLDPlusRxDfx2df, w = QLD.lww, w2 = QLD.lww,
                lag=FALSE, errors = "sem2srre", method="BFGS", initval = "zeros"))   
      spremlToFIRNL <- spreml(log(Tetralogy_Fallot) ~ DlyCigs11 * log(RiskAlc11) * mrjyr-DlyCigs11-DlyCigs11:mrjyr-DlyCigs11:log(RiskAlc11)-DlyCigs11:log(RiskAlc11):mrjyr-log(RiskAlc11):mrjyr-log(RiskAlc11) ,
                                                                                            data = QLDPlusRxDfx2df, w = QLD.lww, w2 = QLD.lww,
                                                                                            lag=FALSE, errors = "sem2srre", method="BFGS", initval = "zeros")
      spremlToFIRNL$logLik    #  -8.228345
      spremlToFIRNL$sigma2[1] #  0.1592988

### Ventricular_Septal_Defect
summary(spreml(log(Ventricular_Septal_Defect) ~ DlyCigs11 + log(RiskAlc11) + mrjyr,
               data = QLDPlusRxDfx2df, w = QLD.lww, w2 = QLD.lww,
               lag=FALSE, errors = "sem2srre", method="BFGS", initval = "zeros"))   ### N.S.
     # Tobacco Significant - not Cannabis

### Ventricular_Septal_Defect - Not lagged
summary(spreml(log(Ventricular_Septal_Defect) ~ DlyCigs11 * log(RiskAlc11) * mrjyr,
               data = QLDPlusRxDfx2df, w = QLD.lww, w2 = QLD.lww,
               lag=FALSE, errors = "sem2srre", method="BFGS", initval = "zeros"))  
     summary(spreml(log(Ventricular_Septal_Defect) ~ DlyCigs11 * log(RiskAlc11) * mrjyr-DlyCigs11-DlyCigs11:log(RiskAlc11) ,
                data = QLDPlusRxDfx2df, w = QLD.lww, w2 = QLD.lww,
                lag=FALSE, errors = "sem2srre", method="BFGS", initval = "zeros"))  
     spremlIRVSDNL <- spreml(log(Ventricular_Septal_Defect) ~ DlyCigs11 * log(RiskAlc11) * mrjyr-DlyCigs11-DlyCigs11:log(RiskAlc11) ,
                             data = QLDPlusRxDfx2df, w = QLD.lww, w2 = QLD.lww,
                             lag=FALSE, errors = "sem2srre", method="BFGS", initval = "zeros")
     spremlIRVSDNL$logLik     # 2.660624
     spremlIRVSDNL$sigma2[1]  # 0.03232491


##################################################################################################################################################
##################################################################################################################################################
##################################################################################################################################################
##################################################################################################################################################
##################################################################################################################################################
################## Drugs Over Time 
     
DrugTm <- read_csv("D:/1ASReece/Research/2020 Res/QLD/R Code/Data/csv/DrugTime.csv")
dim(DrugTm); names(DrugTm); head(DrugTm); glimpse(DrugTm); summary(DrugTm)
DrugTm$Year <- as.integer(DrugTm$Year)

DrugTmL <- DrugTm %>% gather("Drug", "Use_Rate", factor_key = T, -c(1,2))
dim(DrugTmL); names(DrugTmL); head(DrugTmL); glimpse(DrugTmL); summary(DrugTmL)
levels(DrugTmL$Drug) <- c("Daily Cigarettes", "Binge Alcohol", "Cannabis Annual")


ggplot(DrugTmL, aes(Year, Use_Rate)) +
  geom_point(size=5, alpha=0.6, aes(group=Region, fill=Region, colour=Region,
                                    shape=Region)) +
  geom_path(aes(group=Region, colour=Region)) +
  theme_plotE() +
  scale_shape_manual(values=c(7:14, 16:19, 21:25, 7:14)) +
  ggtitle('Drug Use by Region by Year') +
  facet_wrap(~Drug, ncol=3, nrow=1, scales='free') +
  geom_smooth(colour='red', size=2, method='lm', se=F) +
  guides(fill = guide_legend(ncol=1)) 


  
    # guides(fill = guide_colorbar(barheight = unit(0.82, "npc"), 
    #                             title="% Change\nin Cannabis\nUse",
    #                             barwidth  = unit(0.03, "npc"), 
    #                             title.vjust = 0.75)) +


DrugTmL4Reg <- subset(DrugTmL,
                      Region == "Australia" |
                      Region == "NSW"       |
                      Region == "Queensland"|
                      Region == "Richmond - Tweed")
dim(DrugTmL4Reg); names(DrugTmL4Reg); glimpse(DrugTmL4Reg); head(DrugTmL4Reg); summary(DrugTmL4Reg)
DrugTmL4Reg$Region <- as.factor(DrugTmL4Reg$Region)
levels(DrugTmL4Reg$Region)
levels(DrugTmL4Reg$Region)[4] <- "North Coast"

DrugTm4Reg <- 
ggplot(DrugTmL4Reg, aes(Year, Use_Rate)) +
  geom_point(size=5, alpha=0.6, aes(group=Region, fill=Region, colour=Region,
                                    shape=Region), stroke=2) +
  geom_path(aes(group=Region, colour=Region), size=1) +
  theme_plotE() +
  scale_shape_manual(values=c(7, 10,12,14, 16:19, 21:25, 7:14)) +
  ggtitle('Cannabis, Alcohol and Tobacco Use by Major Region by Year') +
  facet_wrap(~Drug, ncol=3, nrow=1, scales='free') +
  geom_smooth(colour='red', size=2, method='lm', se=F) +
  guides(fill = guide_legend(ncol=1)) +
  labs(y='Percent Drug Use Rate')


# Blue ribbon w Red Line
ChiRiseBu2 <- 
ggplot(Calf1, aes(Year, Rate, ymin=LCI, ymax=UCI)) + 
  geom_point(colour='#0033FF', size=4, alpha=0.75) +
  geom_ribbon(alpha=0.1, fill='#0000FF') +  
  geom_path(colour='#0033FF', size=1) +
  facet_wrap(~ Defect, nrow=3, ncol=2, scales='free') +
  geom_smooth(method='lm', se=FALSE, size=2, colour='red') +
  ggtitle('Rates of Selected Defects / Defect Classes Over Time') +
  labs(y='Rate / 10,000 Live Births') +
  theme_plotE()

ggarrange(DrugTm4Reg, ChiRiseBu2, nrow=1, ncol=2)


ggsave("DrugTm4Reg.pdf", dpi=300, width = 10, height=6, units="in",
       path = "D:/1ASReece/Research/2020 Res/QLD/R Code/Data/Figures")
ggsave("ChiRiseBu.pdf", dpi=300, width = 13, height=8, units="in",
       path = "D:/1ASReece/Research/2020 Res/QLD/R Code/Data/Figures")


###########################################################################################################################
###########################################################################################################################
###########################################################################################################################
#######################################################################
################### Adding in Data for PC Analysis and ST Analysis
library(psych)

dim(Calf1); names(Calf1); head(Calf1); glimpse(Calf1); summary(Calf1)

Calf1CRG <- subset(Calf1, Defect == "Cardiovascular Defects" |
                          Defect == "Respiratory System Defects" |
                          Defect == "Gastro-Intestinal Defects")
dim(Calf1CRG); names(Calf1CRG); head(Calf1CRG); glimpse(Calf1CRG)

Calf1CRGe <- Calf1CRG[,c(1,2,4)]
dim(Calf1CRGe); names(Calf1CRGe); head(Calf1CRGe); glimpse(Calf1CRGe)

Calf1CRGeSp <- Calf1CRGe %>% spread("Defect", "Rate")
dim(Calf1CRGeSp); names(Calf1CRGeSp); head(Calf1CRGeSp); glimpse(Calf1CRGeSp)
names(Calf1CRGeSp)[2:4] <- c("Cardiovascular_Defects", "Respiratory_System_Defects", "Gastro-Intestinal_Defects")
names(Calf1CRGeSp)

### Scree Plot
fa.parallel(Calf1CRGeSp[,2:4], fa="pc", n.iter=100,
            show.legend=TRUE, main="Principal Component Scree Plot")

# Un-Rotated PC's
Calf1CRGeSpPC <- principal(Calf1CRGeSp[,c(2:4)], nfactors=1, rotate="none", scores=TRUE)
Calf1CRGeSpPC
Calf1CRGeSpPC$scores

Calf1CRGeSpAug <- cbind(Calf1CRGeSp, Calf1CRGeSpPC$scores)
dim(Calf1CRGeSpAug)
names(Calf1CRGeSpAug)
names(Calf1CRGeSpAug)[5] <- "Principal_Component_1"
names(Calf1CRGeSpAug)
Calf1CRGeSpAug$Year
Calf1CRGeSpAug

Calf1CRGeSpAugL <- Calf1CRGeSpAug %>% gather("Defect", "Rate", factor_key = T, -1)
dim(Calf1CRGeSpAugL); names(Calf1CRGeSpAugL); head(Calf1CRGeSpAugL); glimpse(Calf1CRGeSpAugL)

CVSGITRespPCGrf <- 
ggplot(Calf1CRGeSpAugL, aes(Year, Rate)) + 
  geom_point(colour='#0033FF', size=4, alpha=0.75) +
  # geom_ribbon(alpha=0.1, fill='#0000FF') +  
  geom_path(colour='#0033FF', size=1) +
  facet_wrap(~ Defect, nrow=1, ncol=4, scales='free') +
  geom_smooth(method='lm', se=T, size=2, colour='red', fill='magenta', alpha=0.10) +
  ggtitle('Rates of Selected Defects / Defect Classes Over Time') +
  labs(y='Rate / 10,000 Live Births') +
  theme_plotE()

ggsave("CVSGITRespPCGrf.pdf", dpi=300, width = 13, height=8, units="in",
       path = "D:/1ASReece/Research/2020 Res/QLD/R Code/Data/Figures")


PCIp <- read_csv("D:/1ASReece/Research/2020 Res/QLD/R Code/Data/csv/PCIp.csv")
dim(PCIp); names(PCIp); head(PCIp); glimpse(PCIp); summary(PCIp); PCIp
PCIp$Year <- as.integer(PCIp$Year)

dim(DrugTmL4Reg); names(DrugTmL4Reg); head(DrugTmL4Reg); glimpse(DrugTmL4Reg); summary(DrugTmL4Reg)


DrugTmL4RegQ <- subset(DrugTmL4Reg, Region=="Queensland")
dim(DrugTmL4RegQ); names(DrugTmL4RegQ); head(DrugTmL4RegQ)

DrugTmL4RegQSp <- DrugTmL4RegQ[,2:4] %>% spread("Drug", "Use_Rate")
dim(DrugTmL4RegQSp); names(DrugTmL4RegQSp); head(DrugTmL4RegQSp)

DrugTmL4RegQSpPC <- DrugTmL4RegQSp %>% left_join(PCIp)

dim(DrugTmL4RegQSpPC); names(DrugTmL4RegQSpPC); head(DrugTmL4RegQSpPC); glimpse(DrugTmL4RegQSpPC); summary(DrugTmL4RegQSpPC)

names(DrugTmL4RegQSpPC)
names(DrugTmL4RegQSpPC)[2:4] <- c("Daily_Cigarettes", "Binge_Alcohol","Cannabis_Annual")
names(DrugTmL4RegQSpPC)

shapiro.test(DrugTmL4RegQSpPC$Daily_Cigarettes)
shapiro.test(log(DrugTmL4RegQSpPC$Daily_Cigarettes))
shapiro.test(DrugTmL4RegQSpPC$Binge_Alcohol)
shapiro.test(log(DrugTmL4RegQSpPC$Binge_Alcohol))
shapiro.test(DrugTmL4RegQSpPC$Cannabis_Annual)
shapiro.test(log(DrugTmL4RegQSpPC$Cannabis_Annual))

shapiro.test(DrugTmL4RegQSpPC$PC1Ip)
shapiro.test(asinh(DrugTmL4RegQSpPC$PC1Ip))


summary(lm(asinh(PC1Ip) ~ log(Cannabis_Annual), data=DrugTmL4RegQSpPC))

wilcox.test(DrugTmL4RegQSpPC$PC1Ip, DrugTmL4RegQSpPC$Cannabis_Annual, alternative="t")
wilcox.test(DrugTmL4RegQSpPC$PC1Ip, DrugTmL4RegQSpPC$Daily_Cigarettes, alternative="t")
wilcox.test(DrugTmL4RegQSpPC$PC1Ip, DrugTmL4RegQSpPC$Binge_Alcohol, alternative="t")

cor.test(DrugTmL4RegQSpPC$PC1Ip, DrugTmL4RegQSpPC$Cannabis_Annual, alternative="t")

DrugTm4RegQ <- 
ggplot(DrugTmL4RegQ, aes(Year, Use_Rate)) +
  geom_point(size=5, alpha=0.6, aes(group=Region, fill=Region, colour=Region,
                                    shape=Region), stroke=2) +
  geom_path(aes(group=Region, colour=Region), size=1) +
  theme_plotE() +
  scale_shape_manual(values=c(14, 16:19, 21:25, 7:14)) +
  ggtitle('Cannabis, Alcohol and Tobacco Use by Major Region by Year') +
  facet_wrap(~Drug, ncol=3, nrow=1, scales='free') +
  geom_smooth(colour='red', size=2, method='lm', fill='magenta', alpha=0.1) +
  guides(fill = guide_legend(ncol=1)) +
  labs(y='Percent Drug Use Rate')


PCIpExp <- PCIp
PCIpExp$Region <- "Queensland"
PCIpExp$Drug <- "Principal_Component_1_CVS_Respiratory_GIT_Anomalies"
PCIpExp

PCIpExp2 <- PCIpExp[,c(3,1,4,2)]
names(PCIpExp2)[4] <- "Use_Rate"
PCIpExp2

PCIpExp3 <- PCIpExp2[c(3,6,9),]
PCIpExp3

DrugTmL4RegQPC <- rbind(DrugTmL4RegQ, PCIpExp3)
DrugTmL4RegQPC

DrugTm4RegQPC <- 
ggplot(DrugTmL4RegQPC, aes(Year, Use_Rate)) +
  geom_point(size=5, alpha=0.6, aes(group=Region, fill=Region, colour=Region,
                                    shape=Region), stroke=2, show.legend = F) +
  geom_path(aes(group=Region, colour=Region), size=1, show.legend = F) +
  theme_plotE() +
  scale_shape_manual(values=c(14, 16:19, 21:25, 7:14)) +
  ggtitle('Cannabis, Alcohol and Tobacco Use by Major Region by Year') +
  facet_wrap(~Drug, ncol=2, nrow=2, scales='free') +
  geom_smooth(colour='red', size=2, method='lm', fill='magenta', alpha=0.1,
              show.legend = F) +
  guides(fill = guide_legend(ncol=1)) +
  labs(y='Percent Drug Use Rate')
DrugTm4RegQPC


dim(DrugTmL4RegQPC); names(DrugTmL4RegQPC); head(DrugTmL4RegQPC); glimpse(DrugTmL4RegQPC); summary(DrugTmL4RegQPC)
dim(Calf1); names(Calf1); table(Calf1$Year); table(Calf1$Defect)

# Blue ribbon w Red Line
ChiRiseBu2 <- 
ggplot(Calf1, aes(Year, Rate, ymin=LCI, ymax=UCI)) + 
  geom_point(colour='#0033FF', size=4, alpha=0.75) +
  geom_ribbon(alpha=0.1, fill='#0000FF') +  
  geom_path(colour='#0033FF', size=1) +
  facet_wrap(~ Defect, nrow=3, ncol=2, scales='free') +
  geom_smooth(method='lm', se=FALSE, size=2, colour='red') +
  ggtitle('Rates of Selected Defects / Defect Classes Over Time') +
  labs(y='Rate / 10,000 Live Births') +
  theme_plotE()

DrugTrendGr <- ggarrange(DrugTm4RegQPC, ChiRiseBu2, nrow=1, ncol=2)
DrugTrendGr


ggsave("DrugTm4RegQPC.pdf", dpi=300, width = 6, height=8, units="in",
       path = "D:/1ASReece/Research/2020 Res/QLD/R Code/Data/Figures")
ggsave("ChiRiseBu2.pdf", dpi=300, width = 6, height=8, units="in",
       path = "D:/1ASReece/Research/2020 Res/QLD/R Code/Data/Figures")
ggsave("DrugTrendGr.pdf", dpi=300, width = 15, height=11, units="in",
       path = "D:/1ASReece/Research/2020 Res/QLD/R Code/Data/Figures")


########################################################################
########################################################################
########################################################################
###########################
######### Gss Re-Visited
dat <- matrix(c(25,4784,290,508789), nrow = 2, byrow = TRUE)
epi.2by2(dat = as.table(dat), method = "cross.sectional", 
   conf.level = 0.95, units = 1, outcome = "as.columns")
pchisq(166.631, df=1, lower.tail=FALSE)   #  4.027466e-38


########################################################################
########################################################################
########################################################################
###########################
######### Maternal Age Re-Visited

# Totals	4265	17819	96473	394042

dat <- matrix(c(4265,	17819,	96473,	394042), nrow = 2, byrow = TRUE)
epi.2by2(dat = as.table(dat), method = "cross.sectional", 
   conf.level = 0.95, units = 1, outcome = "as.columns")
pchisq(1.687, df=1, lower.tail=FALSE)   #  0.1939969

MAge <- read_csv("D:/1ASReece/Research/2020 Res/QLD/R Code/Data/csv/MatAgeNNSWQLD.csv")

## Not run: 
hid <- 1:8
ai <- MAge$Gr35NNSW
bi <- MAge$L35NNSW
ci <- MAge$G35QLD
di <- MAge$L35QLD
dat <- data.frame(hid, ai, bi, ci, di)
print(dat)

## Re-format data frame dat into a format suitable for epi.2by2:
hid <- rep(c(rep(1,8)), times = 4)
exp <- factor(rep(c(1,1,0,0), each = 8), levels = c(1,0))
out <- factor(rep(c(1,0,1,0), each = 8), levels = c(1,0))
dat <- data.frame(hid, exp, out, n = c(ai,bi,ci,di)) 
dat <- xtabs(n ~ exp + out + hid, data = dat)
print(dat)

epi.2by2(dat = dat, method = "cohort.count", outcome= "as.columns")
epi.2by2(dat = dat, method = "cross.sectional", outcome= "as.columns")

pchisq(348.282, df=1, lower.tail=FALSE)   # 1.272622e-08


################################################################################################################################################################################################################################################################################################
################################################################################################################################################################################################################################################################################################
################################################################################################################################################################################################################################################################################################
################################################################################################################################################################################################################################################################################################
################################################################################################################################################################################################################################################################################################
################################################################################################################################################################################################################################################################################################
#######################  Generating ipw Weights

# QLDPlusRxDfx4DD  <- read_csv("D:/1ASReece/Research/2020 Res/QLD/R Code/Data/csv/QLDPlusRxDfx4DD.csv") %>% as.data.frame()
dim(QLDPlusRxDfx4DD); names(QLDPlusRxDfx4DD); head(QLDPlusRxDfx4DD); glimpse(QLDPlusRxDfx4DD); summary(QLDPlusRxDfx4DD)
class(QLDPlusRxDfx4DD)
print(QLDPlusRxDfx4DD)

summary(lm(mrjyr ~ DlyCigs11 + log(RiskAlc11),  data=QLDPlusRxDfx4DD))

# temp <- ipwpoint(exposure = mrjyr, family = "gaussian", link="log",
#                  numerator = ~ DlyCigs11 + log(RiskAlc11),
#                  denominator = ~ DlyCigs11 + log(RiskAlc11) + mrjyr,
#                  trunc=0.02, 
#                  data = QLDPlusRxDfx4DD)
# 
# temp <- ipwpoint(exposure = mrjyr, family = "gaussian", link="log",
#                  numerator = ~ DlyCigs11 + log(RiskAlc11),
#                  denominator = ~ DlyCigs11 + log(RiskAlc11),
#                  trunc=0.02, 
#                  data = QLDPlusRxDfx4DD)

temp <- ipwpoint(exposure = mrjyr, family = "gaussian", link="log",
                 numerator = ~ DlyCigs11,
                 denominator = ~ DlyCigs11 + log(RiskAlc11),
                 trunc=0.02, 
                 data = QLDPlusRxDfx4DD)

temp$ipw.weights

summary(temp$ipw.weights)
summary(temp$weights.trunc)
par(mfrow=c(2,1))
ipwplot(temp$ipw.weights, main="ipw.weights")
ipwplot(temp$weights.trunc, main = "2% weights.trunc")
par(mfrow=c(1,1))

hist(temp$ipw.weights)
length(temp$ipw.weights)
temp$ipw.weights

QLDPlusRxDfx4DD$sw    <- temp$ipw.weights
QLDPlusRxDfx4DD$TrW   <- temp$weights.trunc

QLDPlusRxDfx5DD <- QLDPlusRxDfx4DD
dim(QLDPlusRxDfx5DD); names(QLDPlusRxDfx5DD); head(QLDPlusRxDfx5DD); glimpse(QLDPlusRxDfx5DD); tail(QLDPlusRxDfx5DD)

# write_csv(QLDPlusRxDfx5DD, "D:/1ASReece/Research/2020 Res/QLD/R Code/Data/csv/QLDPlusRxDfx5DD.csv")
# QLDPlusRxDfx5DD    <- read_csv("D:/1ASReece/Research/2020 Res/QLD/R Code/Data/csv/QLDPlusRxDfx5DD.csv")

QLDPlusRxDfx5DD$id    <- as.integer(1:16)
class(QLDPlusRxDfx5DD$id)


########################################################################################
########################################################################################
########################################################################################
############ svyglm's

summary(svyglm(log(CVS_Defects) ~ DlyCigs11 + log(RiskAlc11) + mrjyr,
               design = svydesign (~id, weights = ~ sw, data= QLDPlusRxDfx5DD)))
summary(svyglm(log(CVS_Defects) ~ DlyCigs11 * log(RiskAlc11) * mrjyr,
               design = svydesign (~id, weights = ~ sw, data= QLDPlusRxDfx5DD)))

library(psych)

fa.parallel(QLDPlusRxDfx5DD[,c(7:9)], fa="pc", n.iter=100,
            show.legend=TRUE, main="Principal Component Scree Plot")

# Un-Rotated PC's
QLDPlusRxDfx5DDPC <- principal(QLDPlusRxDfx5DD[,c(7:9)], nfactors=2, rotate="none", scores=TRUE)
QLDPlusRxDfx5DDPC
QLDPlusRxDfx5DDPC$scores

# Varimax Rotated PC's
QLDPlusRxDfx5DDVM <- principal(QLDPlusRxDfx5DD[,c(7:9)], nfactors=2, rotate="varimax", scores=TRUE)
QLDPlusRxDfx5DDVM
QLDPlusRxDfx5DDVM$scores

# Promax Rotated PC's
QLDPlusRxDfx5DDPM <- principal(QLDPlusRxDfx5DD[,c(7:9)], nfactors=2, rotate="promax", scores=TRUE)
QLDPlusRxDfx5DDPM
QLDPlusRxDfx5DDPM$scores
class(QLDPlusRxDfx5DDPM$scores)


QLDPlusRxDfx6DD  <- cbind(QLDPlusRxDfx5DD, QLDPlusRxDfx5DDPC$scores,
                          QLDPlusRxDfx5DDVM$scores, QLDPlusRxDfx5DDPM$scores)
dim(QLDPlusRxDfx6DD); names(QLDPlusRxDfx6DD)
names(QLDPlusRxDfx6DD)[37:40]  <- c("Varimax_RC1", "Varimax_RC2", "Promax_RC1", "Promax_RC2")
dim(QLDPlusRxDfx6DD); names(QLDPlusRxDfx6DD)

QLDPlusRxDfx6DD[1:16, 7:9]
QLDPlusRxDfx6DD[1:16, 25:40]

# write_csv(QLDPlusRxDfx6DD, "D:/1ASReece/Research/2020 Res/QLD/R Code/Data/csv/QLDPlusRxDfx6DD.csv")
# QLDPlusRxDfx6DD    <- read_csv("D:/1ASReece/Research/2020 Res/QLD/R Code/Data/csv/QLDPlusRxDfx6DD.csv")


shapiro.test(QLDPlusRxDfx6DD$PC1)
shapiro.test(asinh(QLDPlusRxDfx6DD$PC1))                  # log is better
shapiro.test(QLDPlusRxDfx6DD$CVS_Defects)
shapiro.test(asinh(QLDPlusRxDfx6DD$CVS_Defects))          # log is better
shapiro.test(QLDPlusRxDfx6DD$CHROMOSOMAL_Defects)
shapiro.test(asinh(QLDPlusRxDfx6DD$CHROMOSOMAL_Defects))  # log is better  ##  0.77 to 0.91
shapiro.test(QLDPlusRxDfx6DD$GIT_Defects)
shapiro.test(asinh(QLDPlusRxDfx6DD$GIT_Defects))          # log is better
shapiro.test(QLDPlusRxDfx6DD$Downs_Syndrome)
shapiro.test(asinh(QLDPlusRxDfx6DD$Downs_Syndrome))       # Don't


hist(QLDPlusRxDfx6DD$PC1, breaks=8)
hist(log(QLDPlusRxDfx6DD$PC1), breaks=6)

#### PC1
# Additive - N.S.
summary(svyglm(PC1 ~ DlyCigs11 + log(RiskAlc11) + mrjyr,
               design = svydesign (~id, weights = ~ sw, data= QLDPlusRxDfx6DD)))
      summary(svyglm(PC1 ~ DlyCigs11 + log(RiskAlc11) + mrjyr-DlyCigs11-mrjyr ,
                               design = svydesign (~id, weights = ~ sw, data= QLDPlusRxDfx6DD)))
      
# Interactive - SIGNIFICANT!!!!!
summary(svyglm(PC1 ~ DlyCigs11 * log(RiskAlc11) * mrjyr,
               design = svydesign (~id, weights = ~ sw, data= QLDPlusRxDfx6DD)))
        summary(svyglm(log(CVS_Defects) ~ DlyCigs11 * log(RiskAlc11) * mrjyr-DlyCigs11:log(RiskAlc11) -
                 DlyCigs11-DlyCigs11:mrjyr-DlyCigs11:log(RiskAlc11):mrjyr-log(RiskAlc11)-log(RiskAlc11):mrjyr ,
                               design = svydesign (~id, weights = ~ sw, data= QLDPlusRxDfx5DD)))
      
      
#### PC1
### Same w Logs
# Additive - N.S.
summary(svyglm(log(PC1) ~ DlyCigs11 + log(RiskAlc11) + mrjyr,
                     design = svydesign (~id, weights = ~ sw, data= QLDPlusRxDfx6DD)))
       ((  summary(svyglm(log(PC1) ~ DlyCigs11 + log(RiskAlc11) + mrjyr-DlyCigs11,
                                     design = svydesign (~id, weights = ~ sw, data= QLDPlusRxDfx6DD)))   ))
# Interactive - N.S.
summary(svyglm(log(PC1) ~ DlyCigs11 * log(RiskAlc11) * mrjyr,
                     design = svydesign (~id, weights = ~ sw, data= QLDPlusRxDfx6DD)))
       summary(svyglm(PC1 ~ DlyCigs11 * log(RiskAlc11) * mrjyr-DlyCigs11:mrjyr-log(RiskAlc11)-DlyCigs11:log(RiskAlc11):mrjyr,
                                        design = svydesign (~id, weights = ~ sw, data= QLDPlusRxDfx6DD)))

# Now as asinh
# Add
summary(svyglm(asinh(PC1) ~ DlyCigs11 + log(RiskAlc11) + mrjyr,
               design = svydesign (~id, weights = ~ sw, data= QLDPlusRxDfx6DD)))
# IR
summary(svyglm(asinh(PC1) ~ DlyCigs11 * log(RiskAlc11) * mrjyr,
               design = svydesign (~id, weights = ~ sw, data= QLDPlusRxDfx6DD)))     
      summary(svyglm(asinh(PC1) ~ DlyCigs11 * log(RiskAlc11) * mrjyr-DlyCigs11:mrjyr-DlyCigs11:log(RiskAlc11):mrjyr-log(RiskAlc11),
                               design = svydesign (~id, weights = ~ sw, data= QLDPlusRxDfx6DD)))


#### Promax_RC1
# Additive
summary(svyglm(Promax_RC1 ~ DlyCigs11 + log(RiskAlc11) + mrjyr,
               design = svydesign (~id, weights = ~ sw, data= QLDPlusRxDfx6DD)))

# Interactive
summary(svyglm(Promax_RC1 ~ DlyCigs11 * log(RiskAlc11) * mrjyr,
               design = svydesign (~id, weights = ~ sw, data= QLDPlusRxDfx6DD)))
     # Almost Significant - P = 0.058, 0.057, 0.060, 0.55
     summary(svyglm(Promax_RC1 ~ DlyCigs11 * log(RiskAlc11) * mrjyr-DlyCigs11:mrjyr-DlyCigs11:log(RiskAlc11):mrjyr-log(RiskAlc11),
                               design = svydesign (~id, weights = ~ sw, data= QLDPlusRxDfx6DD)))


########## Cardiovascular - N.S.
#### Cardiovascular
# Additive - N.S.
summary(svyglm(log(CVS_Defects) ~ DlyCigs11 + log(RiskAlc11) + mrjyr,
                    design = svydesign (~id, weights = ~ sw, data= QLDPlusRxDfx6DD)))
       summary(svyglm(log(CVS_Defects) ~ DlyCigs11 + log(RiskAlc11) + mrjyr-DlyCigs11-log(RiskAlc11),
                                    design = svydesign (~id, weights = ~ sw, data= QLDPlusRxDfx6DD)))

# Interactive - N.S.
summary(svyglm(log(CVS_Defects) ~ DlyCigs11 * log(RiskAlc11) * mrjyr,
                    design = svydesign (~id, weights = ~ sw, data= QLDPlusRxDfx6DD)))
       summary(svyglm(log(CVS_Defects) ~ DlyCigs11 * log(RiskAlc11) * mrjyr-DlyCigs11:log(RiskAlc11)-DlyCigs11-DlyCigs11:mrjyr-DlyCigs11:log(RiskAlc11):mrjyr-log(RiskAlc11)-mrjyr ,
                                  design = svydesign (~id, weights = ~ sw, data= QLDPlusRxDfx6DD)))


########## Gastrointestinal - N.S.
#### Gastrointestinal
# Additive - N.S.
summary(svyglm(log(GIT_Defects) ~ DlyCigs11 + log(RiskAlc11) + mrjyr,
                      design = svydesign (~id, weights = ~ sw, data= QLDPlusRxDfx6DD)))

# Interactive  - SIGNIFICANT!!!!!
summary(svyglm(log(GIT_Defects) ~ DlyCigs11 * log(RiskAlc11) * mrjyr,
                      design = svydesign (~id, weights = ~ sw, data= QLDPlusRxDfx6DD)))
       summary(svyglm(log(GIT_Defects) ~ DlyCigs11 * log(RiskAlc11) * mrjyr-log(RiskAlc11)-log(RiskAlc11):mrjyr-mrjyr ,
                                      design = svydesign (~id, weights = ~ sw, data= QLDPlusRxDfx6DD)))
       
       
########## Chromsomal - N.S.
#### Chromosomal
# Additive - N.S.
summary(svyglm(log(CHROMOSOMAL_Defects) ~ DlyCigs11 + log(RiskAlc11) + mrjyr,
                      design = svydesign (~id, weights = ~ sw, data= QLDPlusRxDfx6DD)))
       
# Interactive  - Almost Significant!!!!!
summary(svyglm(log(CHROMOSOMAL_Defects) ~ DlyCigs11 * log(RiskAlc11) * mrjyr,
                      design = svydesign (~id, weights = ~ sw, data= QLDPlusRxDfx6DD)))
        summary(svyglm(log(CHROMOSOMAL_Defects) ~ DlyCigs11 * log(RiskAlc11) * mrjyr-DlyCigs11:log(RiskAlc11):mrjyr-log(RiskAlc11):mrjyr-DlyCigs11:log(RiskAlc11)-DlyCigs11-log(RiskAlc11),
                               design = svydesign (~id, weights = ~ sw, data= QLDPlusRxDfx6DD)))
        summary(svyglm(log(CHROMOSOMAL_Defects) ~ DlyCigs11 * log(RiskAlc11) * mrjyr-DlyCigs11:log(RiskAlc11):mrjyr-DlyCigs11-mrjyr-DlyCigs11:log(RiskAlc11),
                                              design = svydesign (~id, weights = ~ sw, data= QLDPlusRxDfx6DD)))
        
########## Downs 
#### Downs
# Additive - N.S.
summary(svyglm(log(Downs_Syndrome) ~ DlyCigs11 + log(RiskAlc11) + mrjyr,
                       design = svydesign (~id, weights = ~ sw, data= QLDPlusRxDfx6DD)))
        
# Interactive  - Significant!!!!!
summary(svyglm(log(Downs_Syndrome) ~ DlyCigs11 * log(RiskAlc11) * mrjyr,
                       design = svydesign (~id, weights = ~ sw, data= QLDPlusRxDfx6DD)))
         summary(svyglm(log(Downs_Syndrome) ~ DlyCigs11 * log(RiskAlc11) * mrjyr-mrjyr-log(RiskAlc11):mrjyr-log(RiskAlc11)-DlyCigs11:mrjyr,
                                       design = svydesign (~id, weights = ~ sw, data= QLDPlusRxDfx6DD)))
        
########## Respiratory - N.S.
#### Respiratory
# Additive - N.S.
summary(svyglm(log(RESPIRATORY_Defects) ~ DlyCigs11 + log(RiskAlc11) + mrjyr,
                       design = svydesign (~id, weights = ~ sw, data= QLDPlusRxDfx6DD)))
        
# Interactive  - Significant!!!!!
summary(svyglm(log(RESPIRATORY_Defects) ~ DlyCigs11 * log(RiskAlc11) * mrjyr,
                       design = svydesign (~id, weights = ~ sw, data= QLDPlusRxDfx6DD)))
        summary(svyglm(log(RESPIRATORY_Defects) ~ DlyCigs11 * log(RiskAlc11) * mrjyr-mrjyr,
                                       design = svydesign (~id, weights = ~ sw, data= QLDPlusRxDfx6DD)))
        summary(svyglm(log(RESPIRATORY_Defects) ~ DlyCigs11 * log(RiskAlc11) * mrjyr-mrjyr-log(RiskAlc11):mrjyr-log(RiskAlc11)-DlyCigs11-DlyCigs11:log(RiskAlc11),
                                               design = svydesign (~id, weights = ~ sw, data= QLDPlusRxDfx6DD)))

shapiro.test(QLDPlusRxDfx6DD$FACE_Defects)  
shapiro.test(log(QLDPlusRxDfx6DD$FACE_Defects))                           #  log it
shapiro.test(QLDPlusRxDfx6DD$MUSCULOSKELETAL_Defects)  
shapiro.test(log(QLDPlusRxDfx6DD$MUSCULOSKELETAL_Defects))                #  log it
shapiro.test(QLDPlusRxDfx6DD$GUT_Defects)  
shapiro.test(log(QLDPlusRxDfx6DD$GUT_Defects))                            #  log it
shapiro.test(QLDPlusRxDfx6DD$GUT_Defects)  
shapiro.test(log(QLDPlusRxDfx6DD$GUT_Defects))                            #  log it

shapiro.test(QLDPlusRxDfx6DD$Anencephalus)  
shapiro.test(log(QLDPlusRxDfx6DD$Anencephalus))                           #  log it
shapiro.test(QLDPlusRxDfx6DD$Patent_Ductus_Arteriosus)  
shapiro.test(log(QLDPlusRxDfx6DD$Patent_Ductus_Arteriosus))               #  log it
shapiro.test(QLDPlusRxDfx6DD$Ventricular_Septal_Defect)  
shapiro.test(log(QLDPlusRxDfx6DD$Ventricular_Septal_Defect))              #  log it
shapiro.test(QLDPlusRxDfx6DD$Atrial_Septal_Defect)  
shapiro.test(log(QLDPlusRxDfx6DD$Atrial_Septal_Defect))                   #  log it
shapiro.test(QLDPlusRxDfx6DD$Gastroschisis)  
shapiro.test(log(QLDPlusRxDfx6DD$Gastroschisis))                          #  log it

shapiro.test(QLDPlusRxDfx6DD$Small_Intestil_Stenosis_Atresia)  
shapiro.test(log(QLDPlusRxDfx6DD$Small_Intestil_Stenosis_Atresia))        #  log it
shapiro.test(QLDPlusRxDfx6DD$Renal_Agenesis)  
shapiro.test(log(QLDPlusRxDfx6DD$Renal_Agenesis))                         ###  Don't
shapiro.test(QLDPlusRxDfx6DD$Exomphalos)  
shapiro.test(log(QLDPlusRxDfx6DD$Exomphalos))                             #  log it
shapiro.test(QLDPlusRxDfx6DD$Cleft_Palate.Lip)  
shapiro.test(log(QLDPlusRxDfx6DD$Cleft_Palate.Lip))                       ###  Don't

shapiro.test(QLDPlusRxDfx6DD$Anencephalus)  
shapiro.test(log(QLDPlusRxDfx6DD$Anencephalus))                           #  log it
shapiro.test(QLDPlusRxDfx6DD$Spi_Bifida)  
shapiro.test(log(QLDPlusRxDfx6DD$Spi_Bifida))                             #  log it
shapiro.test(QLDPlusRxDfx6DD$Tetralogy_Fallot)  
shapiro.test(log(QLDPlusRxDfx6DD$Tetralogy_Fallot))                       #  log it
shapiro.test(QLDPlusRxDfx6DD$Diaphragmatic_Hernia)  
shapiro.test(log(QLDPlusRxDfx6DD$Diaphragmatic_Hernia))                   #  log it

shapiro.test(QLDPlusRxDfx6DD$Renal_Pelvis_Obstruction)  
shapiro.test(log(QLDPlusRxDfx6DD$Renal_Pelvis_Obstruction))               #  log it
shapiro.test(QLDPlusRxDfx6DD$Diaphragmatic_Hernia)  
shapiro.test(log(QLDPlusRxDfx6DD$Diaphragmatic_Hernia))                   #  log it
        
#### FACE_Defects
# Additive - N.S.
summary(svyglm(log(FACE_Defects) ~ DlyCigs11 + log(RiskAlc11) + mrjyr,
                       design = svydesign (~id, weights = ~ sw, data= QLDPlusRxDfx6DD)))
        
# Interactive  - N.S. !!!!!
summary(svyglm(log(FACE_Defects) ~ DlyCigs11 * log(RiskAlc11) * mrjyr,
                       design = svydesign (~id, weights = ~ sw, data= QLDPlusRxDfx6DD)))
        summary(svyglm(log(FACE_Defects) ~ DlyCigs11 * log(RiskAlc11) * mrjyr-mrjyr-DlyCigs11:mrjyr-log(RiskAlc11):mrjyr-DlyCigs11:log(RiskAlc11):mrjyr,
                                       design = svydesign (~id, weights = ~ sw, data= QLDPlusRxDfx6DD)))

#### MUSCULOSKELETAL_Defects
# Additive - N.S.
summary(svyglm(log(MUSCULOSKELETAL_Defects) ~ DlyCigs11 + log(RiskAlc11) + mrjyr,
               design = svydesign (~id, weights = ~ sw, data= QLDPlusRxDfx6DD)))

# Interactive  - Significant!!!!!
summary(svyglm(log(MUSCULOSKELETAL_Defects) ~ DlyCigs11 * log(RiskAlc11) * mrjyr,
               design = svydesign (~id, weights = ~ sw, data= QLDPlusRxDfx6DD)))
       summary(svyglm(log(MUSCULOSKELETAL_Defects) ~ DlyCigs11 * log(RiskAlc11) * mrjyr-log(RiskAlc11)-DlyCigs11-DlyCigs11:log(RiskAlc11),
                               design = svydesign (~id, weights = ~ sw, data= QLDPlusRxDfx6DD)))


#### GUT_Defects
# Additive - N.S.
summary(svyglm(log(GUT_Defects) ~ DlyCigs11 + log(RiskAlc11) + mrjyr,
               design = svydesign (~id, weights = ~ sw, data= QLDPlusRxDfx6DD)))

# Interactive  - Significant!!!!!
summary(svyglm(log(GUT_Defects) ~ DlyCigs11 * log(RiskAlc11) * mrjyr,
               design = svydesign (~id, weights = ~ sw, data= QLDPlusRxDfx6DD)))
     summary(svyglm(log(GUT_Defects) ~ DlyCigs11 * log(RiskAlc11) * mrjyr-log(RiskAlc11)-mrjyr-log(RiskAlc11):mrjyr ,
                               design = svydesign (~id, weights = ~ sw, data= QLDPlusRxDfx6DD)))


#### Anencephalus
# Additive - N.S.
summary(svyglm(log(Anencephalus) ~ DlyCigs11 + log(RiskAlc11) + mrjyr,
               design = svydesign (~id, weights = ~ sw, data= QLDPlusRxDfx6DD)))

# Interactive  - Significant!!!!!
summary(svyglm(log(Anencephalus) ~ DlyCigs11 * log(RiskAlc11) * mrjyr,
               design = svydesign (~id, weights = ~ sw, data= QLDPlusRxDfx6DD)))
       summary(svyglm(log(Anencephalus) ~ DlyCigs11 * log(RiskAlc11) * mrjyr-log(RiskAlc11):mrjyr-mrjyr,
                               design = svydesign (~id, weights = ~ sw, data= QLDPlusRxDfx6DD)))


#### Patent_Ductus_Arteriosus
# Additive - N.S.
summary(svyglm(log(Patent_Ductus_Arteriosus) ~ DlyCigs11 + log(RiskAlc11) + mrjyr,
               design = svydesign (~id, weights = ~ sw, data= QLDPlusRxDfx6DD)))

# Interactive  - Significant!!!!!
summary(svyglm(log(Patent_Ductus_Arteriosus) ~ DlyCigs11 * log(RiskAlc11) * mrjyr,
               design = svydesign (~id, weights = ~ sw, data= QLDPlusRxDfx6DD)))
      summary(svyglm(log(Patent_Ductus_Arteriosus) ~ DlyCigs11 * log(RiskAlc11) * mrjyr,
                               design = svydesign (~id, weights = ~ sw, data= QLDPlusRxDfx6DD)))


#### Ventricular_Septal_Defect
# Additive - N.S.
summary(svyglm(log(Ventricular_Septal_Defect) ~ DlyCigs11 + log(RiskAlc11) + mrjyr,
               design = svydesign (~id, weights = ~ sw, data= QLDPlusRxDfx6DD)))

# Interactive  - Significant!!!!!
summary(svyglm(log(Ventricular_Septal_Defect) ~ DlyCigs11 * log(RiskAlc11) * mrjyr,
               design = svydesign (~id, weights = ~ sw, data= QLDPlusRxDfx6DD)))
      summary(svyglm(log(Ventricular_Septal_Defect) ~ DlyCigs11 * log(RiskAlc11) * mrjyr-DlyCigs11-DlyCigs11:log(RiskAlc11) ,
                               design = svydesign (~id, weights = ~ sw, data= QLDPlusRxDfx6DD)))


#### Atrial_Septal_Defect
# Additive - P = 0.059
summary(svyglm(log(Atrial_Septal_Defect) ~ DlyCigs11 + log(RiskAlc11) + mrjyr,
               design = svydesign (~id, weights = ~ sw, data= QLDPlusRxDfx6DD)))
      summary(svyglm(log(Atrial_Septal_Defect) ~ DlyCigs11 + log(RiskAlc11) + mrjyr-log(RiskAlc11),
                               design = svydesign (~id, weights = ~ sw, data= QLDPlusRxDfx6DD)))

# Interactive  - Significant!!!!!
summary(svyglm(log(Atrial_Septal_Defect) ~ DlyCigs11 * log(RiskAlc11) * mrjyr,
               design = svydesign (~id, weights = ~ sw, data= QLDPlusRxDfx6DD)))


#### Gastroschisis
# Additive - N.S.
summary(svyglm(log(Gastroschisis) ~ DlyCigs11 + log(RiskAlc11) + mrjyr,
               design = svydesign (~id, weights = ~ sw, data= QLDPlusRxDfx6DD)))

# Interactive  - Borderline Significant!!!!!
summary(svyglm(log(Gastroschisis) ~ DlyCigs11 * log(RiskAlc11) * mrjyr,
               design = svydesign (~id, weights = ~ sw, data= QLDPlusRxDfx6DD)))
    summary(svyglm(log(Gastroschisis) ~ DlyCigs11 * log(RiskAlc11) * mrjyr-DlyCigs11:log(RiskAlc11)-DlyCigs11:log(RiskAlc11):mrjyr-log(RiskAlc11)-log(RiskAlc11):mrjyr,
                               design = svydesign (~id, weights = ~ sw, data= QLDPlusRxDfx6DD)))


#### Exomphalos
# Additive - N.S.
summary(svyglm(log(Exomphalos) ~ DlyCigs11 + log(RiskAlc11) + mrjyr,
               design = svydesign (~id, weights = ~ sw, data= QLDPlusRxDfx6DD)))

# Interactive  - Significant!!!!!
summary(svyglm(log(Exomphalos) ~ DlyCigs11 * log(RiskAlc11) * mrjyr,
               design = svydesign (~id, weights = ~ sw, data= QLDPlusRxDfx6DD)))
       summary(svyglm(log(Exomphalos) ~ DlyCigs11 * log(RiskAlc11) * mrjyr-log(RiskAlc11):mrjyr,
                               design = svydesign (~id, weights = ~ sw, data= QLDPlusRxDfx6DD)))


###################### IMPRESSIVE RESULTS!!!!
#### Tetralogy_Fallot
# Additive - N.S.
summary(svyglm(log(Tetralogy_Fallot) ~ DlyCigs11 + log(RiskAlc11) + mrjyr,
               design = svydesign (~id, weights = ~ sw, data= QLDPlusRxDfx6DD)))
        summary(svyglm(log(Tetralogy_Fallot) ~ DlyCigs11 + log(RiskAlc11) + mrjyr-DlyCigs11-log(RiskAlc11),
               design = svydesign (~id, weights = ~ sw, data= QLDPlusRxDfx6DD)))

# Interactive  - Significant!!!!!
summary(svyglm(log(Tetralogy_Fallot) ~ DlyCigs11 * log(RiskAlc11) * mrjyr,
               design = svydesign (~id, weights = ~ sw, data= QLDPlusRxDfx6DD)))
         summary(svyglm(log(Tetralogy_Fallot) ~ DlyCigs11 * log(RiskAlc11) * mrjyr-DlyCigs11:log(RiskAlc11):mrjyr-DlyCigs11:mrjyr  -DlyCigs11:log(RiskAlc11)-DlyCigs11-log(RiskAlc11)-log(RiskAlc11):mrjyr,
                               design = svydesign (~id, weights = ~ sw, data= QLDPlusRxDfx6DD)))


#### Cleft_Palate.Lip
# Additive - N.S.
summary(svyglm((Cleft_Palate.Lip) ~ DlyCigs11 + log(RiskAlc11) + mrjyr,
               design = svydesign (~id, weights = ~ sw, data= QLDPlusRxDfx6DD)))

# Interactive  - Significant!!!!!
summary(svyglm((Cleft_Palate.Lip) ~ DlyCigs11 * log(RiskAlc11) * mrjyr,
               design = svydesign (~id, weights = ~ sw, data= QLDPlusRxDfx6DD)))
       summary(svyglm((Cleft_Palate.Lip) ~ DlyCigs11 * log(RiskAlc11) * mrjyr-log(RiskAlc11)-DlyCigs11-DlyCigs11:log(RiskAlc11):mrjyr,
                               design = svydesign (~id, weights = ~ sw, data= QLDPlusRxDfx6DD)))

#### Cleft_Palate.Lip - Not Logged
# Additive - N.S.
summary(svyglm((Cleft_Palate.Lip) ~ DlyCigs11 + log(RiskAlc11) + mrjyr,
                      design = svydesign (~id, weights = ~ sw, data= QLDPlusRxDfx6DD)))
       
# Interactive  - Significant!!!!!
summary(svyglm((Cleft_Palate.Lip) ~ DlyCigs11 * log(RiskAlc11) * mrjyr,
                      design = svydesign (~id, weights = ~ sw, data= QLDPlusRxDfx6DD)))
       
       
#### Small_Intestil_Stenosis_Atresia
# Additive - Significant!!!!
summary(svyglm((Small_Intestil_Stenosis_Atresia) ~ DlyCigs11 + log(RiskAlc11) + mrjyr,
               design = svydesign (~id, weights = ~ sw, data= QLDPlusRxDfx6DD)))
      summary(svyglm((Small_Intestil_Stenosis_Atresia) ~ DlyCigs11 + log(RiskAlc11) + mrjyr-log(RiskAlc11)-DlyCigs11,
                               design = svydesign (~id, weights = ~ sw, data= QLDPlusRxDfx6DD)))

# Interactive  - Significant!!!!!
summary(svyglm((Small_Intestil_Stenosis_Atresia) ~ DlyCigs11 * log(RiskAlc11) * mrjyr,
               design =  svydesign(~id, weights = ~ sw, data= QLDPlusRxDfx6DD)))
       summary(svyglm((Small_Intestil_Stenosis_Atresia) ~ DlyCigs11 * log(RiskAlc11) * mrjyr-log(RiskAlc11):mrjyr-mrjyr-DlyCigs11:log(RiskAlc11)-log(RiskAlc11)-DlyCigs11:log(RiskAlc11):mrjyr,
                                   design =  svydesign(~id, weights = ~ sw, data= QLDPlusRxDfx6DD)))
       summary(svyglm((Small_Intestil_Stenosis_Atresia) ~ DlyCigs11 * log(RiskAlc11) * mrjyr-mrjyr-log(RiskAlc11)-DlyCigs11-DlyCigs11:log(RiskAlc11)-DlyCigs11:mrjyr-DlyCigs11:log(RiskAlc11):mrjyr,
                                      design =  svydesign(~id, weights = ~ sw, data= QLDPlusRxDfx6DD)))

       
#### Renal_Agenesis
# Additive - N.S.
summary(svyglm(log(Renal_Agenesis) ~ DlyCigs11 + log(RiskAlc11) + mrjyr,
               design = svydesign (~id, weights = ~ sw, data= QLDPlusRxDfx6DD)))

# Interactive  - N.S.
summary(svyglm(log(Renal_Agenesis) ~ DlyCigs11 * log(RiskAlc11) * mrjyr,
               design = svydesign (~id, weights = ~ sw, data= QLDPlusRxDfx6DD)))


#### Renal_Agenesis - Not logged
# Additive - N.S.
summary(svyglm((Renal_Agenesis) ~ DlyCigs11 + log(RiskAlc11) + mrjyr,
               design = svydesign (~id, weights = ~ sw, data= QLDPlusRxDfx6DD)))

# Interactive  - N.S.
summary(svyglm((Renal_Agenesis) ~ DlyCigs11 * log(RiskAlc11) * mrjyr,
               design = svydesign (~id, weights = ~ sw, data= QLDPlusRxDfx6DD)))
     summary(svyglm((Renal_Agenesis) ~ DlyCigs11 * log(RiskAlc11) * mrjyr-DlyCigs11-DlyCigs11:log(RiskAlc11)-DlyCigs11:log(RiskAlc11):mrjyr-log(RiskAlc11):mrjyr-mrjyr ,
                               design = svydesign (~id, weights = ~ sw, data= QLDPlusRxDfx6DD)))


#### Renal_Pelvis_Obstruction
# Additive - N.S.
summary(svyglm(log(Renal_Pelvis_Obstruction) ~ DlyCigs11 + log(RiskAlc11) + mrjyr,
               design = svydesign (~id, weights = ~ sw, data= QLDPlusRxDfx6DD)))

# Interactive  - Significant!!!!!
summary(svyglm(log(Renal_Pelvis_Obstruction) ~ DlyCigs11 * log(RiskAlc11) * mrjyr,
               design = svydesign (~id, weights = ~ sw, data= QLDPlusRxDfx6DD)))
      summary(svyglm(log(Renal_Pelvis_Obstruction) ~ DlyCigs11 * log(RiskAlc11) * mrjyr-DlyCigs11:log(RiskAlc11)-DlyCigs11,
                               design = svydesign (~id, weights = ~ sw, data= QLDPlusRxDfx6DD)))


#### Spi_Bifida
# Additive - N.S.
summary(svyglm(log(Spi_Bifida) ~ DlyCigs11 + log(RiskAlc11) + mrjyr,
               design = svydesign (~id, weights = ~ sw, data= QLDPlusRxDfx6DD)))

# Interactive  - N.S. P = 0.09
summary(svyglm(log(Spi_Bifida) ~ DlyCigs11 * log(RiskAlc11) * mrjyr,
               design = svydesign (~id, weights = ~ sw, data= QLDPlusRxDfx6DD)))
     summary(svyglm(log(Spi_Bifida) ~ DlyCigs11 * log(RiskAlc11) * mrjyr-DlyCigs11-log(RiskAlc11)-mrjyr-DlyCigs11:mrjyr-DlyCigs11:log(RiskAlc11):mrjyr-DlyCigs11:log(RiskAlc11),
                               design = svydesign (~id, weights = ~ sw, data= QLDPlusRxDfx6DD)))


#### Tetralogy_Fallot
# Additive - Significant!!!!!
summary(svyglm(log(Tetralogy_Fallot) ~ DlyCigs11 + log(RiskAlc11) + mrjyr,
               design = svydesign (~id, weights = ~ sw, data= QLDPlusRxDfx6DD)))
       summary(svyglm(log(Tetralogy_Fallot) ~ DlyCigs11 + log(RiskAlc11) + mrjyr-DlyCigs11-log(RiskAlc11) ,
                               design = svydesign (~id, weights = ~ sw, data= QLDPlusRxDfx6DD)))

# Interactive  - Significant!!!!!
summary(svyglm(log(Tetralogy_Fallot) ~ DlyCigs11 * log(RiskAlc11) * mrjyr,
               design = svydesign (~id, weights = ~ sw, data= QLDPlusRxDfx6DD)))
      summary(svyglm(log(Tetralogy_Fallot) ~ DlyCigs11 * log(RiskAlc11) * mrjyr-DlyCigs11:mrjyr-DlyCigs11:log(RiskAlc11)-DlyCigs11:log(RiskAlc11):mrjyr-DlyCigs11-log(RiskAlc11)-log(RiskAlc11):mrjyr,
                               design = svydesign (~id, weights = ~ sw, data= QLDPlusRxDfx6DD)))


#### Diaphragmatic_Hernia
# Additive - N.S.
summary(svyglm(log(Diaphragmatic_Hernia) ~ DlyCigs11 + log(RiskAlc11) + mrjyr,
               design = svydesign (~id, weights = ~ sw, data= QLDPlusRxDfx6DD)))

# Interactive  - Significant!!!!!
summary(svyglm(log(Diaphragmatic_Hernia) ~ DlyCigs11 * log(RiskAlc11) * mrjyr,
               design = svydesign (~id, weights = ~ sw, data= QLDPlusRxDfx6DD)))


#### Craniosynostosis
# Additive - N.S.
summary(svyglm(log(Craniosynostosis) ~ DlyCigs11 + log(RiskAlc11) + mrjyr,
               design = svydesign (~id, weights = ~ sw, data= QLDPlusRxDfx6DD)))

# Interactive  - Significant!!!!!
summary(svyglm(log(Craniosynostosis) ~ DlyCigs11 * log(RiskAlc11) * mrjyr,
               design = svydesign (~id, weights = ~ sw, data= QLDPlusRxDfx6DD)))
     summary(svyglm(log(Craniosynostosis) ~ DlyCigs11 * log(RiskAlc11) * mrjyr-DlyCigs11:log(RiskAlc11)-DlyCigs11,
                               design = svydesign (~id, weights = ~ sw, data= QLDPlusRxDfx6DD)))


names(QLDPlusRxDfx6DD)

########################################################################################
########################################################################################
########################################################################################
############ lme's
        
## Interactive
# PC1 - N.S.
summary(lme(asinh(PC1) ~ DlyCigs11 * log(RiskAlc11) * mrjyr,
                       random = ~ 1|id, weights = ~ sw, data= QLDPlusRxDfx6DD))

#### Respiratory - N.S.
summary(lme(log(RESPIRATORY_Defects) ~ DlyCigs11 * log(RiskAlc11) * mrjyr,
                    random = ~ 1|id, weights = ~ sw, data= QLDPlusRxDfx6DD))

## GIT
summary(lme(log(GIT_Defects) ~ DlyCigs11 * log(RiskAlc11) * mrjyr,
            random = ~ 1|id, weights = ~ sw, data= QLDPlusRxDfx6DD))
     summary(lme(log(GIT_Defects) ~ DlyCigs11 * log(RiskAlc11) * mrjyr-log(RiskAlc11)-log(RiskAlc11):mrjyr ,
                         random = ~ 1|id, weights = ~ sw, data= QLDPlusRxDfx6DD))
     lmeGIT <- lme(log(GIT_Defects) ~ DlyCigs11 * log(RiskAlc11) * mrjyr-log(RiskAlc11)-log(RiskAlc11):mrjyr ,
                   random = ~ 1|id, weights = ~ sw, data= QLDPlusRxDfx6DD)
     lmeGIT$sigma  # 5.515739e-05
     
## Chromo
summary(lme(log(CHROMOSOMAL_Defects) ~ DlyCigs11 * log(RiskAlc11) * mrjyr,
                 random = ~ 1|id, weights = ~ sw, data= QLDPlusRxDfx6DD))
     summary(lme(log(CHROMOSOMAL_Defects) ~ DlyCigs11 * log(RiskAlc11) * mrjyr-DlyCigs11:mrjyr-log(RiskAlc11):mrjyr-DlyCigs11:log(RiskAlc11)-DlyCigs11-log(RiskAlc11),
                              random = ~ 1|id, weights = ~ sw, data= QLDPlusRxDfx6DD))
     lmeChromo <- lme(log(CHROMOSOMAL_Defects) ~ DlyCigs11 * log(RiskAlc11) * mrjyr-DlyCigs11:mrjyr-log(RiskAlc11):mrjyr-DlyCigs11:log(RiskAlc11)-DlyCigs11-log(RiskAlc11),
                      random = ~ 1|id, weights = ~ sw, data= QLDPlusRxDfx6DD)
     lmeChromo$sigma  # 0.2731554


## CNS_Defects
summary(lme(log(CNS_Defects) ~ DlyCigs11 * log(RiskAlc11) * mrjyr,
                 random = ~ 1|id, weights = ~ sw, data= QLDPlusRxDfx6DD))  
## CVS_Defects
summary(lme(log(CVS_Defects) ~ DlyCigs11 * log(RiskAlc11) * mrjyr,
            random = ~ 1|id, weights = ~ sw, data= QLDPlusRxDfx6DD))
      # P = 0.13
      summary(lme(log(CVS_Defects) ~ DlyCigs11 * log(RiskAlc11) * mrjyr-DlyCigs11:log(RiskAlc11)-DlyCigs11-log(RiskAlc11)-DlyCigs11:mrjyr-DlyCigs11:log(RiskAlc11):mrjyr-log(RiskAlc11):mrjyr,
                         random = ~ 1|id, weights = ~ sw, data= QLDPlusRxDfx6DD))
## GIT_Defects
summary(lme(log(GIT_Defects) ~ DlyCigs11 * log(RiskAlc11) * mrjyr,
            random = ~ 1|id, weights = ~ sw, data= QLDPlusRxDfx6DD))
      summary(lme(log(GIT_Defects) ~ DlyCigs11 * log(RiskAlc11) * mrjyr-log(RiskAlc11)-log(RiskAlc11):mrjyr ,
                         random = ~ 1|id, weights = ~ sw, data= QLDPlusRxDfx6DD))
      
## GUT_Defects
summary(lme(log(GUT_Defects) ~ DlyCigs11 * log(RiskAlc11) * mrjyr,
            random = ~ 1|id, weights = ~ sw, data= QLDPlusRxDfx6DD))
      summary(lme(log(GUT_Defects) ~ DlyCigs11 * log(RiskAlc11) * mrjyr-log(RiskAlc11)-mrjyr -log(RiskAlc11):mrjyr,
                         random = ~ 1|id, weights = ~ sw, data= QLDPlusRxDfx6DD))
      lmeGUT <- lme(log(GUT_Defects) ~ DlyCigs11 * log(RiskAlc11) * mrjyr-log(RiskAlc11)-mrjyr -log(RiskAlc11):mrjyr,
                     random = ~ 1|id, weights = ~ sw, data= QLDPlusRxDfx6DD)
      lmeGUT$sigma  # 4.007271e-06
      
## FACE_Defects
summary(lme(log(FACE_Defects) ~ DlyCigs11 * log(RiskAlc11) * mrjyr,
            random = ~ 1|id, weights = ~ sw, data= QLDPlusRxDfx6DD))
     summary(lme(log(FACE_Defects) ~ DlyCigs11 * log(RiskAlc11) * mrjyr-mrjyr-DlyCigs11:mrjyr-log(RiskAlc11):mrjyr-DlyCigs11:log(RiskAlc11):mrjyr-DlyCigs11:log(RiskAlc11)-log(RiskAlc11),
                         random = ~ 1|id, weights = ~ sw, data= QLDPlusRxDfx6DD))
     
## EYE_Defects - N.S.
summary(lme(log(EYE_Defects) ~ DlyCigs11 * log(RiskAlc11) * mrjyr,
            random = ~ 1|id, weights = ~ sw, data= QLDPlusRxDfx6DD))

## MUSCULOSKELETAL_Defects !!!!!!!!!!!!!!!!
summary(lme(log(MUSCULOSKELETAL_Defects) ~ DlyCigs11 * log(RiskAlc11) * mrjyr,
            random = ~ 1|id, weights = ~ sw, data= QLDPlusRxDfx6DD))
     summary(lme(log(MUSCULOSKELETAL_Defects) ~ DlyCigs11 * log(RiskAlc11) * mrjyr-log(RiskAlc11)-DlyCigs11-DlyCigs11:log(RiskAlc11),
                         random = ~ 1|id, weights = ~ sw, data= QLDPlusRxDfx6DD))
     lmeMSK <- lme(log(MUSCULOSKELETAL_Defects) ~ DlyCigs11 * log(RiskAlc11) * mrjyr-log(RiskAlc11)-DlyCigs11-DlyCigs11:log(RiskAlc11),
                   random = ~ 1|id, weights = ~ sw, data= QLDPlusRxDfx6DD)
     lmeMSK$sigma  # 2.277482e-06
     
## Neural_tube_defects - N.S.
summary(lme(log(Neural_tube_defects) ~ DlyCigs11 * log(RiskAlc11) * mrjyr,
            random = ~ 1|id, weights = ~ sw, data= QLDPlusRxDfx6DD))
## Anencephalus
summary(lme(log(Anencephalus) ~ DlyCigs11 * log(RiskAlc11) * mrjyr,
            random = ~ 1|id, weights = ~ sw, data= QLDPlusRxDfx6DD))
## Spi_Bifida
summary(lme(log(Spi_Bifida) ~ DlyCigs11 * log(RiskAlc11) * mrjyr,
            random = ~ 1|id, weights = ~ sw, data= QLDPlusRxDfx6DD))     
## Atrial_Septal_Defect  !!!!!!!!!!!!!! VERY IMPRESSIVE !!!!!!!
summary(lme(log(Atrial_Septal_Defect) ~ DlyCigs11 * log(RiskAlc11) * mrjyr,
            random = ~ 1|id, weights = ~ sw, data= QLDPlusRxDfx6DD))
       ## Atrial_Septal_Defect
       summary(lme(log(Atrial_Septal_Defect) ~ DlyCigs11 * log(RiskAlc11) * mrjyr-DlyCigs11-DlyCigs11:log(RiskAlc11)-log(RiskAlc11)-log(RiskAlc11):mrjyr-DlyCigs11:log(RiskAlc11):mrjyr -DlyCigs11:mrjyr ,
                           random = ~ 1|id, weights = ~ sw, data= QLDPlusRxDfx6DD))
       lmeASD <- lme(log(Atrial_Septal_Defect) ~ DlyCigs11 * log(RiskAlc11) * mrjyr-DlyCigs11-DlyCigs11:log(RiskAlc11)-log(RiskAlc11)-log(RiskAlc11):mrjyr-DlyCigs11:log(RiskAlc11):mrjyr -DlyCigs11:mrjyr ,
                     random = ~ 1|id, weights = ~ sw, data= QLDPlusRxDfx6DD)
       intervals(lmeASD)
       lmeASD$sd
       sd(lmeASD)
       lmeASD$sigma  # 0.3452516

## Ventricular_Septal_Defect - N.S.
summary(lme(log(Ventricular_Septal_Defect) ~ DlyCigs11 * log(RiskAlc11) * mrjyr,
            random = ~ 1|id, weights = ~ sw, data= QLDPlusRxDfx6DD))
      summary(lme(log(Ventricular_Septal_Defect) ~ DlyCigs11 * log(RiskAlc11) * mrjyr-DlyCigs11 -DlyCigs11:log(RiskAlc11)-log(RiskAlc11)-log(RiskAlc11):mrjyr-DlyCigs11:log(RiskAlc11):mrjyr-DlyCigs11:mrjyr,
                         random = ~ 1|id, weights = ~ sw, data= QLDPlusRxDfx6DD))
## Patent_Ductus_Arteriosus - P = 0.0974
summary(lme(log(Patent_Ductus_Arteriosus) ~ DlyCigs11 * log(RiskAlc11) * mrjyr,
            random = ~ 1|id, weights = ~ sw, data= QLDPlusRxDfx6DD))
      ## Patent_Ductus_Arteriosus
      summary(lme(log(Patent_Ductus_Arteriosus) ~ DlyCigs11 * log(RiskAlc11) * mrjyr-DlyCigs11-DlyCigs11:log(RiskAlc11)-DlyCigs11:log(RiskAlc11):mrjyr-DlyCigs11:mrjyr-log(RiskAlc11) -log(RiskAlc11):mrjyr,
                           random = ~ 1|id, weights = ~ sw, data= QLDPlusRxDfx6DD))
      
## Tetralogy_Fallot - Significant!!!!
summary(lme(log(Tetralogy_Fallot) ~ DlyCigs11 * log(RiskAlc11) * mrjyr,
            random = ~ 1|id, weights = ~ sw, data= QLDPlusRxDfx6DD))
    summary(lme(log(Tetralogy_Fallot) ~ DlyCigs11 * log(RiskAlc11) * mrjyr-DlyCigs11-DlyCigs11:mrjyr-DlyCigs11:log(RiskAlc11)-DlyCigs11:log(RiskAlc11):mrjyr-log(RiskAlc11):mrjyr-log(RiskAlc11)  ,
                         random = ~ 1|id, weights = ~ sw, data= QLDPlusRxDfx6DD))
    lmeToF <- lme(log(Tetralogy_Fallot) ~ DlyCigs11 * log(RiskAlc11) * mrjyr-DlyCigs11-DlyCigs11:mrjyr-DlyCigs11:log(RiskAlc11)-DlyCigs11:log(RiskAlc11):mrjyr-log(RiskAlc11):mrjyr-log(RiskAlc11)  ,
                  random = ~ 1|id, weights = ~ sw, data= QLDPlusRxDfx6DD)
    lmeToF$sigma  # 0.4402585
    
## Coarctation_Aorta
summary(lme(log(Coarctation_Aorta) ~ DlyCigs11 * log(RiskAlc11) * mrjyr,
            random = ~ 1|id, weights = ~ sw, data= QLDPlusRxDfx6DD))
## Small_Intestil_Stenosis_Atresia
summary(lme(log(Small_Intestil_Stenosis_Atresia) ~ DlyCigs11 * log(RiskAlc11) * mrjyr,
            random = ~ 1|id, weights = ~ sw, data= QLDPlusRxDfx6DD))
    summary(lme(log(Small_Intestil_Stenosis_Atresia) ~ DlyCigs11 * log(RiskAlc11) * mrjyr-mrjyr-DlyCigs11:log(RiskAlc11)-DlyCigs11:mrjyr-DlyCigs11-log(RiskAlc11)-DlyCigs11:log(RiskAlc11):mrjyr ,
                         random = ~ 1|id, weights = ~ sw, data= QLDPlusRxDfx6DD))
    lmeSISA <- lme(log(Small_Intestil_Stenosis_Atresia) ~ DlyCigs11 * log(RiskAlc11) * mrjyr-mrjyr-DlyCigs11:log(RiskAlc11)-DlyCigs11:mrjyr-DlyCigs11-log(RiskAlc11)-DlyCigs11:log(RiskAlc11):mrjyr ,
                    random = ~ 1|id, weights = ~ sw, data= QLDPlusRxDfx6DD)
    lmeSISA$sigma  # 0.3384656

## Renal_Agenesis
summary(lme((Renal_Agenesis) ~ DlyCigs11 * log(RiskAlc11) * mrjyr,
            random = ~ 1|id, weights = ~ sw, data= QLDPlusRxDfx6DD))
## Renal_Pelvis_Obstruction - N.S.
summary(lme(log(Renal_Pelvis_Obstruction) ~ DlyCigs11 * log(RiskAlc11) * mrjyr,
            random = ~ 1|id, weights = ~ sw, data= QLDPlusRxDfx6DD))
## Cleft_Palate.Lip
summary(lme((Cleft_Palate.Lip) ~ DlyCigs11 * log(RiskAlc11) * mrjyr,
            random = ~ 1|id, weights = ~ sw, data= QLDPlusRxDfx6DD))
## Diaphragmatic_Hernia - N.S.
summary(lme(log(Diaphragmatic_Hernia) ~ DlyCigs11 * log(RiskAlc11) * mrjyr,
            random = ~ 1|id, weights = ~ sw, data= QLDPlusRxDfx6DD))
      summary(lme(log(Diaphragmatic_Hernia) ~ DlyCigs11 * log(RiskAlc11) * mrjyr-DlyCigs11-DlyCigs11:log(RiskAlc11)-DlyCigs11:mrjyr-DlyCigs11:log(RiskAlc11):mrjyr-log(RiskAlc11):mrjyr-log(RiskAlc11),
                         random = ~ 1|id, weights = ~ sw, data= QLDPlusRxDfx6DD))
## Exomphalos - N.S.
summary(lme(log(Exomphalos) ~ DlyCigs11 * log(RiskAlc11) * mrjyr,
            random = ~ 1|id, weights = ~ sw, data= QLDPlusRxDfx6DD))
    summary(lme(log(Exomphalos) ~ DlyCigs11 * log(RiskAlc11) * mrjyr-mrjyr-DlyCigs11:log(RiskAlc11):mrjyr-DlyCigs11:log(RiskAlc11) -DlyCigs11,
                         random = ~ 1|id, weights = ~ sw, data= QLDPlusRxDfx6DD))
    lmeExomph <- lme(log(Exomphalos) ~ DlyCigs11 * log(RiskAlc11) * mrjyr-mrjyr-DlyCigs11:log(RiskAlc11):mrjyr-DlyCigs11:log(RiskAlc11) -DlyCigs11,
                     random = ~ 1|id, weights = ~ sw, data= QLDPlusRxDfx6DD)
    lmeExomph$sigma  # 0.5333587

## Gastroschisis - IMPRESSIVE!!!!!  P = 0.0207 !!!
summary(lme(log(Gastroschisis) ~ DlyCigs11 * log(RiskAlc11) * mrjyr,
            random = ~ 1|id, weights = ~ sw, data= QLDPlusRxDfx6DD))
     summary(lme(log(Gastroschisis) ~ DlyCigs11 * log(RiskAlc11) * mrjyr-DlyCigs11:log(RiskAlc11)-log(RiskAlc11)-log(RiskAlc11):mrjyr-DlyCigs11:log(RiskAlc11):mrjyr-DlyCigs11-DlyCigs11:mrjyr,
                         random = ~ 1|id, weights = ~ sw, data= QLDPlusRxDfx6DD))
     lmeGss <- lme(log(Gastroschisis) ~ DlyCigs11 * log(RiskAlc11) * mrjyr-DlyCigs11:log(RiskAlc11)-log(RiskAlc11)-log(RiskAlc11):mrjyr-DlyCigs11:log(RiskAlc11):mrjyr-DlyCigs11-DlyCigs11:mrjyr,
                   random = ~ 1|id, weights = ~ sw, data= QLDPlusRxDfx6DD)
     lmeGss$sigma  # 0.3975791
     
## Downs_Syndrome - N.S.
# Additive
summary(lme(log(Downs_Syndrome) ~ DlyCigs11 + log(RiskAlc11) + mrjyr,
                 random = ~ 1|id, weights = ~ sw, data= QLDPlusRxDfx6DD))
    summary(lme(log(Downs_Syndrome) ~ DlyCigs11 + log(RiskAlc11) + mrjyr-DlyCigs11-mrjyr,
                              random = ~ 1|id, weights = ~ sw, data= QLDPlusRxDfx6DD))
    lmeDns <- lme(log(Downs_Syndrome) ~ DlyCigs11 + log(RiskAlc11) + mrjyr-DlyCigs11-mrjyr,
                  random = ~ 1|id, weights = ~ sw, data= QLDPlusRxDfx6DD)
    lmeDns$sigma  # 0.3227401
    
# Interactive
summary(lme(log(Downs_Syndrome) ~ DlyCigs11 * log(RiskAlc11) * mrjyr,
            random = ~ 1|id, weights = ~ sw, data= QLDPlusRxDfx6DD))
      summary(lme(log(Downs_Syndrome) ~ DlyCigs11 * log(RiskAlc11) * mrjyr-DlyCigs11:log(RiskAlc11)-DlyCigs11:mrjyr-DlyCigs11:log(RiskAlc11):mrjyr-DlyCigs11-mrjyr ,
                         random = ~ 1|id, weights = ~ sw, data= QLDPlusRxDfx6DD))
      summary(lme(log(Downs_Syndrome) ~ DlyCigs11 * log(RiskAlc11) * mrjyr-log(RiskAlc11):mrjyr-mrjyr-log(RiskAlc11)-DlyCigs11:mrjyr-DlyCigs11:log(RiskAlc11):mrjyr-DlyCigs11,
                               random = ~ 1|id, weights = ~ sw, data= QLDPlusRxDfx6DD))
      
      summary(lme(log(Downs_Syndrome) ~ DlyCigs11 * log(RiskAlc11) * mrjyr-log(RiskAlc11):mrjyr -mrjyr-log(RiskAlc11)-DlyCigs11:mrjyr,
                               random = ~ 1|id, weights = ~ sw, data= QLDPlusRxDfx6DD))
      lmeDns2 <- lme(log(Downs_Syndrome) ~ DlyCigs11 * log(RiskAlc11) * mrjyr-log(RiskAlc11):mrjyr -mrjyr-log(RiskAlc11)-DlyCigs11:mrjyr,
                     random = ~ 1|id, weights = ~ sw, data= QLDPlusRxDfx6DD)
      lmeDns2$sigma  #  0.3057743
     
     
     
################################################################################################################################################################################################################################################################################################
################################################################################################################################################################################################################################################################################################
################################################################################################################################################################################################################################################################################################
################################################################################################################################################################################################################################################################################################
################################################################################################################################################################################################################################################################################################
################################################################################################################################################################################################################################################################################################
#######################  eValues
      
library(EValue)
     
#### lme's
# CVS
# ASD
evalues.OLS(0.0534181,	0.02180225,	0.3452516)
# point    lower    upper
# RR       1.151191 1.028799 1.288144
# E-values 1.568384 1.200929       NA
# Tetralogy
evalues.OLS(0.0785018,	0.0278018,	0.4402585)
# RR       1.176167 1.051120 1.31609
# E-values 1.631361 1.282923      NA
     
## GIT
evalues.OLS(0.0223646,	0.0092531,	5.52E-05)
# RR       1.320698e+160 3.439318e+30 5.07148e+289
# E-values           Inf 6.878637e+30           NA

# SISA
evalues.OLS(0.0198096,	0.00611221,	0.3384656)
# RR       1.054704 1.021340 1.089157
# E-values 1.294905 1.168974       NA

## GUT
evalues.OLS(0.0079146,	0.00316522,	4.01E-06)
# RR         Inf 6.917414e+169   Inf
# E-values   Inf           Inf    NA

## Chromo
evalues.OLS(0.0838532,	0.03319987,	0.2731554)
# RR       1.322272 1.065034 1.641641
# E-values 1.975060 1.328214       NA

# Downs
evalues.OLS(0.0007186,	0.00035168,	0.3057743)
# RR       1.002141 1.000091 1.004195
# E-values 1.048460 1.009650       NA

## MSK
evalues.OLS(2.686152,	1.0281619,	2.28E-06)
# RR         Inf   Inf   Inf
# E-values   Inf   Inf    NA

# Gss
evalues.OLS(0.065418,	0.02510662,	0.3975791)
# RR       1.161523 1.038033 1.299704
# E-values 1.594666 1.236727       NA
# Exomophalos
evalues.OLS(0.0423345,	0.0203466,	0.5333587)
# RR       1.074902 1.004336 1.150427
# E-values 1.358650 1.070324       NA


################################################################################################################################################################################################################################################################################################
################################################################################################################################################################################################################################################################################################
################################################################################################################################################################################################################################################################################################
#######################  eValues for spreml's
####### - Not lagged

### Comparing  Atrial_Septal_Defects w/o Lagging
## Not Lagged:
summary(spreml(log(Atrial_Septal_Defects) ~ DlyCigs11 * log(RiskAlc11) * mrjyr,
               data = QLDPlusRxDfx2df, w = QLD.lww, w2 = QLD.lww,
               lag=FALSE, errors = "sem2srre", method="BFGS", initval = "zeros")) 
summary(spreml(log(Atrial_Septal_Defects) ~ DlyCigs11 * log(RiskAlc11) * mrjyr-DlyCigs11-DlyCigs11:log(RiskAlc11)-log(RiskAlc11),
               data = QLDPlusRxDfx2df, w = QLD.lww, w2 = QLD.lww,
               lag=FALSE, errors = "sem2srre", method="BFGS", initval = "zeros"))  
spremlASDIRNotLag <- spreml(log(Atrial_Septal_Defects) ~ DlyCigs11 * log(RiskAlc11) * mrjyr-DlyCigs11-DlyCigs11:log(RiskAlc11)-log(RiskAlc11),
                            data = QLDPlusRxDfx2df, w = QLD.lww, w2 = QLD.lww,
                            lag=FALSE, errors = "sem2srre", method="BFGS", initval = "zeros")
spremlASDIRNotLag$logLik  # -1.67225
spremlASDIRNotLag$sigma2[1]  # 0.05568756

### Comparing  CHROMOSOMAL_Defects w/o Lagging
summary(spreml(log(CHROMOSOMAL_Defects) ~ DlyCigs11 * log(RiskAlc11) * mrjyr,
               data = QLDPlusRxDfx2df, w = QLD.lww, w2 = QLD.lww,
               lag=FALSE, errors = "sem2srre", method="BFGS", initval = "zeros")) 
summary(spreml(log(CHROMOSOMAL_Defects) ~ DlyCigs11 * log(RiskAlc11) * mrjyr-mrjyr-log(RiskAlc11)-DlyCigs11,
               data = QLDPlusRxDfx2df, w = QLD.lww, w2 = QLD.lww,
               lag=FALSE, errors = "sem2srre", method="BFGS", initval = "zeros")) 
spremlCDNL <- spreml(log(CHROMOSOMAL_Defects) ~ DlyCigs11 * log(RiskAlc11) * mrjyr-mrjyr-log(RiskAlc11)-DlyCigs11,
                     data = QLDPlusRxDfx2df, w = QLD.lww, w2 = QLD.lww,
                     lag=FALSE, errors = "sem2srre", method="BFGS", initval = "zeros")
spremlCDNL$logLik  #  1.039607
spremlCDNL$sigma2[1]  #  0.04002953

## Checking Diaphragmatic_Hernia w/o lagging
summary(spreml(log(Diaphragmatic_Hernia) ~ DlyCigs11 * log(RiskAlc11) * mrjyr,
               data = QLDPlusRxDfx2df, w = QLD.lww, w2 = QLD.lww,
               lag=FALSE, errors = "sem2srre", method="BFGS", initval = "zeros"))  
summary(spreml(log(Diaphragmatic_Hernia) ~ DlyCigs11 * log(RiskAlc11) * mrjyr-DlyCigs11:log(RiskAlc11) ,
               data = QLDPlusRxDfx2df, w = QLD.lww, w2 = QLD.lww,
               lag=FALSE, errors = "sem2srre", method="BFGS", initval = "zeros"))
spremlDSL <- spreml(log(Diaphragmatic_Hernia) ~ DlyCigs11 * log(RiskAlc11) * mrjyr-DlyCigs11:log(RiskAlc11) ,
                    data = QLDPlusRxDfx2df, w = QLD.lww, w2 = QLD.lww,
                    lag=FALSE, errors = "sem2srre", method="BFGS", initval = "zeros")
spremlDSL$logLik  # -8.824927
spremlDSL$sigma2[1]  # 0.09474456

## Checking Downs Syndrome w/o lagging
summary(spreml((Down_Syndrome) ~ DlyCigs11 * log(RiskAlc11) * mrjyr,
               data = QLDPlusRxDfx2df, w = QLD.lww, w2 = QLD.lww,
               lag=FALSE, errors = "sem2srre", method="BFGS", initval = "zeros"))    
summary(spreml((Down_Syndrome) ~ DlyCigs11 * log(RiskAlc11) * mrjyr-DlyCigs11-mrjyr-DlyCigs11:mrjyr-DlyCigs11:log(RiskAlc11):mrjyr-DlyCigs11:log(RiskAlc11) ,
               data = QLDPlusRxDfx2df, w = QLD.lww, w2 = QLD.lww,
               lag=FALSE, errors = "sem2srre", method="BFGS", initval = "zeros")) 
spremlDowns <- spreml((Down_Syndrome) ~ DlyCigs11 * log(RiskAlc11) * mrjyr-DlyCigs11-mrjyr-DlyCigs11:mrjyr-DlyCigs11:log(RiskAlc11):mrjyr-DlyCigs11:log(RiskAlc11) ,
                      data = QLDPlusRxDfx2df, w = QLD.lww, w2 = QLD.lww,
                      lag=FALSE, errors = "sem2srre", method="BFGS", initval = "zeros")
spremlDowns$logLik  # -8.70893
spremlDowns$sigma2[1]  # 0.1556371

## Gss w/o Lagging      
summary(spreml(log(Gastroschisis) ~ DlyCigs11 * log(RiskAlc11) * mrjyr,
               data = QLDPlusRxDfx2df, w = QLD.lww, w2 = QLD.lww,
               lag=FALSE, errors = "sem2srre", method="BFGS", initval = "zeros"))
summary(spreml(log(Gastroschisis) ~ DlyCigs11 * log(RiskAlc11) * mrjyr-log(RiskAlc11)-DlyCigs11:log(RiskAlc11):mrjyr-DlyCigs11-log(RiskAlc11):mrjyr-DlyCigs11:log(RiskAlc11)-DlyCigs11:mrjyr,
               data = QLDPlusRxDfx2df, w = QLD.lww, w2 = QLD.lww,
               lag=FALSE, errors = "sem2srre", method="BFGS", initval = "zeros"))
spremlGssNLIR <- spreml(log(Gastroschisis) ~ DlyCigs11 * log(RiskAlc11) * mrjyr-log(RiskAlc11)-DlyCigs11:log(RiskAlc11):mrjyr-DlyCigs11-log(RiskAlc11):mrjyr-DlyCigs11:log(RiskAlc11)-DlyCigs11:mrjyr,
                        data = QLDPlusRxDfx2df, w = QLD.lww, w2 = QLD.lww,
                        lag=FALSE, errors = "sem2srre", method="BFGS", initval = "zeros")
spremlGssNLIR$logLik      # -7.02007
spremlGssNLIR$sigma2[1]   #  0.1385895


### Patent_Ductus_Arteriosus
summary(spreml(log(Patent_Ductus_Arteriosus) ~ DlyCigs11 + log(RiskAlc11) + mrjyr,
               data = QLDPlusRxDfx2df, w = QLD.lww, w2 = QLD.lww,
               lag=FALSE, errors = "sem2srre", method="BFGS", initval = "zeros"))   # == I.S.Q.

summary(spreml(log(Patent_Ductus_Arteriosus) ~ DlyCigs11 * log(RiskAlc11) * mrjyr,
               data = QLDPlusRxDfx2df, w = QLD.lww, w2 = QLD.lww,
               lag=FALSE, errors = "sem2srre", method="BFGS", initval = "zeros"))  
summary(spreml(log(Patent_Ductus_Arteriosus) ~ DlyCigs11 * log(RiskAlc11) * mrjyr-DlyCigs11:log(RiskAlc11)-DlyCigs11-DlyCigs11:mrjyr-DlyCigs11:log(RiskAlc11):mrjyr-log(RiskAlc11),
               data = QLDPlusRxDfx2df, w = QLD.lww, w2 = QLD.lww,
               lag=FALSE, errors = "sem2srre", method="BFGS", initval = "zeros"))
spremlPDANL <- spreml(log(Patent_Ductus_Arteriosus) ~ DlyCigs11 * log(RiskAlc11) * mrjyr-DlyCigs11:log(RiskAlc11)-DlyCigs11-DlyCigs11:mrjyr-DlyCigs11:log(RiskAlc11):mrjyr-log(RiskAlc11),
                      data = QLDPlusRxDfx2df, w = QLD.lww, w2 = QLD.lww,
                      lag=FALSE, errors = "sem2srre", method="BFGS", initval = "zeros")
spremlPDANL$logLik      # -1.060168
spremlPDANL$sigma2[1]   # 0.05147073

### Small_Intestinal_Stenosis_Atresia
summary(spreml(log(Small_Intestil_Stenosis_Atresia) ~ DlyCigs11 * log(RiskAlc11) * mrjyr,
               data = QLDPlusRxDfx2df, w = QLD.lww, w2 = QLD.lww,
               lag=FALSE, errors = "sem2srre", method="BFGS", initval = "zeros"))  
summary(spreml(log(Small_Intestil_Stenosis_Atresia) ~ DlyCigs11 * log(RiskAlc11) * mrjyr-mrjyr-DlyCigs11-DlyCigs11:mrjyr-DlyCigs11:log(RiskAlc11)-log(RiskAlc11)-DlyCigs11:log(RiskAlc11):mrjyr,
               data = QLDPlusRxDfx2df, w = QLD.lww, w2 = QLD.lww,
               lag=FALSE, errors = "sem2srre", method="BFGS", initval = "zeros"))  
spremlSISAIRNL <- spreml(log(Small_Intestil_Stenosis_Atresia) ~ DlyCigs11 * log(RiskAlc11) * mrjyr-mrjyr-DlyCigs11-DlyCigs11:mrjyr-DlyCigs11:log(RiskAlc11)-log(RiskAlc11)-DlyCigs11:log(RiskAlc11):mrjyr,
                         data = QLDPlusRxDfx2df, w = QLD.lww, w2 = QLD.lww,
                         lag=FALSE, errors = "sem2srre", method="BFGS", initval = "zeros")
spremlSISAIRNL$logLik      # -4.470531
spremlSISAIRNL$sigma2[1]   # 0.1023782

### Tetralogy_Fallot
summary(spreml(log(Tetralogy_Fallot) ~ DlyCigs11 + log(RiskAlc11) + mrjyr,
               data = QLDPlusRxDfx2df, w = QLD.lww, w2 = QLD.lww,
               lag=FALSE, errors = "sem2srre", method="BFGS", initval = "zeros")) 
summary(spreml(log(Tetralogy_Fallot) ~ DlyCigs11 + log(RiskAlc11) + mrjyr-DlyCigs11-log(RiskAlc11) ,
               data = QLDPlusRxDfx2df, w = QLD.lww, w2 = QLD.lww,
               lag=FALSE, errors = "sem2srre", method="BFGS", initval = "zeros")) 

summary(spreml(log(Tetralogy_Fallot) ~ DlyCigs11 * log(RiskAlc11) * mrjyr,
               data = QLDPlusRxDfx2df, w = QLD.lww, w2 = QLD.lww,
               lag=FALSE, errors = "sem2srre", method="BFGS", initval = "zeros"))   
summary(spreml(log(Tetralogy_Fallot) ~ DlyCigs11 * log(RiskAlc11) * mrjyr-DlyCigs11-DlyCigs11:mrjyr-DlyCigs11:log(RiskAlc11)-DlyCigs11:log(RiskAlc11):mrjyr-log(RiskAlc11):mrjyr-log(RiskAlc11) ,
               data = QLDPlusRxDfx2df, w = QLD.lww, w2 = QLD.lww,
               lag=FALSE, errors = "sem2srre", method="BFGS", initval = "zeros"))   
spremlToFIRNL <- spreml(log(Tetralogy_Fallot) ~ DlyCigs11 * log(RiskAlc11) * mrjyr-DlyCigs11-DlyCigs11:mrjyr-DlyCigs11:log(RiskAlc11)-DlyCigs11:log(RiskAlc11):mrjyr-log(RiskAlc11):mrjyr-log(RiskAlc11) ,
                        data = QLDPlusRxDfx2df, w = QLD.lww, w2 = QLD.lww,
                        lag=FALSE, errors = "sem2srre", method="BFGS", initval = "zeros")
spremlToFIRNL$logLik    #  -8.228345
spremlToFIRNL$sigma2[1] #  0.1592988

### Ventricular_Septal_Defect - Not lagged
summary(spreml(log(Ventricular_Septal_Defect) ~ DlyCigs11 * log(RiskAlc11) * mrjyr,
               data = QLDPlusRxDfx2df, w = QLD.lww, w2 = QLD.lww,
               lag=FALSE, errors = "sem2srre", method="BFGS", initval = "zeros"))  
summary(spreml(log(Ventricular_Septal_Defect) ~ DlyCigs11 * log(RiskAlc11) * mrjyr-DlyCigs11-DlyCigs11:log(RiskAlc11) ,
               data = QLDPlusRxDfx2df, w = QLD.lww, w2 = QLD.lww,
               lag=FALSE, errors = "sem2srre", method="BFGS", initval = "zeros"))  
spremlIRVSDNL <- spreml(log(Ventricular_Septal_Defect) ~ DlyCigs11 * log(RiskAlc11) * mrjyr-DlyCigs11-DlyCigs11:log(RiskAlc11) ,
                        data = QLDPlusRxDfx2df, w = QLD.lww, w2 = QLD.lww,
                        lag=FALSE, errors = "sem2srre", method="BFGS", initval = "zeros")
spremlIRVSDNL$logLik     # 2.660624
spremlIRVSDNL$sigma2[1]  # 0.03232491


# Hypospadias
summary(spreml((Hypospadias) ~ DlyCigs11 * log(RiskAlc11) * mrjyr,
               data = QLDPlusRxDfx2df, w = QLD.lww, w2 = QLD.lww,
               lag=FALSE, errors = "sem2srre", method="BFGS", initval = "zeros"))  
      summary(spreml((Hypospadias) ~ DlyCigs11 * log(RiskAlc11) * mrjyr-log(RiskAlc11)-mrjyr-log(RiskAlc11):mrjyr ,
               data = QLDPlusRxDfx2df, w = QLD.lww, w2 = QLD.lww,
               lag=FALSE, errors = "sem2srre", method="BFGS", initval = "zeros")) 
      spremlHypoSpNLIR <- spreml((Hypospadias) ~ DlyCigs11 * log(RiskAlc11) * mrjyr-log(RiskAlc11)-mrjyr-log(RiskAlc11):mrjyr ,
                           data = QLDPlusRxDfx2df, w = QLD.lww, w2 = QLD.lww,
                           lag=FALSE, errors = "sem2srre", method="BFGS", initval = "zeros")
spremlHypoSpNLIR$logLik     # -9.169043
spremlHypoSpNLIR$sigma2[1]  # 0.1821787


#######################################################################
#######################################################################
#######################################################################
#######################  eValues for spreml's

# ASD
evalues.OLS(-0.5770,	0.2775,	sqrt(0.05568756))
# point        lower     upper
# RR        0.1080629 0.01332373 0.8764511
# E-values 17.9934421         NA 1.5420088
evalues.OLS(0.0263,	  0.0129,	sqrt(0.05568756))
# RR       1.106740 1.004123 1.219844
# E-values 1.450445 1.068468       NA
evalues.OLS(-0.0896,	0.0441,	sqrt(0.05568756))
# RR       0.7078538 0.5075492 0.9872087
# E-values 2.1763046        NA 1.1275213

# Tetrad
evalues.OLS(0.0867,	  0.0257,	sqrt(0.1592988))
# RR       1.218568 1.086607 1.366554
# E-values 1.734649 1.393376       NA

# VSD
evalues.OLS(-0.1112,	0.0521,	sqrt(0.03232491))
# RR       0.5695946 0.3400578 0.9540672
# E-values 2.9074237        NA 1.2727819
evalues.OLS(0.0321,	  0.0154,	sqrt(0.03232491))
# RR       1.176415 1.010056 1.370174
# E-values 1.631978 1.110840       NA

# PDA
evalues.OLS(0.2418,	  0.1152,	sqrt(0.05147073))
# RR       2.637625 1.068267 6.512481
# E-values 4.715952 1.338317       NA

# Chromo
evalues.OLS(-0.0070,	0.0021,	sqrt(0.04002953))
# RR       0.9686633 0.9507336 0.986931
# E-values 1.2150991        NA 1.129076
evalues.OLS(0.0546, 	0.0177,	sqrt(0.04002953))
# RR       1.281894 1.095123 1.500518
# E-values 1.883024 1.417878       NA
evalues.OLS(0.0152,	  0.0054,	sqrt(0.04002953))
# RR       1.071580 1.021316 1.124318
# E-values 1.348535 1.168865       NA

# Downs
evalues.OLS(0.0278,	  0.0067,	sqrt(0.1556371))
# RR       1.066226 1.034476 1.09895
# E-values 1.331955 1.223328      NA

# SISA
evalues.OLS(0.0207,	  0.0058,	sqrt(0.1023782))
# RR       1.060639 1.026963 1.09542
# E-values 1.314246 1.193366      NA

# Diaphrag
evalues.OLS(7.2599,	  2.0673,	sqrt(0.09474456))
# RR       2095840708 13471.20 3.260696e+14
# E-values 4191681416 26941.89           NA
evalues.OLS(-2.0668,	0.6061,	sqrt(0.09474456))
# RR       2.219879e-03 6.670069e-05  0.07388027
# E-values 9.004496e+02           NA 26.56123428
evalues.OLS(-0.2239,	0.0781,	sqrt(0.09474456))
# RR       0.5158498 0.3283809 0.8103427
# E-values 3.2874082        NA 1.7714685
evalues.OLS(0.0626,	  0.0223,	sqrt(0.09474456))
# RR       1.203304 1.057717 1.368929
# E-values 1.697911 1.304798       NA

# Gss
evalues.OLS(0.0673,	0.0227,	sqrt(0.1385895))
# RR       1.178815 1.057568 1.313962
# E-values 1.637933 1.304311       NA

# Hypospadias
evalues.OLS(0.035846,	0.013602,	 sqrt(0.1821787))
# RR       1.079421 1.019895 1.142421
# E-values 1.372215 1.162341       NA
