# Supplementary material for: Broad Spectrum epidemiological contribution of cannabis and other substances to the teratological profile of northern New South Wales: geospatial and causal inference analysis
Source: BMC Pharmacol Toxicol. 2020 Nov 12;21:75. doi: 10.1186/s40360-020-00450-1 (PMC7659114; doi:10.1186/s40360-020-00450-1)
Supplement: Supplementary file 3 — Additional file 3. [file 40360_2020_450_MOESM3_ESM.zip › QLD.nbb.gal]

16
1 6
5 6 8 9 12 16
2 2
4 16
3 3
7 10 12
4 4
2 8 14 16
5 3
1 10 12
6 4
1 8 9 14
7 4
3 10 11 13
8 5
1 4 6 14 16
9 3
1 6 12
10 5
3 5 7 11 12
11 4
7 10 13 15
12 5
1 3 5 9 10
13 3
7 11 15
14 3
4 6 8
15 2
11 13
16 4
1 2 4 8
