# Supplementary material for: Broad Spectrum epidemiological contribution of cannabis and other substances to the teratological profile of northern New South Wales: geospatial and causal inference analysis
Source: BMC Pharmacol Toxicol. 2020 Nov 12;21:75. doi: 10.1186/s40360-020-00450-1 (PMC7659114; doi:10.1186/s40360-020-00450-1)
Supplement: Supplementary file 3 — Additional file 3. [file 40360_2020_450_MOESM3_ESM.zip › QLDDfx2.csv]

HHS	CNS_Defects	Neural_tube_defects	Anencephalus	Spina_Bifida	EYE_Defects	FACE_Defects	CVS_Defects	Tetralogy_Fallot	Ventricular_Septal_Defect	Atrial_Septal_Defects	Patent_Ductus_Arteriosus	Coarctation_Aorta	RESPIRATORY_Defects	GIT_Defects	Cleft_Palate&Lip	Small_Intestinal_Stenosis_Atresia	GUT_Defects	Undescended_Testis	Hypospadias	Renal_Agenesis	Renal_Pelvis_Obstruction	MUSCULOSKELETAL_Defects	Hip_Dysplasia	Talipes	Craniosynostosis	Diaphragmatic_Hernia	Gastroschisis	SKIN_Defects	Birth_Marks	CHROMOSOMAL_Defects	Down_Syndrome
Cairns and Hinterland	3.5	1.1	0.5	0.5	1.4	1.9	17.5	0.5	3.3	5.2	7	0.5	3	16.1	2.1	0.5	17.1	8	3.1	1.2	1.9	19.8	2	7.8	0.6	0.2	0.8	5.9	1.8	4.9	2.3
Townsville	5	1.2	0.4	0.5	1.7	2.8	22.7	0.5	7.2	9.5	7.7	0.8	3.2	35.5	1.8	0.3	22.9	9.5	4.3	1.5	2.2	52.7	3.4	27.6	1.2	0.4	0.8	9.8	1.5	4.1	2.1
Mackay	3.7	1.1	0.3	0.4	2.1	2.2	13	0.3	2.7	3.4	3.9	0.2	3.6	19.1	1.8	0.3	15	6.1	3.4	0.9	2.4	18.2	1.9	5.6	0.5	0.2	0.5	5	1.1	2.9	1.4
North West	3	0.8	0.6	0.2	0.4	2.2	21.9	0.6	6.3	6.1	10.1	1.2	4.3	16.8	1.4	0.2	19.9	8.1	4.1	1.8	1.8	32	2.6	12.4	1.4	0.4	0.8	6.1	1.6	3.6	1.2
Central Queensland	5.4	1.7	0.7	0.8	1.7	2.7	18.3	0.3	4.2	5.7	7.1	0.7	5	23.9	2.6	0.3	17.4	6.9	3.4	1.3	2.5	29.3	2.5	10.7	1.1	0.5	0.7	6.3	1.8	4.2	1.9
Central West	7.1	3.6	1.4	2.1	2.8	2.8	22	0.7	3.6	5	5.7	0.7	4.3	13.5	2.1	0.7	18.5	6.4	2.8	2.1	4.3	23.5	1.4	8.5	1.4	0.7	0.7	7.1	2.1	2.8	0.7
Wide Bay	6.1	2.1	1	0.7	2.6	4.2	21.3	0.5	4.4	5.4	8.1	0.5	5.8	16.1	2.5	0.3	18.4	7.3	3.4	1.4	2.3	34.6	3.4	10.1	1.4	0.3	0.4	6.9	1.3	4.9	2.3
Sunshine Coast	4.3	1.2	0.4	0.6	3.1	2.4	16.6	0.5	4.1	4	5.5	0.4	5.4	33.1	2.3	0.4	19.5	7.6	4.3	1.4	3.5	46.1	3.2	21.5	0.7	0.2	0.7	10.5	3.2	5.5	2.5
Metro North	4.1	1.1	0.5	0.5	2.3	4.5	21	0.4	5.8	5.3	7	0.7	5.5	25.8	1.8	0.3	22.1	9.3	4.7	1.2	2.9	54.7	6.3	25.2	1.2	0.3	0.4	39.4	20.6	5.2	2.3
Metro South	3.7	1.2	0.4	0.5	1.6	3.7	15.7	0.2	4.7	5.3	5.8	0.4	4.7	29.4	1.8	0.3	22.2	10.5	4.2	1.4	2.8	38	4	15.3	0.9	0.3	0.5	21	9.8	3.8	1.5
Gold Coast	4	1.3	0.5	0.6	1.7	2.5	12.9	0.3	4	3.7	5.2	0.5	4.7	40.5	1.6	0.3	20.3	8	4.2	1.2	3.5	28.8	3.4	12.5	0.7	0.2	0.7	8.1	2.9	5.4	2.4
West Moreton	4	1.1	0.4	0.4	2	2.8	18.7	0.5	4.8	6.5	6.8	0.7	4.7	20.1	1.9	0.4	18.8	7.5	4.2	1.6	2.5	30.6	2.4	10	0.8	0.4	0.5	8	3.1	4	1.9
Darling Downs	3.9	1.4	0.4	0.8	2.5	2.8	16.5	0.2	3.2	4.3	5.9	0.8	4	21.7	2.3	0.3	20.3	9.6	3.6	1.5	2.6	34.5	3.1	13.3	1	0.3	0.6	11.4	4.1	3.3	2
South West	4.3	2	1.1	0.3	2.6	2.3	13.2	0.3	4.3	4	5.2	0.3	5.4	23.2	2	0.3	17.2	5.7	4.3	1.1	1.4	23.8	2.3	9.5	0.9	0.3	0.6	6	2	3.7	2
Torres and Cape	5.3	2.2	0.7	1	2.2	1.4	21.4	0.7	4.3	8.6	9.1	0.5	4.1	12.5	1.2	0.5	17.5	7.4	1.9	0.5	4.6	29.1	0.7	12.5	1.7	1	0.7	10.3	4.6	2.9	1.9
North Coast	7.5	2.3	1	1	2.3	4.2	38.1	1.7	10.8	16.9	21.3	1.9	7.5	22.3	2.5	1.3	18.3	8.8	2.7	2.1	2.3	32.3	5.6	8.5	1	1.3	3.3	7.1	1.9	9.8	3.5
