# Supplementary material for: Broad Spectrum epidemiological contribution of cannabis and other substances to the teratological profile of northern New South Wales: geospatial and causal inference analysis
Source: BMC Pharmacol Toxicol. 2020 Nov 12;21:75. doi: 10.1186/s40360-020-00450-1 (PMC7659114; doi:10.1186/s40360-020-00450-1)
Supplement: Supplementary file 3 — Additional file 3. [file 40360_2020_450_MOESM3_ESM.zip › QLDDfxDefdfgEsts.csv]

Region	DlyCigs11	RiskAlc11	mrjyr	Defect	Rate	TobEst	Tob.P	AlcEst	Alc.P	MrjEst	Mrj.P
Darling Downs	20.85	24.85	5.6	CNS_Defects	3.9	0.01610969393168016	0.24056264860383422	0.22708019696122286	0.6016016280158201	0.024269113136783208	0.12997546028409318
Gold Coast	14.5	33	12.3	CNS_Defects	4	0.01610969393168016	0.24056264860383422	0.22708019696122286	0.6016016280158201	0.024269113136783208	0.12997546028409318
Mackay	19.65	39.9	10.9	CNS_Defects	3.7	0.01610969393168016	0.24056264860383422	0.22708019696122286	0.6016016280158201	0.024269113136783208	0.12997546028409318
Metro South	10.55	28.05	11.4	CNS_Defects	3.7	0.01610969393168016	0.24056264860383422	0.22708019696122286	0.6016016280158201	0.024269113136783208	0.12997546028409318
South West	14.65	26.75	7	CNS_Defects	4.3	0.01610969393168016	0.24056264860383422	0.22708019696122286	0.6016016280158201	0.024269113136783208	0.12997546028409318
Sunshine Coast	12.5	29.15	11.2	CNS_Defects	4.3	0.01610969393168016	0.24056264860383422	0.22708019696122286	0.6016016280158201	0.024269113136783208	0.12997546028409318
Townsville	22.85	42.35	13.9	CNS_Defects	5	0.01610969393168016	0.24056264860383422	0.22708019696122286	0.6016016280158201	0.024269113136783208	0.12997546028409318
West Moreton	7.45	30.8	9.3	CNS_Defects	4	0.01610969393168016	0.24056264860383422	0.22708019696122286	0.6016016280158201	0.024269113136783208	0.12997546028409318
Wide Bay	23.55	27.65	11.2	CNS_Defects	6.1	0.01610969393168016	0.24056264860383422	0.22708019696122286	0.6016016280158201	0.024269113136783208	0.12997546028409318
Central West	19.65	39.9	10.9	CNS_Defects	7.1	0.01610969393168016	0.24056264860383422	0.22708019696122286	0.6016016280158201	0.024269113136783208	0.12997546028409318
North West	15.5	33.6	6.2	CNS_Defects	3	0.01610969393168016	0.24056264860383422	0.22708019696122286	0.6016016280158201	0.024269113136783208	0.12997546028409318
Central Queensland	15.5	33.6	6.2	CNS_Defects	5.4	0.01610969393168016	0.24056264860383422	0.22708019696122286	0.6016016280158201	0.024269113136783208	0.12997546028409318
Cairns and Hinterland	20.15	29.45	16.5	CNS_Defects	3.5	0.01610969393168016	0.24056264860383422	0.22708019696122286	0.6016016280158201	0.024269113136783208	0.12997546028409318
Metro North	8.95	26.8	5.5	CNS_Defects	4.1	0.01610969393168016	0.24056264860383422	0.22708019696122286	0.6016016280158201	0.024269113136783208	0.12997546028409318
Torres and Cape	20.15	29.45	16.5	CNS_Defects	5.3	0.01610969393168016	0.24056264860383422	0.22708019696122286	0.6016016280158201	0.024269113136783208	0.12997546028409318
North Coast	15.5	29.1	18.6	CNS_Defects	7.5	0.01610969393168016	0.24056264860383422	0.22708019696122286	0.6016016280158201	0.024269113136783208	0.12997546028409318
Darling Downs	20.85	24.85	5.6	Neural_tube_defects	1.4	0.023448742982083434	0.1862964470661233	0.07586945694405328	0.8938625521418232	0.021222471358692267	0.32040876531858276
Gold Coast	14.5	33	12.3	Neural_tube_defects	1.3	0.023448742982083434	0.1862964470661233	0.07586945694405328	0.8938625521418232	0.021222471358692267	0.32040876531858276
Mackay	19.65	39.9	10.9	Neural_tube_defects	1.1	0.023448742982083434	0.1862964470661233	0.07586945694405328	0.8938625521418232	0.021222471358692267	0.32040876531858276
Metro South	10.55	28.05	11.4	Neural_tube_defects	1.2	0.023448742982083434	0.1862964470661233	0.07586945694405328	0.8938625521418232	0.021222471358692267	0.32040876531858276
South West	14.65	26.75	7	Neural_tube_defects	2	0.023448742982083434	0.1862964470661233	0.07586945694405328	0.8938625521418232	0.021222471358692267	0.32040876531858276
Sunshine Coast	12.5	29.15	11.2	Neural_tube_defects	1.2	0.023448742982083434	0.1862964470661233	0.07586945694405328	0.8938625521418232	0.021222471358692267	0.32040876531858276
Townsville	22.85	42.35	13.9	Neural_tube_defects	1.2	0.023448742982083434	0.1862964470661233	0.07586945694405328	0.8938625521418232	0.021222471358692267	0.32040876531858276
West Moreton	7.45	30.8	9.3	Neural_tube_defects	1.1	0.023448742982083434	0.1862964470661233	0.07586945694405328	0.8938625521418232	0.021222471358692267	0.32040876531858276
Wide Bay	23.55	27.65	11.2	Neural_tube_defects	2.1	0.023448742982083434	0.1862964470661233	0.07586945694405328	0.8938625521418232	0.021222471358692267	0.32040876531858276
Central West	19.65	39.9	10.9	Neural_tube_defects	3.6	0.023448742982083434	0.1862964470661233	0.07586945694405328	0.8938625521418232	0.021222471358692267	0.32040876531858276
North West	15.5	33.6	6.2	Neural_tube_defects	0.8	0.023448742982083434	0.1862964470661233	0.07586945694405328	0.8938625521418232	0.021222471358692267	0.32040876531858276
Central Queensland	15.5	33.6	6.2	Neural_tube_defects	1.7	0.023448742982083434	0.1862964470661233	0.07586945694405328	0.8938625521418232	0.021222471358692267	0.32040876531858276
Cairns and Hinterland	20.15	29.45	16.5	Neural_tube_defects	1.1	0.023448742982083434	0.1862964470661233	0.07586945694405328	0.8938625521418232	0.021222471358692267	0.32040876531858276
Metro North	8.95	26.8	5.5	Neural_tube_defects	1.1	0.023448742982083434	0.1862964470661233	0.07586945694405328	0.8938625521418232	0.021222471358692267	0.32040876531858276
Torres and Cape	20.15	29.45	16.5	Neural_tube_defects	2.2	0.023448742982083434	0.1862964470661233	0.07586945694405328	0.8938625521418232	0.021222471358692267	0.32040876531858276
North Coast	15.5	29.1	18.6	Neural_tube_defects	2.3	0.023448742982083434	0.1862964470661233	0.07586945694405328	0.8938625521418232	0.021222471358692267	0.32040876531858276
Darling Downs	20.85	24.85	5.6	Anencephalus	0.4	0.012308743457602871	0.3690652963045452	-0.028628208173153258	0.9471409377572884	0.0060413129451946605	0.7138047204893074
Gold Coast	14.5	33	12.3	Anencephalus	0.5	0.012308743457602871	0.3690652963045452	-0.028628208173153258	0.9471409377572884	0.0060413129451946605	0.7138047204893074
Mackay	19.65	39.9	10.9	Anencephalus	0.3	0.012308743457602871	0.3690652963045452	-0.028628208173153258	0.9471409377572884	0.0060413129451946605	0.7138047204893074
Metro South	10.55	28.05	11.4	Anencephalus	0.4	0.012308743457602871	0.3690652963045452	-0.028628208173153258	0.9471409377572884	0.0060413129451946605	0.7138047204893074
South West	14.65	26.75	7	Anencephalus	1.1	0.012308743457602871	0.3690652963045452	-0.028628208173153258	0.9471409377572884	0.0060413129451946605	0.7138047204893074
Sunshine Coast	12.5	29.15	11.2	Anencephalus	0.4	0.012308743457602871	0.3690652963045452	-0.028628208173153258	0.9471409377572884	0.0060413129451946605	0.7138047204893074
Townsville	22.85	42.35	13.9	Anencephalus	0.4	0.012308743457602871	0.3690652963045452	-0.028628208173153258	0.9471409377572884	0.0060413129451946605	0.7138047204893074
West Moreton	7.45	30.8	9.3	Anencephalus	0.4	0.012308743457602871	0.3690652963045452	-0.028628208173153258	0.9471409377572884	0.0060413129451946605	0.7138047204893074
Wide Bay	23.55	27.65	11.2	Anencephalus	1	0.012308743457602871	0.3690652963045452	-0.028628208173153258	0.9471409377572884	0.0060413129451946605	0.7138047204893074
Central West	19.65	39.9	10.9	Anencephalus	1.4	0.012308743457602871	0.3690652963045452	-0.028628208173153258	0.9471409377572884	0.0060413129451946605	0.7138047204893074
North West	15.5	33.6	6.2	Anencephalus	0.6	0.012308743457602871	0.3690652963045452	-0.028628208173153258	0.9471409377572884	0.0060413129451946605	0.7138047204893074
Central Queensland	15.5	33.6	6.2	Anencephalus	0.7	0.012308743457602871	0.3690652963045452	-0.028628208173153258	0.9471409377572884	0.0060413129451946605	0.7138047204893074
Cairns and Hinterland	20.15	29.45	16.5	Anencephalus	0.5	0.012308743457602871	0.3690652963045452	-0.028628208173153258	0.9471409377572884	0.0060413129451946605	0.7138047204893074
Metro North	8.95	26.8	5.5	Anencephalus	0.5	0.012308743457602871	0.3690652963045452	-0.028628208173153258	0.9471409377572884	0.0060413129451946605	0.7138047204893074
Torres and Cape	20.15	29.45	16.5	Anencephalus	0.7	0.012308743457602871	0.3690652963045452	-0.028628208173153258	0.9471409377572884	0.0060413129451946605	0.7138047204893074
North Coast	15.5	29.1	18.6	Anencephalus	1	0.012308743457602871	0.3690652963045452	-0.028628208173153258	0.9471409377572884	0.0060413129451946605	0.7138047204893074
Darling Downs	20.85	24.85	5.6	Spina_Bifida	0.8	0.020163644120156723	0.2217577966231372	0.34034412576446427	0.5148117638084173	0.021209990021483265	0.2819379285778096
Gold Coast	14.5	33	12.3	Spina_Bifida	0.6	0.020163644120156723	0.2217577966231372	0.34034412576446427	0.5148117638084173	0.021209990021483265	0.2819379285778096
Mackay	19.65	39.9	10.9	Spina_Bifida	0.4	0.020163644120156723	0.2217577966231372	0.34034412576446427	0.5148117638084173	0.021209990021483265	0.2819379285778096
Metro South	10.55	28.05	11.4	Spina_Bifida	0.5	0.020163644120156723	0.2217577966231372	0.34034412576446427	0.5148117638084173	0.021209990021483265	0.2819379285778096
South West	14.65	26.75	7	Spina_Bifida	0.3	0.020163644120156723	0.2217577966231372	0.34034412576446427	0.5148117638084173	0.021209990021483265	0.2819379285778096
Sunshine Coast	12.5	29.15	11.2	Spina_Bifida	0.6	0.020163644120156723	0.2217577966231372	0.34034412576446427	0.5148117638084173	0.021209990021483265	0.2819379285778096
Townsville	22.85	42.35	13.9	Spina_Bifida	0.5	0.020163644120156723	0.2217577966231372	0.34034412576446427	0.5148117638084173	0.021209990021483265	0.2819379285778096
West Moreton	7.45	30.8	9.3	Spina_Bifida	0.4	0.020163644120156723	0.2217577966231372	0.34034412576446427	0.5148117638084173	0.021209990021483265	0.2819379285778096
Wide Bay	23.55	27.65	11.2	Spina_Bifida	0.7	0.020163644120156723	0.2217577966231372	0.34034412576446427	0.5148117638084173	0.021209990021483265	0.2819379285778096
Central West	19.65	39.9	10.9	Spina_Bifida	2.1	0.020163644120156723	0.2217577966231372	0.34034412576446427	0.5148117638084173	0.021209990021483265	0.2819379285778096
North West	15.5	33.6	6.2	Spina_Bifida	0.2	0.020163644120156723	0.2217577966231372	0.34034412576446427	0.5148117638084173	0.021209990021483265	0.2819379285778096
Central Queensland	15.5	33.6	6.2	Spina_Bifida	0.8	0.020163644120156723	0.2217577966231372	0.34034412576446427	0.5148117638084173	0.021209990021483265	0.2819379285778096
Cairns and Hinterland	20.15	29.45	16.5	Spina_Bifida	0.5	0.020163644120156723	0.2217577966231372	0.34034412576446427	0.5148117638084173	0.021209990021483265	0.2819379285778096
Metro North	8.95	26.8	5.5	Spina_Bifida	0.5	0.020163644120156723	0.2217577966231372	0.34034412576446427	0.5148117638084173	0.021209990021483265	0.2819379285778096
Torres and Cape	20.15	29.45	16.5	Spina_Bifida	1	0.020163644120156723	0.2217577966231372	0.34034412576446427	0.5148117638084173	0.021209990021483265	0.2819379285778096
North Coast	15.5	29.1	18.6	Spina_Bifida	1	0.020163644120156723	0.2217577966231372	0.34034412576446427	0.5148117638084173	0.021209990021483265	0.2819379285778096
Darling Downs	20.85	24.85	5.6	Encephalocoele	0.1	-7.998758179332375e-4	0.8236160324008057	0.12157247331780827	0.31840015656457626	0.0014193305261644264	0.7826248168210022
Gold Coast	14.5	33	12.3	Encephalocoele	0.2	-7.998758179332375e-4	0.8236160324008057	0.12157247331780827	0.31840015656457626	0.0014193305261644264	0.7826248168210022
Mackay	19.65	39.9	10.9	Encephalocoele	0.2	-7.998758179332375e-4	0.8236160324008057	0.12157247331780827	0.31840015656457626	0.0014193305261644264	0.7826248168210022
Metro South	10.55	28.05	11.4	Encephalocoele	0.1	-7.998758179332375e-4	0.8236160324008057	0.12157247331780827	0.31840015656457626	0.0014193305261644264	0.7826248168210022
South West	14.65	26.75	7	Encephalocoele	NA	-7.998758179332375e-4	0.8236160324008057	0.12157247331780827	0.31840015656457626	0.0014193305261644264	0.7826248168210022
Sunshine Coast	12.5	29.15	11.2	Encephalocoele	0.1	-7.998758179332375e-4	0.8236160324008057	0.12157247331780827	0.31840015656457626	0.0014193305261644264	0.7826248168210022
Townsville	22.85	42.35	13.9	Encephalocoele	0.1	-7.998758179332375e-4	0.8236160324008057	0.12157247331780827	0.31840015656457626	0.0014193305261644264	0.7826248168210022
West Moreton	7.45	30.8	9.3	Encephalocoele	0.1	-7.998758179332375e-4	0.8236160324008057	0.12157247331780827	0.31840015656457626	0.0014193305261644264	0.7826248168210022
Wide Bay	23.55	27.65	11.2	Encephalocoele	0.1	-7.998758179332375e-4	0.8236160324008057	0.12157247331780827	0.31840015656457626	0.0014193305261644264	0.7826248168210022
Central West	19.65	39.9	10.9	Encephalocoele	NA	-7.998758179332375e-4	0.8236160324008057	0.12157247331780827	0.31840015656457626	0.0014193305261644264	0.7826248168210022
North West	15.5	33.6	6.2	Encephalocoele	NA	-7.998758179332375e-4	0.8236160324008057	0.12157247331780827	0.31840015656457626	0.0014193305261644264	0.7826248168210022
Central Queensland	15.5	33.6	6.2	Encephalocoele	NA	-7.998758179332375e-4	0.8236160324008057	0.12157247331780827	0.31840015656457626	0.0014193305261644264	0.7826248168210022
Cairns and Hinterland	20.15	29.45	16.5	Encephalocoele	0	-7.998758179332375e-4	0.8236160324008057	0.12157247331780827	0.31840015656457626	0.0014193305261644264	0.7826248168210022
Metro North	8.95	26.8	5.5	Encephalocoele	0.1	-7.998758179332375e-4	0.8236160324008057	0.12157247331780827	0.31840015656457626	0.0014193305261644264	0.7826248168210022
Torres and Cape	20.15	29.45	16.5	Encephalocoele	NA	-7.998758179332375e-4	0.8236160324008057	0.12157247331780827	0.31840015656457626	0.0014193305261644264	0.7826248168210022
North Coast	15.5	29.1	18.6	Encephalocoele	0.2	-7.998758179332375e-4	0.8236160324008057	0.12157247331780827	0.31840015656457626	0.0014193305261644264	0.7826248168210022
Darling Downs	20.85	24.85	5.6	Microcephaly	0.4	0.008145805854900998	0.6521592516143042	0.5994530435831057	0.27951098528028795	-0.011925501259474275	0.5950019033713776
Gold Coast	14.5	33	12.3	Microcephaly	0.3	0.008145805854900998	0.6521592516143042	0.5994530435831057	0.27951098528028795	-0.011925501259474275	0.5950019033713776
Mackay	19.65	39.9	10.9	Microcephaly	0.5	0.008145805854900998	0.6521592516143042	0.5994530435831057	0.27951098528028795	-0.011925501259474275	0.5950019033713776
Metro South	10.55	28.05	11.4	Microcephaly	0.4	0.008145805854900998	0.6521592516143042	0.5994530435831057	0.27951098528028795	-0.011925501259474275	0.5950019033713776
South West	14.65	26.75	7	Microcephaly	0.6	0.008145805854900998	0.6521592516143042	0.5994530435831057	0.27951098528028795	-0.011925501259474275	0.5950019033713776
Sunshine Coast	12.5	29.15	11.2	Microcephaly	0.6	0.008145805854900998	0.6521592516143042	0.5994530435831057	0.27951098528028795	-0.011925501259474275	0.5950019033713776
Townsville	22.85	42.35	13.9	Microcephaly	0.6	0.008145805854900998	0.6521592516143042	0.5994530435831057	0.27951098528028795	-0.011925501259474275	0.5950019033713776
West Moreton	7.45	30.8	9.3	Microcephaly	0.7	0.008145805854900998	0.6521592516143042	0.5994530435831057	0.27951098528028795	-0.011925501259474275	0.5950019033713776
Wide Bay	23.55	27.65	11.2	Microcephaly	1.2	0.008145805854900998	0.6521592516143042	0.5994530435831057	0.27951098528028795	-0.011925501259474275	0.5950019033713776
Central West	19.65	39.9	10.9	Microcephaly	2.1	0.008145805854900998	0.6521592516143042	0.5994530435831057	0.27951098528028795	-0.011925501259474275	0.5950019033713776
North West	15.5	33.6	6.2	Microcephaly	NA	0.008145805854900998	0.6521592516143042	0.5994530435831057	0.27951098528028795	-0.011925501259474275	0.5950019033713776
Central Queensland	15.5	33.6	6.2	Microcephaly	0.8	0.008145805854900998	0.6521592516143042	0.5994530435831057	0.27951098528028795	-0.011925501259474275	0.5950019033713776
Cairns and Hinterland	20.15	29.45	16.5	Microcephaly	0.1	0.008145805854900998	0.6521592516143042	0.5994530435831057	0.27951098528028795	-0.011925501259474275	0.5950019033713776
Metro North	8.95	26.8	5.5	Microcephaly	0.7	0.008145805854900998	0.6521592516143042	0.5994530435831057	0.27951098528028795	-0.011925501259474275	0.5950019033713776
Torres and Cape	20.15	29.45	16.5	Microcephaly	0.5	0.008145805854900998	0.6521592516143042	0.5994530435831057	0.27951098528028795	-0.011925501259474275	0.5950019033713776
North Coast	15.5	29.1	18.6	Microcephaly	0.8	0.008145805854900998	0.6521592516143042	0.5994530435831057	0.27951098528028795	-0.011925501259474275	0.5950019033713776
Darling Downs	20.85	24.85	5.6	Congenital_hydrocephalus	0.4	0.008493735173528279	0.5312001750865074	0.16437839072820215	0.7203049686075184	0.03194150680595355	0.027996055874854788
Gold Coast	14.5	33	12.3	Congenital_hydrocephalus	0.6	0.008493735173528279	0.5312001750865074	0.16437839072820215	0.7203049686075184	0.03194150680595355	0.027996055874854788
Mackay	19.65	39.9	10.9	Congenital_hydrocephalus	0.5	0.008493735173528279	0.5312001750865074	0.16437839072820215	0.7203049686075184	0.03194150680595355	0.027996055874854788
Metro South	10.55	28.05	11.4	Congenital_hydrocephalus	0.5	0.008493735173528279	0.5312001750865074	0.16437839072820215	0.7203049686075184	0.03194150680595355	0.027996055874854788
South West	14.65	26.75	7	Congenital_hydrocephalus	0.6	0.008493735173528279	0.5312001750865074	0.16437839072820215	0.7203049686075184	0.03194150680595355	0.027996055874854788
Sunshine Coast	12.5	29.15	11.2	Congenital_hydrocephalus	0.7	0.008493735173528279	0.5312001750865074	0.16437839072820215	0.7203049686075184	0.03194150680595355	0.027996055874854788
Townsville	22.85	42.35	13.9	Congenital_hydrocephalus	0.8	0.008493735173528279	0.5312001750865074	0.16437839072820215	0.7203049686075184	0.03194150680595355	0.027996055874854788
West Moreton	7.45	30.8	9.3	Congenital_hydrocephalus	0.5	0.008493735173528279	0.5312001750865074	0.16437839072820215	0.7203049686075184	0.03194150680595355	0.027996055874854788
Wide Bay	23.55	27.65	11.2	Congenital_hydrocephalus	0.8	0.008493735173528279	0.5312001750865074	0.16437839072820215	0.7203049686075184	0.03194150680595355	0.027996055874854788
Central West	19.65	39.9	10.9	Congenital_hydrocephalus	NA	0.008493735173528279	0.5312001750865074	0.16437839072820215	0.7203049686075184	0.03194150680595355	0.027996055874854788
North West	15.5	33.6	6.2	Congenital_hydrocephalus	0.8	0.008493735173528279	0.5312001750865074	0.16437839072820215	0.7203049686075184	0.03194150680595355	0.027996055874854788
Central Queensland	15.5	33.6	6.2	Congenital_hydrocephalus	0.9	0.008493735173528279	0.5312001750865074	0.16437839072820215	0.7203049686075184	0.03194150680595355	0.027996055874854788
Cairns and Hinterland	20.15	29.45	16.5	Congenital_hydrocephalus	0.8	0.008493735173528279	0.5312001750865074	0.16437839072820215	0.7203049686075184	0.03194150680595355	0.027996055874854788
Metro North	8.95	26.8	5.5	Congenital_hydrocephalus	0.5	0.008493735173528279	0.5312001750865074	0.16437839072820215	0.7203049686075184	0.03194150680595355	0.027996055874854788
Torres and Cape	20.15	29.45	16.5	Congenital_hydrocephalus	0.7	0.008493735173528279	0.5312001750865074	0.16437839072820215	0.7203049686075184	0.03194150680595355	0.027996055874854788
North Coast	15.5	29.1	18.6	Congenital_hydrocephalus	1.9	0.008493735173528279	0.5312001750865074	0.16437839072820215	0.7203049686075184	0.03194150680595355	0.027996055874854788
Darling Downs	20.85	24.85	5.6	EYE_Defects	2.5	0.004065617334198265	0.8315275264257677	-0.5098204423154202	0.3839190382075577	0.008404255100347405	0.7105912620069882
Gold Coast	14.5	33	12.3	EYE_Defects	1.7	0.004065617334198265	0.8315275264257677	-0.5098204423154202	0.3839190382075577	0.008404255100347405	0.7105912620069882
Mackay	19.65	39.9	10.9	EYE_Defects	2.1	0.004065617334198265	0.8315275264257677	-0.5098204423154202	0.3839190382075577	0.008404255100347405	0.7105912620069882
Metro South	10.55	28.05	11.4	EYE_Defects	1.6	0.004065617334198265	0.8315275264257677	-0.5098204423154202	0.3839190382075577	0.008404255100347405	0.7105912620069882
South West	14.65	26.75	7	EYE_Defects	2.6	0.004065617334198265	0.8315275264257677	-0.5098204423154202	0.3839190382075577	0.008404255100347405	0.7105912620069882
Sunshine Coast	12.5	29.15	11.2	EYE_Defects	3.1	0.004065617334198265	0.8315275264257677	-0.5098204423154202	0.3839190382075577	0.008404255100347405	0.7105912620069882
Townsville	22.85	42.35	13.9	EYE_Defects	1.7	0.004065617334198265	0.8315275264257677	-0.5098204423154202	0.3839190382075577	0.008404255100347405	0.7105912620069882
West Moreton	7.45	30.8	9.3	EYE_Defects	2	0.004065617334198265	0.8315275264257677	-0.5098204423154202	0.3839190382075577	0.008404255100347405	0.7105912620069882
Wide Bay	23.55	27.65	11.2	EYE_Defects	2.6	0.004065617334198265	0.8315275264257677	-0.5098204423154202	0.3839190382075577	0.008404255100347405	0.7105912620069882
Central West	19.65	39.9	10.9	EYE_Defects	2.8	0.004065617334198265	0.8315275264257677	-0.5098204423154202	0.3839190382075577	0.008404255100347405	0.7105912620069882
North West	15.5	33.6	6.2	EYE_Defects	0.4	0.004065617334198265	0.8315275264257677	-0.5098204423154202	0.3839190382075577	0.008404255100347405	0.7105912620069882
Central Queensland	15.5	33.6	6.2	EYE_Defects	1.7	0.004065617334198265	0.8315275264257677	-0.5098204423154202	0.3839190382075577	0.008404255100347405	0.7105912620069882
Cairns and Hinterland	20.15	29.45	16.5	EYE_Defects	1.4	0.004065617334198265	0.8315275264257677	-0.5098204423154202	0.3839190382075577	0.008404255100347405	0.7105912620069882
Metro North	8.95	26.8	5.5	EYE_Defects	2.3	0.004065617334198265	0.8315275264257677	-0.5098204423154202	0.3839190382075577	0.008404255100347405	0.7105912620069882
Torres and Cape	20.15	29.45	16.5	EYE_Defects	2.2	0.004065617334198265	0.8315275264257677	-0.5098204423154202	0.3839190382075577	0.008404255100347405	0.7105912620069882
North Coast	15.5	29.1	18.6	EYE_Defects	2.3	0.004065617334198265	0.8315275264257677	-0.5098204423154202	0.3839190382075577	0.008404255100347405	0.7105912620069882
Darling Downs	20.85	24.85	5.6	Anophthalmia	0	0.003782674650857503	0.7089151967390913	0.1096284399935031	0.8084081881355727	0.013108415477841586	0.06293617432632005
Gold Coast	14.5	33	12.3	Anophthalmia	0	0.003782674650857503	0.7089151967390913	0.1096284399935031	0.8084081881355727	0.013108415477841586	0.06293617432632005
Mackay	19.65	39.9	10.9	Anophthalmia	NA	0.003782674650857503	0.7089151967390913	0.1096284399935031	0.8084081881355727	0.013108415477841586	0.06293617432632005
Metro South	10.55	28.05	11.4	Anophthalmia	0	0.003782674650857503	0.7089151967390913	0.1096284399935031	0.8084081881355727	0.013108415477841586	0.06293617432632005
South West	14.65	26.75	7	Anophthalmia	NA	0.003782674650857503	0.7089151967390913	0.1096284399935031	0.8084081881355727	0.013108415477841586	0.06293617432632005
Sunshine Coast	12.5	29.15	11.2	Anophthalmia	0	0.003782674650857503	0.7089151967390913	0.1096284399935031	0.8084081881355727	0.013108415477841586	0.06293617432632005
Townsville	22.85	42.35	13.9	Anophthalmia	NA	0.003782674650857503	0.7089151967390913	0.1096284399935031	0.8084081881355727	0.013108415477841586	0.06293617432632005
West Moreton	7.45	30.8	9.3	Anophthalmia	NA	0.003782674650857503	0.7089151967390913	0.1096284399935031	0.8084081881355727	0.013108415477841586	0.06293617432632005
Wide Bay	23.55	27.65	11.2	Anophthalmia	NA	0.003782674650857503	0.7089151967390913	0.1096284399935031	0.8084081881355727	0.013108415477841586	0.06293617432632005
Central West	19.65	39.9	10.9	Anophthalmia	NA	0.003782674650857503	0.7089151967390913	0.1096284399935031	0.8084081881355727	0.013108415477841586	0.06293617432632005
North West	15.5	33.6	6.2	Anophthalmia	NA	0.003782674650857503	0.7089151967390913	0.1096284399935031	0.8084081881355727	0.013108415477841586	0.06293617432632005
Central Queensland	15.5	33.6	6.2	Anophthalmia	NA	0.003782674650857503	0.7089151967390913	0.1096284399935031	0.8084081881355727	0.013108415477841586	0.06293617432632005
Cairns and Hinterland	20.15	29.45	16.5	Anophthalmia	NA	0.003782674650857503	0.7089151967390913	0.1096284399935031	0.8084081881355727	0.013108415477841586	0.06293617432632005
Metro North	8.95	26.8	5.5	Anophthalmia	0	0.003782674650857503	0.7089151967390913	0.1096284399935031	0.8084081881355727	0.013108415477841586	0.06293617432632005
Torres and Cape	20.15	29.45	16.5	Anophthalmia	NA	0.003782674650857503	0.7089151967390913	0.1096284399935031	0.8084081881355727	0.013108415477841586	0.06293617432632005
North Coast	15.5	29.1	18.6	Anophthalmia	0.2	0.003782674650857503	0.7089151967390913	0.1096284399935031	0.8084081881355727	0.013108415477841586	0.06293617432632005
Darling Downs	20.85	24.85	5.6	Microphthalmia	0.2	9.520885583494073e-4	0.8599677396778878	-0.41479108688957417	0.03170603338668168	-0.002241337963734385	0.7396539918868605
Gold Coast	14.5	33	12.3	Microphthalmia	0	9.520885583494073e-4	0.8599677396778878	-0.41479108688957417	0.03170603338668168	-0.002241337963734385	0.7396539918868605
Mackay	19.65	39.9	10.9	Microphthalmia	0	9.520885583494073e-4	0.8599677396778878	-0.41479108688957417	0.03170603338668168	-0.002241337963734385	0.7396539918868605
Metro South	10.55	28.05	11.4	Microphthalmia	0.1	9.520885583494073e-4	0.8599677396778878	-0.41479108688957417	0.03170603338668168	-0.002241337963734385	0.7396539918868605
South West	14.65	26.75	7	Microphthalmia	NA	9.520885583494073e-4	0.8599677396778878	-0.41479108688957417	0.03170603338668168	-0.002241337963734385	0.7396539918868605
Sunshine Coast	12.5	29.15	11.2	Microphthalmia	0.2	9.520885583494073e-4	0.8599677396778878	-0.41479108688957417	0.03170603338668168	-0.002241337963734385	0.7396539918868605
Townsville	22.85	42.35	13.9	Microphthalmia	NA	9.520885583494073e-4	0.8599677396778878	-0.41479108688957417	0.03170603338668168	-0.002241337963734385	0.7396539918868605
West Moreton	7.45	30.8	9.3	Microphthalmia	0.1	9.520885583494073e-4	0.8599677396778878	-0.41479108688957417	0.03170603338668168	-0.002241337963734385	0.7396539918868605
Wide Bay	23.55	27.65	11.2	Microphthalmia	0.2	9.520885583494073e-4	0.8599677396778878	-0.41479108688957417	0.03170603338668168	-0.002241337963734385	0.7396539918868605
Central West	19.65	39.9	10.9	Microphthalmia	NA	9.520885583494073e-4	0.8599677396778878	-0.41479108688957417	0.03170603338668168	-0.002241337963734385	0.7396539918868605
North West	15.5	33.6	6.2	Microphthalmia	NA	9.520885583494073e-4	0.8599677396778878	-0.41479108688957417	0.03170603338668168	-0.002241337963734385	0.7396539918868605
Central Queensland	15.5	33.6	6.2	Microphthalmia	0.1	9.520885583494073e-4	0.8599677396778878	-0.41479108688957417	0.03170603338668168	-0.002241337963734385	0.7396539918868605
Cairns and Hinterland	20.15	29.45	16.5	Microphthalmia	0	9.520885583494073e-4	0.8599677396778878	-0.41479108688957417	0.03170603338668168	-0.002241337963734385	0.7396539918868605
Metro North	8.95	26.8	5.5	Microphthalmia	0.1	9.520885583494073e-4	0.8599677396778878	-0.41479108688957417	0.03170603338668168	-0.002241337963734385	0.7396539918868605
Torres and Cape	20.15	29.45	16.5	Microphthalmia	NA	9.520885583494073e-4	0.8599677396778878	-0.41479108688957417	0.03170603338668168	-0.002241337963734385	0.7396539918868605
North Coast	15.5	29.1	18.6	Microphthalmia	0.2	9.520885583494073e-4	0.8599677396778878	-0.41479108688957417	0.03170603338668168	-0.002241337963734385	0.7396539918868605
Darling Downs	20.85	24.85	5.6	Congenital cataract	0.3	0.007274213375546937	0.332361745596535	-0.06938642960752323	0.7965001682438047	0.006140801234093061	0.5252025847703405
Gold Coast	14.5	33	12.3	Congenital cataract	0.3	0.007274213375546937	0.332361745596535	-0.06938642960752323	0.7965001682438047	0.006140801234093061	0.5252025847703405
Mackay	19.65	39.9	10.9	Congenital cataract	0.5	0.007274213375546937	0.332361745596535	-0.06938642960752323	0.7965001682438047	0.006140801234093061	0.5252025847703405
Metro South	10.55	28.05	11.4	Congenital cataract	0.4	0.007274213375546937	0.332361745596535	-0.06938642960752323	0.7965001682438047	0.006140801234093061	0.5252025847703405
South West	14.65	26.75	7	Congenital cataract	NA	0.007274213375546937	0.332361745596535	-0.06938642960752323	0.7965001682438047	0.006140801234093061	0.5252025847703405
Sunshine Coast	12.5	29.15	11.2	Congenital cataract	0.3	0.007274213375546937	0.332361745596535	-0.06938642960752323	0.7965001682438047	0.006140801234093061	0.5252025847703405
Townsville	22.85	42.35	13.9	Congenital cataract	0.2	0.007274213375546937	0.332361745596535	-0.06938642960752323	0.7965001682438047	0.006140801234093061	0.5252025847703405
West Moreton	7.45	30.8	9.3	Congenital cataract	0.2	0.007274213375546937	0.332361745596535	-0.06938642960752323	0.7965001682438047	0.006140801234093061	0.5252025847703405
Wide Bay	23.55	27.65	11.2	Congenital cataract	0.5	0.007274213375546937	0.332361745596535	-0.06938642960752323	0.7965001682438047	0.006140801234093061	0.5252025847703405
Central West	19.65	39.9	10.9	Congenital cataract	NA	0.007274213375546937	0.332361745596535	-0.06938642960752323	0.7965001682438047	0.006140801234093061	0.5252025847703405
North West	15.5	33.6	6.2	Congenital cataract	NA	0.007274213375546937	0.332361745596535	-0.06938642960752323	0.7965001682438047	0.006140801234093061	0.5252025847703405
Central Queensland	15.5	33.6	6.2	Congenital cataract	0.4	0.007274213375546937	0.332361745596535	-0.06938642960752323	0.7965001682438047	0.006140801234093061	0.5252025847703405
Cairns and Hinterland	20.15	29.45	16.5	Congenital cataract	0.2	0.007274213375546937	0.332361745596535	-0.06938642960752323	0.7965001682438047	0.006140801234093061	0.5252025847703405
Metro North	8.95	26.8	5.5	Congenital cataract	0.3	0.007274213375546937	0.332361745596535	-0.06938642960752323	0.7965001682438047	0.006140801234093061	0.5252025847703405
Torres and Cape	20.15	29.45	16.5	Congenital cataract	0.7	0.007274213375546937	0.332361745596535	-0.06938642960752323	0.7965001682438047	0.006140801234093061	0.5252025847703405
North Coast	15.5	29.1	18.6	Congenital cataract	0.4	0.007274213375546937	0.332361745596535	-0.06938642960752323	0.7965001682438047	0.006140801234093061	0.5252025847703405
Darling Downs	20.85	24.85	5.6	FACE_Defects	2.8	-0.015695887139691132	0.32017732757139894	-0.4290187921033309	0.3834719662474507	-0.011679161868852731	0.5378330448657909
Gold Coast	14.5	33	12.3	FACE_Defects	2.5	-0.015695887139691132	0.32017732757139894	-0.4290187921033309	0.3834719662474507	-0.011679161868852731	0.5378330448657909
Mackay	19.65	39.9	10.9	FACE_Defects	2.2	-0.015695887139691132	0.32017732757139894	-0.4290187921033309	0.3834719662474507	-0.011679161868852731	0.5378330448657909
Metro South	10.55	28.05	11.4	FACE_Defects	3.7	-0.015695887139691132	0.32017732757139894	-0.4290187921033309	0.3834719662474507	-0.011679161868852731	0.5378330448657909
South West	14.65	26.75	7	FACE_Defects	2.3	-0.015695887139691132	0.32017732757139894	-0.4290187921033309	0.3834719662474507	-0.011679161868852731	0.5378330448657909
Sunshine Coast	12.5	29.15	11.2	FACE_Defects	2.4	-0.015695887139691132	0.32017732757139894	-0.4290187921033309	0.3834719662474507	-0.011679161868852731	0.5378330448657909
Townsville	22.85	42.35	13.9	FACE_Defects	2.8	-0.015695887139691132	0.32017732757139894	-0.4290187921033309	0.3834719662474507	-0.011679161868852731	0.5378330448657909
West Moreton	7.45	30.8	9.3	FACE_Defects	2.8	-0.015695887139691132	0.32017732757139894	-0.4290187921033309	0.3834719662474507	-0.011679161868852731	0.5378330448657909
Wide Bay	23.55	27.65	11.2	FACE_Defects	4.2	-0.015695887139691132	0.32017732757139894	-0.4290187921033309	0.3834719662474507	-0.011679161868852731	0.5378330448657909
Central West	19.65	39.9	10.9	FACE_Defects	2.8	-0.015695887139691132	0.32017732757139894	-0.4290187921033309	0.3834719662474507	-0.011679161868852731	0.5378330448657909
North West	15.5	33.6	6.2	FACE_Defects	2.2	-0.015695887139691132	0.32017732757139894	-0.4290187921033309	0.3834719662474507	-0.011679161868852731	0.5378330448657909
Central Queensland	15.5	33.6	6.2	FACE_Defects	2.7	-0.015695887139691132	0.32017732757139894	-0.4290187921033309	0.3834719662474507	-0.011679161868852731	0.5378330448657909
Cairns and Hinterland	20.15	29.45	16.5	FACE_Defects	1.9	-0.015695887139691132	0.32017732757139894	-0.4290187921033309	0.3834719662474507	-0.011679161868852731	0.5378330448657909
Metro North	8.95	26.8	5.5	FACE_Defects	4.5	-0.015695887139691132	0.32017732757139894	-0.4290187921033309	0.3834719662474507	-0.011679161868852731	0.5378330448657909
Torres and Cape	20.15	29.45	16.5	FACE_Defects	1.4	-0.015695887139691132	0.32017732757139894	-0.4290187921033309	0.3834719662474507	-0.011679161868852731	0.5378330448657909
North Coast	15.5	29.1	18.6	FACE_Defects	4.2	-0.015695887139691132	0.32017732757139894	-0.4290187921033309	0.3834719662474507	-0.011679161868852731	0.5378330448657909
Darling Downs	20.85	24.85	5.6	Anotia_Microtia	0.1	0.002860186547662009	0.712146289937184	-0.30235833911523297	0.2418079587014367	0.013099185535280845	0.1855081619566602
Gold Coast	14.5	33	12.3	Anotia_Microtia	0.1	0.002860186547662009	0.712146289937184	-0.30235833911523297	0.2418079587014367	0.013099185535280845	0.1855081619566602
Mackay	19.65	39.9	10.9	Anotia_Microtia	0.1	0.002860186547662009	0.712146289937184	-0.30235833911523297	0.2418079587014367	0.013099185535280845	0.1855081619566602
Metro South	10.55	28.05	11.4	Anotia_Microtia	0.3	0.002860186547662009	0.712146289937184	-0.30235833911523297	0.2418079587014367	0.013099185535280845	0.1855081619566602
South West	14.65	26.75	7	Anotia_Microtia	NA	0.002860186547662009	0.712146289937184	-0.30235833911523297	0.2418079587014367	0.013099185535280845	0.1855081619566602
Sunshine Coast	12.5	29.15	11.2	Anotia_Microtia	0.1	0.002860186547662009	0.712146289937184	-0.30235833911523297	0.2418079587014367	0.013099185535280845	0.1855081619566602
Townsville	22.85	42.35	13.9	Anotia_Microtia	0.2	0.002860186547662009	0.712146289937184	-0.30235833911523297	0.2418079587014367	0.013099185535280845	0.1855081619566602
West Moreton	7.45	30.8	9.3	Anotia_Microtia	0.2	0.002860186547662009	0.712146289937184	-0.30235833911523297	0.2418079587014367	0.013099185535280845	0.1855081619566602
Wide Bay	23.55	27.65	11.2	Anotia_Microtia	0.5	0.002860186547662009	0.712146289937184	-0.30235833911523297	0.2418079587014367	0.013099185535280845	0.1855081619566602
Central West	19.65	39.9	10.9	Anotia_Microtia	NA	0.002860186547662009	0.712146289937184	-0.30235833911523297	0.2418079587014367	0.013099185535280845	0.1855081619566602
North West	15.5	33.6	6.2	Anotia_Microtia	NA	0.002860186547662009	0.712146289937184	-0.30235833911523297	0.2418079587014367	0.013099185535280845	0.1855081619566602
Central Queensland	15.5	33.6	6.2	Anotia_Microtia	0.1	0.002860186547662009	0.712146289937184	-0.30235833911523297	0.2418079587014367	0.013099185535280845	0.1855081619566602
Cairns and Hinterland	20.15	29.45	16.5	Anotia_Microtia	0.3	0.002860186547662009	0.712146289937184	-0.30235833911523297	0.2418079587014367	0.013099185535280845	0.1855081619566602
Metro North	8.95	26.8	5.5	Anotia_Microtia	0.3	0.002860186547662009	0.712146289937184	-0.30235833911523297	0.2418079587014367	0.013099185535280845	0.1855081619566602
Torres and Cape	20.15	29.45	16.5	Anotia_Microtia	NA	0.002860186547662009	0.712146289937184	-0.30235833911523297	0.2418079587014367	0.013099185535280845	0.1855081619566602
North Coast	15.5	29.1	18.6	Anotia_Microtia	0.4	0.002860186547662009	0.712146289937184	-0.30235833911523297	0.2418079587014367	0.013099185535280845	0.1855081619566602
Darling Downs	20.85	24.85	5.6	Branchial_Remnants	0.4	-0.004925413912141579	0.6067884344832036	0.12265113201327842	0.6750365168491919	0.00662096939341604	0.5795167952697238
Gold Coast	14.5	33	12.3	Branchial_Remnants	0.5	-0.004925413912141579	0.6067884344832036	0.12265113201327842	0.6750365168491919	0.00662096939341604	0.5795167952697238
Mackay	19.65	39.9	10.9	Branchial_Remnants	0.2	-0.004925413912141579	0.6067884344832036	0.12265113201327842	0.6750365168491919	0.00662096939341604	0.5795167952697238
Metro South	10.55	28.05	11.4	Branchial_Remnants	0.6	-0.004925413912141579	0.6067884344832036	0.12265113201327842	0.6750365168491919	0.00662096939341604	0.5795167952697238
South West	14.65	26.75	7	Branchial_Remnants	0.3	-0.004925413912141579	0.6067884344832036	0.12265113201327842	0.6750365168491919	0.00662096939341604	0.5795167952697238
Sunshine Coast	12.5	29.15	11.2	Branchial_Remnants	0.3	-0.004925413912141579	0.6067884344832036	0.12265113201327842	0.6750365168491919	0.00662096939341604	0.5795167952697238
Townsville	22.85	42.35	13.9	Branchial_Remnants	0.6	-0.004925413912141579	0.6067884344832036	0.12265113201327842	0.6750365168491919	0.00662096939341604	0.5795167952697238
West Moreton	7.45	30.8	9.3	Branchial_Remnants	0.3	-0.004925413912141579	0.6067884344832036	0.12265113201327842	0.6750365168491919	0.00662096939341604	0.5795167952697238
Wide Bay	23.55	27.65	11.2	Branchial_Remnants	0.3	-0.004925413912141579	0.6067884344832036	0.12265113201327842	0.6750365168491919	0.00662096939341604	0.5795167952697238
Central West	19.65	39.9	10.9	Branchial_Remnants	0.7	-0.004925413912141579	0.6067884344832036	0.12265113201327842	0.6750365168491919	0.00662096939341604	0.5795167952697238
North West	15.5	33.6	6.2	Branchial_Remnants	0.4	-0.004925413912141579	0.6067884344832036	0.12265113201327842	0.6750365168491919	0.00662096939341604	0.5795167952697238
Central Queensland	15.5	33.6	6.2	Branchial_Remnants	0.6	-0.004925413912141579	0.6067884344832036	0.12265113201327842	0.6750365168491919	0.00662096939341604	0.5795167952697238
Cairns and Hinterland	20.15	29.45	16.5	Branchial_Remnants	0.3	-0.004925413912141579	0.6067884344832036	0.12265113201327842	0.6750365168491919	0.00662096939341604	0.5795167952697238
Metro North	8.95	26.8	5.5	Branchial_Remnants	0.7	-0.004925413912141579	0.6067884344832036	0.12265113201327842	0.6750365168491919	0.00662096939341604	0.5795167952697238
Torres and Cape	20.15	29.45	16.5	Branchial_Remnants	NA	-0.004925413912141579	0.6067884344832036	0.12265113201327842	0.6750365168491919	0.00662096939341604	0.5795167952697238
North Coast	15.5	29.1	18.6	Branchial_Remnants	0.8	-0.004925413912141579	0.6067884344832036	0.12265113201327842	0.6750365168491919	0.00662096939341604	0.5795167952697238
Darling Downs	20.85	24.85	5.6	CVS_Defects	16.5	0.006742429957036602	0.6542313674925273	0.056732525003819256	0.9037156850828683	0.026102339417182117	0.1290360912384331
Gold Coast	14.5	33	12.3	CVS_Defects	12.9	0.006742429957036602	0.6542313674925273	0.056732525003819256	0.9037156850828683	0.026102339417182117	0.1290360912384331
Mackay	19.65	39.9	10.9	CVS_Defects	13	0.006742429957036602	0.6542313674925273	0.056732525003819256	0.9037156850828683	0.026102339417182117	0.1290360912384331
Metro South	10.55	28.05	11.4	CVS_Defects	15.7	0.006742429957036602	0.6542313674925273	0.056732525003819256	0.9037156850828683	0.026102339417182117	0.1290360912384331
South West	14.65	26.75	7	CVS_Defects	13.2	0.006742429957036602	0.6542313674925273	0.056732525003819256	0.9037156850828683	0.026102339417182117	0.1290360912384331
Sunshine Coast	12.5	29.15	11.2	CVS_Defects	16.6	0.006742429957036602	0.6542313674925273	0.056732525003819256	0.9037156850828683	0.026102339417182117	0.1290360912384331
Townsville	22.85	42.35	13.9	CVS_Defects	22.7	0.006742429957036602	0.6542313674925273	0.056732525003819256	0.9037156850828683	0.026102339417182117	0.1290360912384331
West Moreton	7.45	30.8	9.3	CVS_Defects	18.7	0.006742429957036602	0.6542313674925273	0.056732525003819256	0.9037156850828683	0.026102339417182117	0.1290360912384331
Wide Bay	23.55	27.65	11.2	CVS_Defects	21.3	0.006742429957036602	0.6542313674925273	0.056732525003819256	0.9037156850828683	0.026102339417182117	0.1290360912384331
Central West	19.65	39.9	10.9	CVS_Defects	22	0.006742429957036602	0.6542313674925273	0.056732525003819256	0.9037156850828683	0.026102339417182117	0.1290360912384331
North West	15.5	33.6	6.2	CVS_Defects	21.9	0.006742429957036602	0.6542313674925273	0.056732525003819256	0.9037156850828683	0.026102339417182117	0.1290360912384331
Central Queensland	15.5	33.6	6.2	CVS_Defects	18.3	0.006742429957036602	0.6542313674925273	0.056732525003819256	0.9037156850828683	0.026102339417182117	0.1290360912384331
Cairns and Hinterland	20.15	29.45	16.5	CVS_Defects	17.5	0.006742429957036602	0.6542313674925273	0.056732525003819256	0.9037156850828683	0.026102339417182117	0.1290360912384331
Metro North	8.95	26.8	5.5	CVS_Defects	21	0.006742429957036602	0.6542313674925273	0.056732525003819256	0.9037156850828683	0.026102339417182117	0.1290360912384331
Torres and Cape	20.15	29.45	16.5	CVS_Defects	21.4	0.006742429957036602	0.6542313674925273	0.056732525003819256	0.9037156850828683	0.026102339417182117	0.1290360912384331
North Coast	15.5	29.1	18.6	CVS_Defects	38.1	0.006742429957036602	0.6542313674925273	0.056732525003819256	0.9037156850828683	0.026102339417182117	0.1290360912384331
Darling Downs	20.85	24.85	5.6	Transposition_Great_Vessels	0.3	-0.012496375725286654	0.5296422746055884	-0.4586076942372715	0.46341043613862654	0.049666982159345084	0.03377966012640203
Gold Coast	14.5	33	12.3	Transposition_Great_Vessels	0.6	-0.012496375725286654	0.5296422746055884	-0.4586076942372715	0.46341043613862654	0.049666982159345084	0.03377966012640203
Mackay	19.65	39.9	10.9	Transposition_Great_Vessels	0.2	-0.012496375725286654	0.5296422746055884	-0.4586076942372715	0.46341043613862654	0.049666982159345084	0.03377966012640203
Metro South	10.55	28.05	11.4	Transposition_Great_Vessels	0.5	-0.012496375725286654	0.5296422746055884	-0.4586076942372715	0.46341043613862654	0.049666982159345084	0.03377966012640203
South West	14.65	26.75	7	Transposition_Great_Vessels	NA	-0.012496375725286654	0.5296422746055884	-0.4586076942372715	0.46341043613862654	0.049666982159345084	0.03377966012640203
Sunshine Coast	12.5	29.15	11.2	Transposition_Great_Vessels	0.7	-0.012496375725286654	0.5296422746055884	-0.4586076942372715	0.46341043613862654	0.049666982159345084	0.03377966012640203
Townsville	22.85	42.35	13.9	Transposition_Great_Vessels	0.5	-0.012496375725286654	0.5296422746055884	-0.4586076942372715	0.46341043613862654	0.049666982159345084	0.03377966012640203
West Moreton	7.45	30.8	9.3	Transposition_Great_Vessels	0.7	-0.012496375725286654	0.5296422746055884	-0.4586076942372715	0.46341043613862654	0.049666982159345084	0.03377966012640203
Wide Bay	23.55	27.65	11.2	Transposition_Great_Vessels	0.7	-0.012496375725286654	0.5296422746055884	-0.4586076942372715	0.46341043613862654	0.049666982159345084	0.03377966012640203
Central West	19.65	39.9	10.9	Transposition_Great_Vessels	0.7	-0.012496375725286654	0.5296422746055884	-0.4586076942372715	0.46341043613862654	0.049666982159345084	0.03377966012640203
North West	15.5	33.6	6.2	Transposition_Great_Vessels	0.2	-0.012496375725286654	0.5296422746055884	-0.4586076942372715	0.46341043613862654	0.049666982159345084	0.03377966012640203
Central Queensland	15.5	33.6	6.2	Transposition_Great_Vessels	0.6	-0.012496375725286654	0.5296422746055884	-0.4586076942372715	0.46341043613862654	0.049666982159345084	0.03377966012640203
Cairns and Hinterland	20.15	29.45	16.5	Transposition_Great_Vessels	0.5	-0.012496375725286654	0.5296422746055884	-0.4586076942372715	0.46341043613862654	0.049666982159345084	0.03377966012640203
Metro North	8.95	26.8	5.5	Transposition_Great_Vessels	0.7	-0.012496375725286654	0.5296422746055884	-0.4586076942372715	0.46341043613862654	0.049666982159345084	0.03377966012640203
Torres and Cape	20.15	29.45	16.5	Transposition_Great_Vessels	NA	-0.012496375725286654	0.5296422746055884	-0.4586076942372715	0.46341043613862654	0.049666982159345084	0.03377966012640203
North Coast	15.5	29.1	18.6	Transposition_Great_Vessels	2.5	-0.012496375725286654	0.5296422746055884	-0.4586076942372715	0.46341043613862654	0.049666982159345084	0.03377966012640203
Darling Downs	20.85	24.85	5.6	Tetralogy_Fallot	0.2	0.004763942175668527	0.7458170062124787	0.13109406380884578	0.7739614001614734	0.039731375402093476	0.010673084702970868
Gold Coast	14.5	33	12.3	Tetralogy_Fallot	0.3	0.004763942175668527	0.7458170062124787	0.13109406380884578	0.7739614001614734	0.039731375402093476	0.010673084702970868
Mackay	19.65	39.9	10.9	Tetralogy_Fallot	0.3	0.004763942175668527	0.7458170062124787	0.13109406380884578	0.7739614001614734	0.039731375402093476	0.010673084702970868
Metro South	10.55	28.05	11.4	Tetralogy_Fallot	0.2	0.004763942175668527	0.7458170062124787	0.13109406380884578	0.7739614001614734	0.039731375402093476	0.010673084702970868
South West	14.65	26.75	7	Tetralogy_Fallot	0.3	0.004763942175668527	0.7458170062124787	0.13109406380884578	0.7739614001614734	0.039731375402093476	0.010673084702970868
Sunshine Coast	12.5	29.15	11.2	Tetralogy_Fallot	0.5	0.004763942175668527	0.7458170062124787	0.13109406380884578	0.7739614001614734	0.039731375402093476	0.010673084702970868
Townsville	22.85	42.35	13.9	Tetralogy_Fallot	0.5	0.004763942175668527	0.7458170062124787	0.13109406380884578	0.7739614001614734	0.039731375402093476	0.010673084702970868
West Moreton	7.45	30.8	9.3	Tetralogy_Fallot	0.5	0.004763942175668527	0.7458170062124787	0.13109406380884578	0.7739614001614734	0.039731375402093476	0.010673084702970868
Wide Bay	23.55	27.65	11.2	Tetralogy_Fallot	0.5	0.004763942175668527	0.7458170062124787	0.13109406380884578	0.7739614001614734	0.039731375402093476	0.010673084702970868
Central West	19.65	39.9	10.9	Tetralogy_Fallot	0.7	0.004763942175668527	0.7458170062124787	0.13109406380884578	0.7739614001614734	0.039731375402093476	0.010673084702970868
North West	15.5	33.6	6.2	Tetralogy_Fallot	0.6	0.004763942175668527	0.7458170062124787	0.13109406380884578	0.7739614001614734	0.039731375402093476	0.010673084702970868
Central Queensland	15.5	33.6	6.2	Tetralogy_Fallot	0.3	0.004763942175668527	0.7458170062124787	0.13109406380884578	0.7739614001614734	0.039731375402093476	0.010673084702970868
Cairns and Hinterland	20.15	29.45	16.5	Tetralogy_Fallot	0.5	0.004763942175668527	0.7458170062124787	0.13109406380884578	0.7739614001614734	0.039731375402093476	0.010673084702970868
Metro North	8.95	26.8	5.5	Tetralogy_Fallot	0.4	0.004763942175668527	0.7458170062124787	0.13109406380884578	0.7739614001614734	0.039731375402093476	0.010673084702970868
Torres and Cape	20.15	29.45	16.5	Tetralogy_Fallot	0.7	0.004763942175668527	0.7458170062124787	0.13109406380884578	0.7739614001614734	0.039731375402093476	0.010673084702970868
North Coast	15.5	29.1	18.6	Tetralogy_Fallot	1.7	0.004763942175668527	0.7458170062124787	0.13109406380884578	0.7739614001614734	0.039731375402093476	0.010673084702970868
Darling Downs	20.85	24.85	5.6	Ventricular_Septal_Defect	3.2	-0.014763761829202802	0.42001665588192727	-0.03233389431570847	0.9551776582593585	0.020626412050452746	0.34033969734314384
Gold Coast	14.5	33	12.3	Ventricular_Septal_Defect	4	-0.014763761829202802	0.42001665588192727	-0.03233389431570847	0.9551776582593585	0.020626412050452746	0.34033969734314384
Mackay	19.65	39.9	10.9	Ventricular_Septal_Defect	2.7	-0.014763761829202802	0.42001665588192727	-0.03233389431570847	0.9551776582593585	0.020626412050452746	0.34033969734314384
Metro South	10.55	28.05	11.4	Ventricular_Septal_Defect	4.7	-0.014763761829202802	0.42001665588192727	-0.03233389431570847	0.9551776582593585	0.020626412050452746	0.34033969734314384
South West	14.65	26.75	7	Ventricular_Septal_Defect	4.3	-0.014763761829202802	0.42001665588192727	-0.03233389431570847	0.9551776582593585	0.020626412050452746	0.34033969734314384
Sunshine Coast	12.5	29.15	11.2	Ventricular_Septal_Defect	4.1	-0.014763761829202802	0.42001665588192727	-0.03233389431570847	0.9551776582593585	0.020626412050452746	0.34033969734314384
Townsville	22.85	42.35	13.9	Ventricular_Septal_Defect	7.2	-0.014763761829202802	0.42001665588192727	-0.03233389431570847	0.9551776582593585	0.020626412050452746	0.34033969734314384
West Moreton	7.45	30.8	9.3	Ventricular_Septal_Defect	4.8	-0.014763761829202802	0.42001665588192727	-0.03233389431570847	0.9551776582593585	0.020626412050452746	0.34033969734314384
Wide Bay	23.55	27.65	11.2	Ventricular_Septal_Defect	4.4	-0.014763761829202802	0.42001665588192727	-0.03233389431570847	0.9551776582593585	0.020626412050452746	0.34033969734314384
Central West	19.65	39.9	10.9	Ventricular_Septal_Defect	3.6	-0.014763761829202802	0.42001665588192727	-0.03233389431570847	0.9551776582593585	0.020626412050452746	0.34033969734314384
North West	15.5	33.6	6.2	Ventricular_Septal_Defect	6.3	-0.014763761829202802	0.42001665588192727	-0.03233389431570847	0.9551776582593585	0.020626412050452746	0.34033969734314384
Central Queensland	15.5	33.6	6.2	Ventricular_Septal_Defect	4.2	-0.014763761829202802	0.42001665588192727	-0.03233389431570847	0.9551776582593585	0.020626412050452746	0.34033969734314384
Cairns and Hinterland	20.15	29.45	16.5	Ventricular_Septal_Defect	3.3	-0.014763761829202802	0.42001665588192727	-0.03233389431570847	0.9551776582593585	0.020626412050452746	0.34033969734314384
Metro North	8.95	26.8	5.5	Ventricular_Septal_Defect	5.8	-0.014763761829202802	0.42001665588192727	-0.03233389431570847	0.9551776582593585	0.020626412050452746	0.34033969734314384
Torres and Cape	20.15	29.45	16.5	Ventricular_Septal_Defect	4.3	-0.014763761829202802	0.42001665588192727	-0.03233389431570847	0.9551776582593585	0.020626412050452746	0.34033969734314384
North Coast	15.5	29.1	18.6	Ventricular_Septal_Defect	10.8	-0.014763761829202802	0.42001665588192727	-0.03233389431570847	0.9551776582593585	0.020626412050452746	0.34033969734314384
Darling Downs	20.85	24.85	5.6	Atrial_Septal_Defects	4.3	0.006472095780155237	0.7714497835420824	0.13449103229800793	0.8459759061262226	0.05359532982234857	0.02716193905131761
Gold Coast	14.5	33	12.3	Atrial_Septal_Defects	3.7	0.006472095780155237	0.7714497835420824	0.13449103229800793	0.8459759061262226	0.05359532982234857	0.02716193905131761
Mackay	19.65	39.9	10.9	Atrial_Septal_Defects	3.4	0.006472095780155237	0.7714497835420824	0.13449103229800793	0.8459759061262226	0.05359532982234857	0.02716193905131761
Metro South	10.55	28.05	11.4	Atrial_Septal_Defects	5.3	0.006472095780155237	0.7714497835420824	0.13449103229800793	0.8459759061262226	0.05359532982234857	0.02716193905131761
South West	14.65	26.75	7	Atrial_Septal_Defects	4	0.006472095780155237	0.7714497835420824	0.13449103229800793	0.8459759061262226	0.05359532982234857	0.02716193905131761
Sunshine Coast	12.5	29.15	11.2	Atrial_Septal_Defects	4	0.006472095780155237	0.7714497835420824	0.13449103229800793	0.8459759061262226	0.05359532982234857	0.02716193905131761
Townsville	22.85	42.35	13.9	Atrial_Septal_Defects	9.5	0.006472095780155237	0.7714497835420824	0.13449103229800793	0.8459759061262226	0.05359532982234857	0.02716193905131761
West Moreton	7.45	30.8	9.3	Atrial_Septal_Defects	6.5	0.006472095780155237	0.7714497835420824	0.13449103229800793	0.8459759061262226	0.05359532982234857	0.02716193905131761
Wide Bay	23.55	27.65	11.2	Atrial_Septal_Defects	5.4	0.006472095780155237	0.7714497835420824	0.13449103229800793	0.8459759061262226	0.05359532982234857	0.02716193905131761
Central West	19.65	39.9	10.9	Atrial_Septal_Defects	5	0.006472095780155237	0.7714497835420824	0.13449103229800793	0.8459759061262226	0.05359532982234857	0.02716193905131761
North West	15.5	33.6	6.2	Atrial_Septal_Defects	6.1	0.006472095780155237	0.7714497835420824	0.13449103229800793	0.8459759061262226	0.05359532982234857	0.02716193905131761
Central Queensland	15.5	33.6	6.2	Atrial_Septal_Defects	5.7	0.006472095780155237	0.7714497835420824	0.13449103229800793	0.8459759061262226	0.05359532982234857	0.02716193905131761
Cairns and Hinterland	20.15	29.45	16.5	Atrial_Septal_Defects	5.2	0.006472095780155237	0.7714497835420824	0.13449103229800793	0.8459759061262226	0.05359532982234857	0.02716193905131761
Metro North	8.95	26.8	5.5	Atrial_Septal_Defects	5.3	0.006472095780155237	0.7714497835420824	0.13449103229800793	0.8459759061262226	0.05359532982234857	0.02716193905131761
Torres and Cape	20.15	29.45	16.5	Atrial_Septal_Defects	8.6	0.006472095780155237	0.7714497835420824	0.13449103229800793	0.8459759061262226	0.05359532982234857	0.02716193905131761
North Coast	15.5	29.1	18.6	Atrial_Septal_Defects	16.9	0.006472095780155237	0.7714497835420824	0.13449103229800793	0.8459759061262226	0.05359532982234857	0.02716193905131761
Darling Downs	20.85	24.85	5.6	Patent_Ductus_Arteriosus	5.9	0.0037866833089664946	0.8568611669690664	-0.3804996602493252	0.5570856615085426	0.03980560289963537	0.09281790902503113
Gold Coast	14.5	33	12.3	Patent_Ductus_Arteriosus	5.2	0.0037866833089664946	0.8568611669690664	-0.3804996602493252	0.5570856615085426	0.03980560289963537	0.09281790902503113
Mackay	19.65	39.9	10.9	Patent_Ductus_Arteriosus	3.9	0.0037866833089664946	0.8568611669690664	-0.3804996602493252	0.5570856615085426	0.03980560289963537	0.09281790902503113
Metro South	10.55	28.05	11.4	Patent_Ductus_Arteriosus	5.8	0.0037866833089664946	0.8568611669690664	-0.3804996602493252	0.5570856615085426	0.03980560289963537	0.09281790902503113
South West	14.65	26.75	7	Patent_Ductus_Arteriosus	5.2	0.0037866833089664946	0.8568611669690664	-0.3804996602493252	0.5570856615085426	0.03980560289963537	0.09281790902503113
Sunshine Coast	12.5	29.15	11.2	Patent_Ductus_Arteriosus	5.5	0.0037866833089664946	0.8568611669690664	-0.3804996602493252	0.5570856615085426	0.03980560289963537	0.09281790902503113
Townsville	22.85	42.35	13.9	Patent_Ductus_Arteriosus	7.7	0.0037866833089664946	0.8568611669690664	-0.3804996602493252	0.5570856615085426	0.03980560289963537	0.09281790902503113
West Moreton	7.45	30.8	9.3	Patent_Ductus_Arteriosus	6.8	0.0037866833089664946	0.8568611669690664	-0.3804996602493252	0.5570856615085426	0.03980560289963537	0.09281790902503113
Wide Bay	23.55	27.65	11.2	Patent_Ductus_Arteriosus	8.1	0.0037866833089664946	0.8568611669690664	-0.3804996602493252	0.5570856615085426	0.03980560289963537	0.09281790902503113
Central West	19.65	39.9	10.9	Patent_Ductus_Arteriosus	5.7	0.0037866833089664946	0.8568611669690664	-0.3804996602493252	0.5570856615085426	0.03980560289963537	0.09281790902503113
North West	15.5	33.6	6.2	Patent_Ductus_Arteriosus	10.1	0.0037866833089664946	0.8568611669690664	-0.3804996602493252	0.5570856615085426	0.03980560289963537	0.09281790902503113
Central Queensland	15.5	33.6	6.2	Patent_Ductus_Arteriosus	7.1	0.0037866833089664946	0.8568611669690664	-0.3804996602493252	0.5570856615085426	0.03980560289963537	0.09281790902503113
Cairns and Hinterland	20.15	29.45	16.5	Patent_Ductus_Arteriosus	7	0.0037866833089664946	0.8568611669690664	-0.3804996602493252	0.5570856615085426	0.03980560289963537	0.09281790902503113
Metro North	8.95	26.8	5.5	Patent_Ductus_Arteriosus	7	0.0037866833089664946	0.8568611669690664	-0.3804996602493252	0.5570856615085426	0.03980560289963537	0.09281790902503113
Torres and Cape	20.15	29.45	16.5	Patent_Ductus_Arteriosus	9.1	0.0037866833089664946	0.8568611669690664	-0.3804996602493252	0.5570856615085426	0.03980560289963537	0.09281790902503113
North Coast	15.5	29.1	18.6	Patent_Ductus_Arteriosus	21.3	0.0037866833089664946	0.8568611669690664	-0.3804996602493252	0.5570856615085426	0.03980560289963537	0.09281790902503113
Darling Downs	20.85	24.85	5.6	Coarctation_Aorta	0.8	-0.0017505349768160744	0.9136614886181178	5.640242823680082e-5	0.9999102419297593	0.010935835948037263	0.5660402331424256
Gold Coast	14.5	33	12.3	Coarctation_Aorta	0.5	-0.0017505349768160744	0.9136614886181178	5.640242823680082e-5	0.9999102419297593	0.010935835948037263	0.5660402331424256
Mackay	19.65	39.9	10.9	Coarctation_Aorta	0.2	-0.0017505349768160744	0.9136614886181178	5.640242823680082e-5	0.9999102419297593	0.010935835948037263	0.5660402331424256
Metro South	10.55	28.05	11.4	Coarctation_Aorta	0.4	-0.0017505349768160744	0.9136614886181178	5.640242823680082e-5	0.9999102419297593	0.010935835948037263	0.5660402331424256
South West	14.65	26.75	7	Coarctation_Aorta	0.3	-0.0017505349768160744	0.9136614886181178	5.640242823680082e-5	0.9999102419297593	0.010935835948037263	0.5660402331424256
Sunshine Coast	12.5	29.15	11.2	Coarctation_Aorta	0.4	-0.0017505349768160744	0.9136614886181178	5.640242823680082e-5	0.9999102419297593	0.010935835948037263	0.5660402331424256
Townsville	22.85	42.35	13.9	Coarctation_Aorta	0.8	-0.0017505349768160744	0.9136614886181178	5.640242823680082e-5	0.9999102419297593	0.010935835948037263	0.5660402331424256
West Moreton	7.45	30.8	9.3	Coarctation_Aorta	0.7	-0.0017505349768160744	0.9136614886181178	5.640242823680082e-5	0.9999102419297593	0.010935835948037263	0.5660402331424256
Wide Bay	23.55	27.65	11.2	Coarctation_Aorta	0.5	-0.0017505349768160744	0.9136614886181178	5.640242823680082e-5	0.9999102419297593	0.010935835948037263	0.5660402331424256
Central West	19.65	39.9	10.9	Coarctation_Aorta	0.7	-0.0017505349768160744	0.9136614886181178	5.640242823680082e-5	0.9999102419297593	0.010935835948037263	0.5660402331424256
North West	15.5	33.6	6.2	Coarctation_Aorta	1.2	-0.0017505349768160744	0.9136614886181178	5.640242823680082e-5	0.9999102419297593	0.010935835948037263	0.5660402331424256
Central Queensland	15.5	33.6	6.2	Coarctation_Aorta	0.7	-0.0017505349768160744	0.9136614886181178	5.640242823680082e-5	0.9999102419297593	0.010935835948037263	0.5660402331424256
Cairns and Hinterland	20.15	29.45	16.5	Coarctation_Aorta	0.5	-0.0017505349768160744	0.9136614886181178	5.640242823680082e-5	0.9999102419297593	0.010935835948037263	0.5660402331424256
Metro North	8.95	26.8	5.5	Coarctation_Aorta	0.7	-0.0017505349768160744	0.9136614886181178	5.640242823680082e-5	0.9999102419297593	0.010935835948037263	0.5660402331424256
Torres and Cape	20.15	29.45	16.5	Coarctation_Aorta	0.5	-0.0017505349768160744	0.9136614886181178	5.640242823680082e-5	0.9999102419297593	0.010935835948037263	0.5660402331424256
North Coast	15.5	29.1	18.6	Coarctation_Aorta	1.9	-0.0017505349768160744	0.9136614886181178	5.640242823680082e-5	0.9999102419297593	0.010935835948037263	0.5660402331424256
Darling Downs	20.85	24.85	5.6	RESPIRATORY_Defects	4	-0.020202451349452588	0.09072087991724917	-0.6594035995621087	0.07357061661016755	-0.004256660584649247	0.7753770561425064
Gold Coast	14.5	33	12.3	RESPIRATORY_Defects	4.7	-0.020202451349452588	0.09072087991724917	-0.6594035995621087	0.07357061661016755	-0.004256660584649247	0.7753770561425064
Mackay	19.65	39.9	10.9	RESPIRATORY_Defects	3.6	-0.020202451349452588	0.09072087991724917	-0.6594035995621087	0.07357061661016755	-0.004256660584649247	0.7753770561425064
Metro South	10.55	28.05	11.4	RESPIRATORY_Defects	4.7	-0.020202451349452588	0.09072087991724917	-0.6594035995621087	0.07357061661016755	-0.004256660584649247	0.7753770561425064
South West	14.65	26.75	7	RESPIRATORY_Defects	5.4	-0.020202451349452588	0.09072087991724917	-0.6594035995621087	0.07357061661016755	-0.004256660584649247	0.7753770561425064
Sunshine Coast	12.5	29.15	11.2	RESPIRATORY_Defects	5.4	-0.020202451349452588	0.09072087991724917	-0.6594035995621087	0.07357061661016755	-0.004256660584649247	0.7753770561425064
Townsville	22.85	42.35	13.9	RESPIRATORY_Defects	3.2	-0.020202451349452588	0.09072087991724917	-0.6594035995621087	0.07357061661016755	-0.004256660584649247	0.7753770561425064
West Moreton	7.45	30.8	9.3	RESPIRATORY_Defects	4.7	-0.020202451349452588	0.09072087991724917	-0.6594035995621087	0.07357061661016755	-0.004256660584649247	0.7753770561425064
Wide Bay	23.55	27.65	11.2	RESPIRATORY_Defects	5.8	-0.020202451349452588	0.09072087991724917	-0.6594035995621087	0.07357061661016755	-0.004256660584649247	0.7753770561425064
Central West	19.65	39.9	10.9	RESPIRATORY_Defects	4.3	-0.020202451349452588	0.09072087991724917	-0.6594035995621087	0.07357061661016755	-0.004256660584649247	0.7753770561425064
North West	15.5	33.6	6.2	RESPIRATORY_Defects	4.3	-0.020202451349452588	0.09072087991724917	-0.6594035995621087	0.07357061661016755	-0.004256660584649247	0.7753770561425064
Central Queensland	15.5	33.6	6.2	RESPIRATORY_Defects	5	-0.020202451349452588	0.09072087991724917	-0.6594035995621087	0.07357061661016755	-0.004256660584649247	0.7753770561425064
Cairns and Hinterland	20.15	29.45	16.5	RESPIRATORY_Defects	3	-0.020202451349452588	0.09072087991724917	-0.6594035995621087	0.07357061661016755	-0.004256660584649247	0.7753770561425064
Metro North	8.95	26.8	5.5	RESPIRATORY_Defects	5.5	-0.020202451349452588	0.09072087991724917	-0.6594035995621087	0.07357061661016755	-0.004256660584649247	0.7753770561425064
Torres and Cape	20.15	29.45	16.5	RESPIRATORY_Defects	4.1	-0.020202451349452588	0.09072087991724917	-0.6594035995621087	0.07357061661016755	-0.004256660584649247	0.7753770561425064
North Coast	15.5	29.1	18.6	RESPIRATORY_Defects	7.5	-0.020202451349452588	0.09072087991724917	-0.6594035995621087	0.07357061661016755	-0.004256660584649247	0.7753770561425064
Darling Downs	20.85	24.85	5.6	Choanal_Atresia	0.4	-0.009249124701267876	0.2369931580070873	-0.40316836948265344	0.11307450083433236	0.00141212567426332	0.8916537141679942
Gold Coast	14.5	33	12.3	Choanal_Atresia	0.2	-0.009249124701267876	0.2369931580070873	-0.40316836948265344	0.11307450083433236	0.00141212567426332	0.8916537141679942
Mackay	19.65	39.9	10.9	Choanal_Atresia	0.2	-0.009249124701267876	0.2369931580070873	-0.40316836948265344	0.11307450083433236	0.00141212567426332	0.8916537141679942
Metro South	10.55	28.05	11.4	Choanal_Atresia	0.3	-0.009249124701267876	0.2369931580070873	-0.40316836948265344	0.11307450083433236	0.00141212567426332	0.8916537141679942
South West	14.65	26.75	7	Choanal_Atresia	0.3	-0.009249124701267876	0.2369931580070873	-0.40316836948265344	0.11307450083433236	0.00141212567426332	0.8916537141679942
Sunshine Coast	12.5	29.15	11.2	Choanal_Atresia	0.4	-0.009249124701267876	0.2369931580070873	-0.40316836948265344	0.11307450083433236	0.00141212567426332	0.8916537141679942
Townsville	22.85	42.35	13.9	Choanal_Atresia	0.1	-0.009249124701267876	0.2369931580070873	-0.40316836948265344	0.11307450083433236	0.00141212567426332	0.8916537141679942
West Moreton	7.45	30.8	9.3	Choanal_Atresia	0.2	-0.009249124701267876	0.2369931580070873	-0.40316836948265344	0.11307450083433236	0.00141212567426332	0.8916537141679942
Wide Bay	23.55	27.65	11.2	Choanal_Atresia	0.1	-0.009249124701267876	0.2369931580070873	-0.40316836948265344	0.11307450083433236	0.00141212567426332	0.8916537141679942
Central West	19.65	39.9	10.9	Choanal_Atresia	NA	-0.009249124701267876	0.2369931580070873	-0.40316836948265344	0.11307450083433236	0.00141212567426332	0.8916537141679942
North West	15.5	33.6	6.2	Choanal_Atresia	NA	-0.009249124701267876	0.2369931580070873	-0.40316836948265344	0.11307450083433236	0.00141212567426332	0.8916537141679942
Central Queensland	15.5	33.6	6.2	Choanal_Atresia	0.2	-0.009249124701267876	0.2369931580070873	-0.40316836948265344	0.11307450083433236	0.00141212567426332	0.8916537141679942
Cairns and Hinterland	20.15	29.45	16.5	Choanal_Atresia	0.1	-0.009249124701267876	0.2369931580070873	-0.40316836948265344	0.11307450083433236	0.00141212567426332	0.8916537141679942
Metro North	8.95	26.8	5.5	Choanal_Atresia	0.3	-0.009249124701267876	0.2369931580070873	-0.40316836948265344	0.11307450083433236	0.00141212567426332	0.8916537141679942
Torres and Cape	20.15	29.45	16.5	Choanal_Atresia	NA	-0.009249124701267876	0.2369931580070873	-0.40316836948265344	0.11307450083433236	0.00141212567426332	0.8916537141679942
North Coast	15.5	29.1	18.6	Choanal_Atresia	0.6	-0.009249124701267876	0.2369931580070873	-0.40316836948265344	0.11307450083433236	0.00141212567426332	0.8916537141679942
Darling Downs	20.85	24.85	5.6	GIT_Defects	21.7	-0.02612579465157775	0.15360145679295914	0.033417996141472006	0.9548371994340445	-0.009184710601763634	0.6830639452823342
Gold Coast	14.5	33	12.3	GIT_Defects	40.5	-0.02612579465157775	0.15360145679295914	0.033417996141472006	0.9548371994340445	-0.009184710601763634	0.6830639452823342
Mackay	19.65	39.9	10.9	GIT_Defects	19.1	-0.02612579465157775	0.15360145679295914	0.033417996141472006	0.9548371994340445	-0.009184710601763634	0.6830639452823342
Metro South	10.55	28.05	11.4	GIT_Defects	29.4	-0.02612579465157775	0.15360145679295914	0.033417996141472006	0.9548371994340445	-0.009184710601763634	0.6830639452823342
South West	14.65	26.75	7	GIT_Defects	23.2	-0.02612579465157775	0.15360145679295914	0.033417996141472006	0.9548371994340445	-0.009184710601763634	0.6830639452823342
Sunshine Coast	12.5	29.15	11.2	GIT_Defects	33.1	-0.02612579465157775	0.15360145679295914	0.033417996141472006	0.9548371994340445	-0.009184710601763634	0.6830639452823342
Townsville	22.85	42.35	13.9	GIT_Defects	35.5	-0.02612579465157775	0.15360145679295914	0.033417996141472006	0.9548371994340445	-0.009184710601763634	0.6830639452823342
West Moreton	7.45	30.8	9.3	GIT_Defects	20.1	-0.02612579465157775	0.15360145679295914	0.033417996141472006	0.9548371994340445	-0.009184710601763634	0.6830639452823342
Wide Bay	23.55	27.65	11.2	GIT_Defects	16.1	-0.02612579465157775	0.15360145679295914	0.033417996141472006	0.9548371994340445	-0.009184710601763634	0.6830639452823342
Central West	19.65	39.9	10.9	GIT_Defects	13.5	-0.02612579465157775	0.15360145679295914	0.033417996141472006	0.9548371994340445	-0.009184710601763634	0.6830639452823342
North West	15.5	33.6	6.2	GIT_Defects	16.8	-0.02612579465157775	0.15360145679295914	0.033417996141472006	0.9548371994340445	-0.009184710601763634	0.6830639452823342
Central Queensland	15.5	33.6	6.2	GIT_Defects	23.9	-0.02612579465157775	0.15360145679295914	0.033417996141472006	0.9548371994340445	-0.009184710601763634	0.6830639452823342
Cairns and Hinterland	20.15	29.45	16.5	GIT_Defects	16.1	-0.02612579465157775	0.15360145679295914	0.033417996141472006	0.9548371994340445	-0.009184710601763634	0.6830639452823342
Metro North	8.95	26.8	5.5	GIT_Defects	25.8	-0.02612579465157775	0.15360145679295914	0.033417996141472006	0.9548371994340445	-0.009184710601763634	0.6830639452823342
Torres and Cape	20.15	29.45	16.5	GIT_Defects	12.5	-0.02612579465157775	0.15360145679295914	0.033417996141472006	0.9548371994340445	-0.009184710601763634	0.6830639452823342
North Coast	15.5	29.1	18.6	GIT_Defects	22.3	-0.02612579465157775	0.15360145679295914	0.033417996141472006	0.9548371994340445	-0.009184710601763634	0.6830639452823342
Darling Downs	20.85	24.85	5.6	Cleft_Palate&Lip	2.3	0.0033942672378845296	0.7435223229251151	-0.23378130831333394	0.4643828660289546	-0.0035445337850033127	0.7736004379736975
Gold Coast	14.5	33	12.3	Cleft_Palate&Lip	1.6	0.0033942672378845296	0.7435223229251151	-0.23378130831333394	0.4643828660289546	-0.0035445337850033127	0.7736004379736975
Mackay	19.65	39.9	10.9	Cleft_Palate&Lip	1.8	0.0033942672378845296	0.7435223229251151	-0.23378130831333394	0.4643828660289546	-0.0035445337850033127	0.7736004379736975
Metro South	10.55	28.05	11.4	Cleft_Palate&Lip	1.8	0.0033942672378845296	0.7435223229251151	-0.23378130831333394	0.4643828660289546	-0.0035445337850033127	0.7736004379736975
South West	14.65	26.75	7	Cleft_Palate&Lip	2	0.0033942672378845296	0.7435223229251151	-0.23378130831333394	0.4643828660289546	-0.0035445337850033127	0.7736004379736975
Sunshine Coast	12.5	29.15	11.2	Cleft_Palate&Lip	2.3	0.0033942672378845296	0.7435223229251151	-0.23378130831333394	0.4643828660289546	-0.0035445337850033127	0.7736004379736975
Townsville	22.85	42.35	13.9	Cleft_Palate&Lip	1.8	0.0033942672378845296	0.7435223229251151	-0.23378130831333394	0.4643828660289546	-0.0035445337850033127	0.7736004379736975
West Moreton	7.45	30.8	9.3	Cleft_Palate&Lip	1.9	0.0033942672378845296	0.7435223229251151	-0.23378130831333394	0.4643828660289546	-0.0035445337850033127	0.7736004379736975
Wide Bay	23.55	27.65	11.2	Cleft_Palate&Lip	2.5	0.0033942672378845296	0.7435223229251151	-0.23378130831333394	0.4643828660289546	-0.0035445337850033127	0.7736004379736975
Central West	19.65	39.9	10.9	Cleft_Palate&Lip	2.1	0.0033942672378845296	0.7435223229251151	-0.23378130831333394	0.4643828660289546	-0.0035445337850033127	0.7736004379736975
North West	15.5	33.6	6.2	Cleft_Palate&Lip	1.4	0.0033942672378845296	0.7435223229251151	-0.23378130831333394	0.4643828660289546	-0.0035445337850033127	0.7736004379736975
Central Queensland	15.5	33.6	6.2	Cleft_Palate&Lip	2.6	0.0033942672378845296	0.7435223229251151	-0.23378130831333394	0.4643828660289546	-0.0035445337850033127	0.7736004379736975
Cairns and Hinterland	20.15	29.45	16.5	Cleft_Palate&Lip	2.1	0.0033942672378845296	0.7435223229251151	-0.23378130831333394	0.4643828660289546	-0.0035445337850033127	0.7736004379736975
Metro North	8.95	26.8	5.5	Cleft_Palate&Lip	1.8	0.0033942672378845296	0.7435223229251151	-0.23378130831333394	0.4643828660289546	-0.0035445337850033127	0.7736004379736975
Torres and Cape	20.15	29.45	16.5	Cleft_Palate&Lip	1.2	0.0033942672378845296	0.7435223229251151	-0.23378130831333394	0.4643828660289546	-0.0035445337850033127	0.7736004379736975
North Coast	15.5	29.1	18.6	Cleft_Palate&Lip	2.5	0.0033942672378845296	0.7435223229251151	-0.23378130831333394	0.4643828660289546	-0.0035445337850033127	0.7736004379736975
Darling Downs	20.85	24.85	5.6	TracheoEsophageal_Fistula	0.6	-0.0015347935446903959	0.8486412350752256	-0.5364888262468026	0.03475780795351989	0.004240312602303258	0.6597064734284253
Gold Coast	14.5	33	12.3	TracheoEsophageal_Fistula	0.2	-0.0015347935446903959	0.8486412350752256	-0.5364888262468026	0.03475780795351989	0.004240312602303258	0.6597064734284253
Mackay	19.65	39.9	10.9	TracheoEsophageal_Fistula	0.1	-0.0015347935446903959	0.8486412350752256	-0.5364888262468026	0.03475780795351989	0.004240312602303258	0.6597064734284253
Metro South	10.55	28.05	11.4	TracheoEsophageal_Fistula	0.3	-0.0015347935446903959	0.8486412350752256	-0.5364888262468026	0.03475780795351989	0.004240312602303258	0.6597064734284253
South West	14.65	26.75	7	TracheoEsophageal_Fistula	NA	-0.0015347935446903959	0.8486412350752256	-0.5364888262468026	0.03475780795351989	0.004240312602303258	0.6597064734284253
Sunshine Coast	12.5	29.15	11.2	TracheoEsophageal_Fistula	0.5	-0.0015347935446903959	0.8486412350752256	-0.5364888262468026	0.03475780795351989	0.004240312602303258	0.6597064734284253
Townsville	22.85	42.35	13.9	TracheoEsophageal_Fistula	0.3	-0.0015347935446903959	0.8486412350752256	-0.5364888262468026	0.03475780795351989	0.004240312602303258	0.6597064734284253
West Moreton	7.45	30.8	9.3	TracheoEsophageal_Fistula	0.3	-0.0015347935446903959	0.8486412350752256	-0.5364888262468026	0.03475780795351989	0.004240312602303258	0.6597064734284253
Wide Bay	23.55	27.65	11.2	TracheoEsophageal_Fistula	0.2	-0.0015347935446903959	0.8486412350752256	-0.5364888262468026	0.03475780795351989	0.004240312602303258	0.6597064734284253
Central West	19.65	39.9	10.9	TracheoEsophageal_Fistula	NA	-0.0015347935446903959	0.8486412350752256	-0.5364888262468026	0.03475780795351989	0.004240312602303258	0.6597064734284253
North West	15.5	33.6	6.2	TracheoEsophageal_Fistula	0.4	-0.0015347935446903959	0.8486412350752256	-0.5364888262468026	0.03475780795351989	0.004240312602303258	0.6597064734284253
Central Queensland	15.5	33.6	6.2	TracheoEsophageal_Fistula	0.3	-0.0015347935446903959	0.8486412350752256	-0.5364888262468026	0.03475780795351989	0.004240312602303258	0.6597064734284253
Cairns and Hinterland	20.15	29.45	16.5	TracheoEsophageal_Fistula	0.4	-0.0015347935446903959	0.8486412350752256	-0.5364888262468026	0.03475780795351989	0.004240312602303258	0.6597064734284253
Metro North	8.95	26.8	5.5	TracheoEsophageal_Fistula	0.4	-0.0015347935446903959	0.8486412350752256	-0.5364888262468026	0.03475780795351989	0.004240312602303258	0.6597064734284253
Torres and Cape	20.15	29.45	16.5	TracheoEsophageal_Fistula	0.5	-0.0015347935446903959	0.8486412350752256	-0.5364888262468026	0.03475780795351989	0.004240312602303258	0.6597064734284253
North Coast	15.5	29.1	18.6	TracheoEsophageal_Fistula	0.6	-0.0015347935446903959	0.8486412350752256	-0.5364888262468026	0.03475780795351989	0.004240312602303258	0.6597064734284253
Darling Downs	20.85	24.85	5.6	Pyloric_Stenosis	1.7	0.008305233858532747	0.6649472839575101	-0.5271695651890306	0.40958416996770997	-0.022784277308834654	0.3004907742736362
Gold Coast	14.5	33	12.3	Pyloric_Stenosis	1.3	0.008305233858532747	0.6649472839575101	-0.5271695651890306	0.40958416996770997	-0.022784277308834654	0.3004907742736362
Mackay	19.65	39.9	10.9	Pyloric_Stenosis	1.2	0.008305233858532747	0.6649472839575101	-0.5271695651890306	0.40958416996770997	-0.022784277308834654	0.3004907742736362
Metro South	10.55	28.05	11.4	Pyloric_Stenosis	1.2	0.008305233858532747	0.6649472839575101	-0.5271695651890306	0.40958416996770997	-0.022784277308834654	0.3004907742736362
South West	14.65	26.75	7	Pyloric_Stenosis	1.7	0.008305233858532747	0.6649472839575101	-0.5271695651890306	0.40958416996770997	-0.022784277308834654	0.3004907742736362
Sunshine Coast	12.5	29.15	11.2	Pyloric_Stenosis	0.9	0.008305233858532747	0.6649472839575101	-0.5271695651890306	0.40958416996770997	-0.022784277308834654	0.3004907742736362
Townsville	22.85	42.35	13.9	Pyloric_Stenosis	1.2	0.008305233858532747	0.6649472839575101	-0.5271695651890306	0.40958416996770997	-0.022784277308834654	0.3004907742736362
West Moreton	7.45	30.8	9.3	Pyloric_Stenosis	1.6	0.008305233858532747	0.6649472839575101	-0.5271695651890306	0.40958416996770997	-0.022784277308834654	0.3004907742736362
Wide Bay	23.55	27.65	11.2	Pyloric_Stenosis	2.1	0.008305233858532747	0.6649472839575101	-0.5271695651890306	0.40958416996770997	-0.022784277308834654	0.3004907742736362
Central West	19.65	39.9	10.9	Pyloric_Stenosis	NA	0.008305233858532747	0.6649472839575101	-0.5271695651890306	0.40958416996770997	-0.022784277308834654	0.3004907742736362
North West	15.5	33.6	6.2	Pyloric_Stenosis	0.2	0.008305233858532747	0.6649472839575101	-0.5271695651890306	0.40958416996770997	-0.022784277308834654	0.3004907742736362
Central Queensland	15.5	33.6	6.2	Pyloric_Stenosis	1.5	0.008305233858532747	0.6649472839575101	-0.5271695651890306	0.40958416996770997	-0.022784277308834654	0.3004907742736362
Cairns and Hinterland	20.15	29.45	16.5	Pyloric_Stenosis	1.2	0.008305233858532747	0.6649472839575101	-0.5271695651890306	0.40958416996770997	-0.022784277308834654	0.3004907742736362
Metro North	8.95	26.8	5.5	Pyloric_Stenosis	1.3	0.008305233858532747	0.6649472839575101	-0.5271695651890306	0.40958416996770997	-0.022784277308834654	0.3004907742736362
Torres and Cape	20.15	29.45	16.5	Pyloric_Stenosis	1	0.008305233858532747	0.6649472839575101	-0.5271695651890306	0.40958416996770997	-0.022784277308834654	0.3004907742736362
North Coast	15.5	29.1	18.6	Pyloric_Stenosis	0.4	0.008305233858532747	0.6649472839575101	-0.5271695651890306	0.40958416996770997	-0.022784277308834654	0.3004907742736362
Darling Downs	20.85	24.85	5.6	Small_Intestinal_Stenosis_Atresia	0.3	0.0021552723388581765	0.8556505382638129	-0.0013054646697933604	0.9971699988397913	0.0338947691125757	0.005867837160486319
Gold Coast	14.5	33	12.3	Small_Intestinal_Stenosis_Atresia	0.3	0.0021552723388581765	0.8556505382638129	-0.0013054646697933604	0.9971699988397913	0.0338947691125757	0.005867837160486319
Mackay	19.65	39.9	10.9	Small_Intestinal_Stenosis_Atresia	0.3	0.0021552723388581765	0.8556505382638129	-0.0013054646697933604	0.9971699988397913	0.0338947691125757	0.005867837160486319
Metro South	10.55	28.05	11.4	Small_Intestinal_Stenosis_Atresia	0.3	0.0021552723388581765	0.8556505382638129	-0.0013054646697933604	0.9971699988397913	0.0338947691125757	0.005867837160486319
South West	14.65	26.75	7	Small_Intestinal_Stenosis_Atresia	0.3	0.0021552723388581765	0.8556505382638129	-0.0013054646697933604	0.9971699988397913	0.0338947691125757	0.005867837160486319
Sunshine Coast	12.5	29.15	11.2	Small_Intestinal_Stenosis_Atresia	0.4	0.0021552723388581765	0.8556505382638129	-0.0013054646697933604	0.9971699988397913	0.0338947691125757	0.005867837160486319
Townsville	22.85	42.35	13.9	Small_Intestinal_Stenosis_Atresia	0.3	0.0021552723388581765	0.8556505382638129	-0.0013054646697933604	0.9971699988397913	0.0338947691125757	0.005867837160486319
West Moreton	7.45	30.8	9.3	Small_Intestinal_Stenosis_Atresia	0.4	0.0021552723388581765	0.8556505382638129	-0.0013054646697933604	0.9971699988397913	0.0338947691125757	0.005867837160486319
Wide Bay	23.55	27.65	11.2	Small_Intestinal_Stenosis_Atresia	0.3	0.0021552723388581765	0.8556505382638129	-0.0013054646697933604	0.9971699988397913	0.0338947691125757	0.005867837160486319
Central West	19.65	39.9	10.9	Small_Intestinal_Stenosis_Atresia	0.7	0.0021552723388581765	0.8556505382638129	-0.0013054646697933604	0.9971699988397913	0.0338947691125757	0.005867837160486319
North West	15.5	33.6	6.2	Small_Intestinal_Stenosis_Atresia	0.2	0.0021552723388581765	0.8556505382638129	-0.0013054646697933604	0.9971699988397913	0.0338947691125757	0.005867837160486319
Central Queensland	15.5	33.6	6.2	Small_Intestinal_Stenosis_Atresia	0.3	0.0021552723388581765	0.8556505382638129	-0.0013054646697933604	0.9971699988397913	0.0338947691125757	0.005867837160486319
Cairns and Hinterland	20.15	29.45	16.5	Small_Intestinal_Stenosis_Atresia	0.5	0.0021552723388581765	0.8556505382638129	-0.0013054646697933604	0.9971699988397913	0.0338947691125757	0.005867837160486319
Metro North	8.95	26.8	5.5	Small_Intestinal_Stenosis_Atresia	0.3	0.0021552723388581765	0.8556505382638129	-0.0013054646697933604	0.9971699988397913	0.0338947691125757	0.005867837160486319
Torres and Cape	20.15	29.45	16.5	Small_Intestinal_Stenosis_Atresia	0.5	0.0021552723388581765	0.8556505382638129	-0.0013054646697933604	0.9971699988397913	0.0338947691125757	0.005867837160486319
North Coast	15.5	29.1	18.6	Small_Intestinal_Stenosis_Atresia	1.3	0.0021552723388581765	0.8556505382638129	-0.0013054646697933604	0.9971699988397913	0.0338947691125757	0.005867837160486319
Darling Downs	20.85	24.85	5.6	Anal_Stenosis_Atresia	0.7	0.01236568612359104	0.18845175281339363	-0.6757812314523813	0.022491127364010613	-0.004234160061587216	0.7087100084856656
Gold Coast	14.5	33	12.3	Anal_Stenosis_Atresia	0.4	0.01236568612359104	0.18845175281339363	-0.6757812314523813	0.022491127364010613	-0.004234160061587216	0.7087100084856656
Mackay	19.65	39.9	10.9	Anal_Stenosis_Atresia	0.2	0.01236568612359104	0.18845175281339363	-0.6757812314523813	0.022491127364010613	-0.004234160061587216	0.7087100084856656
Metro South	10.55	28.05	11.4	Anal_Stenosis_Atresia	0.4	0.01236568612359104	0.18845175281339363	-0.6757812314523813	0.022491127364010613	-0.004234160061587216	0.7087100084856656
South West	14.65	26.75	7	Anal_Stenosis_Atresia	0.9	0.01236568612359104	0.18845175281339363	-0.6757812314523813	0.022491127364010613	-0.004234160061587216	0.7087100084856656
Sunshine Coast	12.5	29.15	11.2	Anal_Stenosis_Atresia	0.5	0.01236568612359104	0.18845175281339363	-0.6757812314523813	0.022491127364010613	-0.004234160061587216	0.7087100084856656
Townsville	22.85	42.35	13.9	Anal_Stenosis_Atresia	0.4	0.01236568612359104	0.18845175281339363	-0.6757812314523813	0.022491127364010613	-0.004234160061587216	0.7087100084856656
West Moreton	7.45	30.8	9.3	Anal_Stenosis_Atresia	0.2	0.01236568612359104	0.18845175281339363	-0.6757812314523813	0.022491127364010613	-0.004234160061587216	0.7087100084856656
Wide Bay	23.55	27.65	11.2	Anal_Stenosis_Atresia	0.7	0.01236568612359104	0.18845175281339363	-0.6757812314523813	0.022491127364010613	-0.004234160061587216	0.7087100084856656
Central West	19.65	39.9	10.9	Anal_Stenosis_Atresia	NA	0.01236568612359104	0.18845175281339363	-0.6757812314523813	0.022491127364010613	-0.004234160061587216	0.7087100084856656
North West	15.5	33.6	6.2	Anal_Stenosis_Atresia	0.4	0.01236568612359104	0.18845175281339363	-0.6757812314523813	0.022491127364010613	-0.004234160061587216	0.7087100084856656
Central Queensland	15.5	33.6	6.2	Anal_Stenosis_Atresia	0.4	0.01236568612359104	0.18845175281339363	-0.6757812314523813	0.022491127364010613	-0.004234160061587216	0.7087100084856656
Cairns and Hinterland	20.15	29.45	16.5	Anal_Stenosis_Atresia	0.4	0.01236568612359104	0.18845175281339363	-0.6757812314523813	0.022491127364010613	-0.004234160061587216	0.7087100084856656
Metro North	8.95	26.8	5.5	Anal_Stenosis_Atresia	0.4	0.01236568612359104	0.18845175281339363	-0.6757812314523813	0.022491127364010613	-0.004234160061587216	0.7087100084856656
Torres and Cape	20.15	29.45	16.5	Anal_Stenosis_Atresia	0.7	0.01236568612359104	0.18845175281339363	-0.6757812314523813	0.022491127364010613	-0.004234160061587216	0.7087100084856656
North Coast	15.5	29.1	18.6	Anal_Stenosis_Atresia	0.4	0.01236568612359104	0.18845175281339363	-0.6757812314523813	0.022491127364010613	-0.004234160061587216	0.7087100084856656
Darling Downs	20.85	24.85	5.6	GUT_Defects	20.3	-0.006208980353057876	0.3110253717618776	-0.0828507991737127	0.6681490038535056	-0.004659618034695538	0.5267084014802697
Gold Coast	14.5	33	12.3	GUT_Defects	20.3	-0.006208980353057876	0.3110253717618776	-0.0828507991737127	0.6681490038535056	-0.004659618034695538	0.5267084014802697
Mackay	19.65	39.9	10.9	GUT_Defects	15	-0.006208980353057876	0.3110253717618776	-0.0828507991737127	0.6681490038535056	-0.004659618034695538	0.5267084014802697
Metro South	10.55	28.05	11.4	GUT_Defects	22.2	-0.006208980353057876	0.3110253717618776	-0.0828507991737127	0.6681490038535056	-0.004659618034695538	0.5267084014802697
South West	14.65	26.75	7	GUT_Defects	17.2	-0.006208980353057876	0.3110253717618776	-0.0828507991737127	0.6681490038535056	-0.004659618034695538	0.5267084014802697
Sunshine Coast	12.5	29.15	11.2	GUT_Defects	19.5	-0.006208980353057876	0.3110253717618776	-0.0828507991737127	0.6681490038535056	-0.004659618034695538	0.5267084014802697
Townsville	22.85	42.35	13.9	GUT_Defects	22.9	-0.006208980353057876	0.3110253717618776	-0.0828507991737127	0.6681490038535056	-0.004659618034695538	0.5267084014802697
West Moreton	7.45	30.8	9.3	GUT_Defects	18.8	-0.006208980353057876	0.3110253717618776	-0.0828507991737127	0.6681490038535056	-0.004659618034695538	0.5267084014802697
Wide Bay	23.55	27.65	11.2	GUT_Defects	18.4	-0.006208980353057876	0.3110253717618776	-0.0828507991737127	0.6681490038535056	-0.004659618034695538	0.5267084014802697
Central West	19.65	39.9	10.9	GUT_Defects	18.5	-0.006208980353057876	0.3110253717618776	-0.0828507991737127	0.6681490038535056	-0.004659618034695538	0.5267084014802697
North West	15.5	33.6	6.2	GUT_Defects	19.9	-0.006208980353057876	0.3110253717618776	-0.0828507991737127	0.6681490038535056	-0.004659618034695538	0.5267084014802697
Central Queensland	15.5	33.6	6.2	GUT_Defects	17.4	-0.006208980353057876	0.3110253717618776	-0.0828507991737127	0.6681490038535056	-0.004659618034695538	0.5267084014802697
Cairns and Hinterland	20.15	29.45	16.5	GUT_Defects	17.1	-0.006208980353057876	0.3110253717618776	-0.0828507991737127	0.6681490038535056	-0.004659618034695538	0.5267084014802697
Metro North	8.95	26.8	5.5	GUT_Defects	22.1	-0.006208980353057876	0.3110253717618776	-0.0828507991737127	0.6681490038535056	-0.004659618034695538	0.5267084014802697
Torres and Cape	20.15	29.45	16.5	GUT_Defects	17.5	-0.006208980353057876	0.3110253717618776	-0.0828507991737127	0.6681490038535056	-0.004659618034695538	0.5267084014802697
North Coast	15.5	29.1	18.6	GUT_Defects	18.3	-0.006208980353057876	0.3110253717618776	-0.0828507991737127	0.6681490038535056	-0.004659618034695538	0.5267084014802697
Darling Downs	20.85	24.85	5.6	Undescended_Testis	9.6	-0.005436215284654272	0.5645087303531162	-0.2891070618122076	0.31771954643710715	0.004537207503713637	0.6863751285304173
Gold Coast	14.5	33	12.3	Undescended_Testis	8	-0.005436215284654272	0.5645087303531162	-0.2891070618122076	0.31771954643710715	0.004537207503713637	0.6863751285304173
Mackay	19.65	39.9	10.9	Undescended_Testis	6.1	-0.005436215284654272	0.5645087303531162	-0.2891070618122076	0.31771954643710715	0.004537207503713637	0.6863751285304173
Metro South	10.55	28.05	11.4	Undescended_Testis	10.5	-0.005436215284654272	0.5645087303531162	-0.2891070618122076	0.31771954643710715	0.004537207503713637	0.6863751285304173
South West	14.65	26.75	7	Undescended_Testis	5.7	-0.005436215284654272	0.5645087303531162	-0.2891070618122076	0.31771954643710715	0.004537207503713637	0.6863751285304173
Sunshine Coast	12.5	29.15	11.2	Undescended_Testis	7.6	-0.005436215284654272	0.5645087303531162	-0.2891070618122076	0.31771954643710715	0.004537207503713637	0.6863751285304173
Townsville	22.85	42.35	13.9	Undescended_Testis	9.5	-0.005436215284654272	0.5645087303531162	-0.2891070618122076	0.31771954643710715	0.004537207503713637	0.6863751285304173
West Moreton	7.45	30.8	9.3	Undescended_Testis	7.5	-0.005436215284654272	0.5645087303531162	-0.2891070618122076	0.31771954643710715	0.004537207503713637	0.6863751285304173
Wide Bay	23.55	27.65	11.2	Undescended_Testis	7.3	-0.005436215284654272	0.5645087303531162	-0.2891070618122076	0.31771954643710715	0.004537207503713637	0.6863751285304173
Central West	19.65	39.9	10.9	Undescended_Testis	6.4	-0.005436215284654272	0.5645087303531162	-0.2891070618122076	0.31771954643710715	0.004537207503713637	0.6863751285304173
North West	15.5	33.6	6.2	Undescended_Testis	8.1	-0.005436215284654272	0.5645087303531162	-0.2891070618122076	0.31771954643710715	0.004537207503713637	0.6863751285304173
Central Queensland	15.5	33.6	6.2	Undescended_Testis	6.9	-0.005436215284654272	0.5645087303531162	-0.2891070618122076	0.31771954643710715	0.004537207503713637	0.6863751285304173
Cairns and Hinterland	20.15	29.45	16.5	Undescended_Testis	8	-0.005436215284654272	0.5645087303531162	-0.2891070618122076	0.31771954643710715	0.004537207503713637	0.6863751285304173
Metro North	8.95	26.8	5.5	Undescended_Testis	9.3	-0.005436215284654272	0.5645087303531162	-0.2891070618122076	0.31771954643710715	0.004537207503713637	0.6863751285304173
Torres and Cape	20.15	29.45	16.5	Undescended_Testis	7.4	-0.005436215284654272	0.5645087303531162	-0.2891070618122076	0.31771954643710715	0.004537207503713637	0.6863751285304173
North Coast	15.5	29.1	18.6	Undescended_Testis	8.8	-0.005436215284654272	0.5645087303531162	-0.2891070618122076	0.31771954643710715	0.004537207503713637	0.6863751285304173
Darling Downs	20.85	24.85	5.6	Hypospadias	3.6	-0.023101851946299837	0.047624767882371834	-0.09040851138857461	0.8159631231713422	-0.031892549357052644	0.017640293110353415
Gold Coast	14.5	33	12.3	Hypospadias	4.2	-0.023101851946299837	0.047624767882371834	-0.09040851138857461	0.8159631231713422	-0.031892549357052644	0.017640293110353415
Mackay	19.65	39.9	10.9	Hypospadias	3.4	-0.023101851946299837	0.047624767882371834	-0.09040851138857461	0.8159631231713422	-0.031892549357052644	0.017640293110353415
Metro South	10.55	28.05	11.4	Hypospadias	4.2	-0.023101851946299837	0.047624767882371834	-0.09040851138857461	0.8159631231713422	-0.031892549357052644	0.017640293110353415
South West	14.65	26.75	7	Hypospadias	4.3	-0.023101851946299837	0.047624767882371834	-0.09040851138857461	0.8159631231713422	-0.031892549357052644	0.017640293110353415
Sunshine Coast	12.5	29.15	11.2	Hypospadias	4.3	-0.023101851946299837	0.047624767882371834	-0.09040851138857461	0.8159631231713422	-0.031892549357052644	0.017640293110353415
Townsville	22.85	42.35	13.9	Hypospadias	4.3	-0.023101851946299837	0.047624767882371834	-0.09040851138857461	0.8159631231713422	-0.031892549357052644	0.017640293110353415
West Moreton	7.45	30.8	9.3	Hypospadias	4.2	-0.023101851946299837	0.047624767882371834	-0.09040851138857461	0.8159631231713422	-0.031892549357052644	0.017640293110353415
Wide Bay	23.55	27.65	11.2	Hypospadias	3.4	-0.023101851946299837	0.047624767882371834	-0.09040851138857461	0.8159631231713422	-0.031892549357052644	0.017640293110353415
Central West	19.65	39.9	10.9	Hypospadias	2.8	-0.023101851946299837	0.047624767882371834	-0.09040851138857461	0.8159631231713422	-0.031892549357052644	0.017640293110353415
North West	15.5	33.6	6.2	Hypospadias	4.1	-0.023101851946299837	0.047624767882371834	-0.09040851138857461	0.8159631231713422	-0.031892549357052644	0.017640293110353415
Central Queensland	15.5	33.6	6.2	Hypospadias	3.4	-0.023101851946299837	0.047624767882371834	-0.09040851138857461	0.8159631231713422	-0.031892549357052644	0.017640293110353415
Cairns and Hinterland	20.15	29.45	16.5	Hypospadias	3.1	-0.023101851946299837	0.047624767882371834	-0.09040851138857461	0.8159631231713422	-0.031892549357052644	0.017640293110353415
Metro North	8.95	26.8	5.5	Hypospadias	4.7	-0.023101851946299837	0.047624767882371834	-0.09040851138857461	0.8159631231713422	-0.031892549357052644	0.017640293110353415
Torres and Cape	20.15	29.45	16.5	Hypospadias	1.9	-0.023101851946299837	0.047624767882371834	-0.09040851138857461	0.8159631231713422	-0.031892549357052644	0.017640293110353415
North Coast	15.5	29.1	18.6	Hypospadias	2.7	-0.023101851946299837	0.047624767882371834	-0.09040851138857461	0.8159631231713422	-0.031892549357052644	0.017640293110353415
Darling Downs	20.85	24.85	5.6	Renal_Agenesis	1.5	-0.006251050816858132	0.6497146175688402	0.2161245148981812	0.6126945848681339	-0.005987416316139422	0.714427076283757
Gold Coast	14.5	33	12.3	Renal_Agenesis	1.2	-0.006251050816858132	0.6497146175688402	0.2161245148981812	0.6126945848681339	-0.005987416316139422	0.714427076283757
Mackay	19.65	39.9	10.9	Renal_Agenesis	0.9	-0.006251050816858132	0.6497146175688402	0.2161245148981812	0.6126945848681339	-0.005987416316139422	0.714427076283757
Metro South	10.55	28.05	11.4	Renal_Agenesis	1.4	-0.006251050816858132	0.6497146175688402	0.2161245148981812	0.6126945848681339	-0.005987416316139422	0.714427076283757
South West	14.65	26.75	7	Renal_Agenesis	1.1	-0.006251050816858132	0.6497146175688402	0.2161245148981812	0.6126945848681339	-0.005987416316139422	0.714427076283757
Sunshine Coast	12.5	29.15	11.2	Renal_Agenesis	1.4	-0.006251050816858132	0.6497146175688402	0.2161245148981812	0.6126945848681339	-0.005987416316139422	0.714427076283757
Townsville	22.85	42.35	13.9	Renal_Agenesis	1.5	-0.006251050816858132	0.6497146175688402	0.2161245148981812	0.6126945848681339	-0.005987416316139422	0.714427076283757
West Moreton	7.45	30.8	9.3	Renal_Agenesis	1.6	-0.006251050816858132	0.6497146175688402	0.2161245148981812	0.6126945848681339	-0.005987416316139422	0.714427076283757
Wide Bay	23.55	27.65	11.2	Renal_Agenesis	1.4	-0.006251050816858132	0.6497146175688402	0.2161245148981812	0.6126945848681339	-0.005987416316139422	0.714427076283757
Central West	19.65	39.9	10.9	Renal_Agenesis	2.1	-0.006251050816858132	0.6497146175688402	0.2161245148981812	0.6126945848681339	-0.005987416316139422	0.714427076283757
North West	15.5	33.6	6.2	Renal_Agenesis	1.8	-0.006251050816858132	0.6497146175688402	0.2161245148981812	0.6126945848681339	-0.005987416316139422	0.714427076283757
Central Queensland	15.5	33.6	6.2	Renal_Agenesis	1.3	-0.006251050816858132	0.6497146175688402	0.2161245148981812	0.6126945848681339	-0.005987416316139422	0.714427076283757
Cairns and Hinterland	20.15	29.45	16.5	Renal_Agenesis	1.2	-0.006251050816858132	0.6497146175688402	0.2161245148981812	0.6126945848681339	-0.005987416316139422	0.714427076283757
Metro North	8.95	26.8	5.5	Renal_Agenesis	1.2	-0.006251050816858132	0.6497146175688402	0.2161245148981812	0.6126945848681339	-0.005987416316139422	0.714427076283757
Torres and Cape	20.15	29.45	16.5	Renal_Agenesis	0.5	-0.006251050816858132	0.6497146175688402	0.2161245148981812	0.6126945848681339	-0.005987416316139422	0.714427076283757
North Coast	15.5	29.1	18.6	Renal_Agenesis	2.1	-0.006251050816858132	0.6497146175688402	0.2161245148981812	0.6126945848681339	-0.005987416316139422	0.714427076283757
Darling Downs	20.85	24.85	5.6	Cystic_Kidney_Disease	0.3	0.0026660552009779193	0.8447217479753899	-0.20489436870759029	0.6537479316774142	0.024850273824072195	0.09937828073173352
Gold Coast	14.5	33	12.3	Cystic_Kidney_Disease	0.4	0.0026660552009779193	0.8447217479753899	-0.20489436870759029	0.6537479316774142	0.024850273824072195	0.09937828073173352
Mackay	19.65	39.9	10.9	Cystic_Kidney_Disease	0.2	0.0026660552009779193	0.8447217479753899	-0.20489436870759029	0.6537479316774142	0.024850273824072195	0.09937828073173352
Metro South	10.55	28.05	11.4	Cystic_Kidney_Disease	0.3	0.0026660552009779193	0.8447217479753899	-0.20489436870759029	0.6537479316774142	0.024850273824072195	0.09937828073173352
South West	14.65	26.75	7	Cystic_Kidney_Disease	1.1	0.0026660552009779193	0.8447217479753899	-0.20489436870759029	0.6537479316774142	0.024850273824072195	0.09937828073173352
Sunshine Coast	12.5	29.15	11.2	Cystic_Kidney_Disease	0.3	0.0026660552009779193	0.8447217479753899	-0.20489436870759029	0.6537479316774142	0.024850273824072195	0.09937828073173352
Townsville	22.85	42.35	13.9	Cystic_Kidney_Disease	0.6	0.0026660552009779193	0.8447217479753899	-0.20489436870759029	0.6537479316774142	0.024850273824072195	0.09937828073173352
West Moreton	7.45	30.8	9.3	Cystic_Kidney_Disease	0.5	0.0026660552009779193	0.8447217479753899	-0.20489436870759029	0.6537479316774142	0.024850273824072195	0.09937828073173352
Wide Bay	23.55	27.65	11.2	Cystic_Kidney_Disease	0.3	0.0026660552009779193	0.8447217479753899	-0.20489436870759029	0.6537479316774142	0.024850273824072195	0.09937828073173352
Central West	19.65	39.9	10.9	Cystic_Kidney_Disease	NA	0.0026660552009779193	0.8447217479753899	-0.20489436870759029	0.6537479316774142	0.024850273824072195	0.09937828073173352
North West	15.5	33.6	6.2	Cystic_Kidney_Disease	0.2	0.0026660552009779193	0.8447217479753899	-0.20489436870759029	0.6537479316774142	0.024850273824072195	0.09937828073173352
Central Queensland	15.5	33.6	6.2	Cystic_Kidney_Disease	0.3	0.0026660552009779193	0.8447217479753899	-0.20489436870759029	0.6537479316774142	0.024850273824072195	0.09937828073173352
Cairns and Hinterland	20.15	29.45	16.5	Cystic_Kidney_Disease	0.4	0.0026660552009779193	0.8447217479753899	-0.20489436870759029	0.6537479316774142	0.024850273824072195	0.09937828073173352
Metro North	8.95	26.8	5.5	Cystic_Kidney_Disease	0.2	0.0026660552009779193	0.8447217479753899	-0.20489436870759029	0.6537479316774142	0.024850273824072195	0.09937828073173352
Torres and Cape	20.15	29.45	16.5	Cystic_Kidney_Disease	0.7	0.0026660552009779193	0.8447217479753899	-0.20489436870759029	0.6537479316774142	0.024850273824072195	0.09937828073173352
North Coast	15.5	29.1	18.6	Cystic_Kidney_Disease	1	0.0026660552009779193	0.8447217479753899	-0.20489436870759029	0.6537479316774142	0.024850273824072195	0.09937828073173352
Darling Downs	20.85	24.85	5.6	Renal_Pelvis_Obstruction	2.6	-0.0016576725170085148	0.9182051963157255	0.24473009167325716	0.623826757381611	0.015777197491733622	0.404391688795248
Gold Coast	14.5	33	12.3	Renal_Pelvis_Obstruction	3.5	-0.0016576725170085148	0.9182051963157255	0.24473009167325716	0.623826757381611	0.015777197491733622	0.404391688795248
Mackay	19.65	39.9	10.9	Renal_Pelvis_Obstruction	2.4	-0.0016576725170085148	0.9182051963157255	0.24473009167325716	0.623826757381611	0.015777197491733622	0.404391688795248
Metro South	10.55	28.05	11.4	Renal_Pelvis_Obstruction	2.8	-0.0016576725170085148	0.9182051963157255	0.24473009167325716	0.623826757381611	0.015777197491733622	0.404391688795248
South West	14.65	26.75	7	Renal_Pelvis_Obstruction	1.4	-0.0016576725170085148	0.9182051963157255	0.24473009167325716	0.623826757381611	0.015777197491733622	0.404391688795248
Sunshine Coast	12.5	29.15	11.2	Renal_Pelvis_Obstruction	3.5	-0.0016576725170085148	0.9182051963157255	0.24473009167325716	0.623826757381611	0.015777197491733622	0.404391688795248
Townsville	22.85	42.35	13.9	Renal_Pelvis_Obstruction	2.2	-0.0016576725170085148	0.9182051963157255	0.24473009167325716	0.623826757381611	0.015777197491733622	0.404391688795248
West Moreton	7.45	30.8	9.3	Renal_Pelvis_Obstruction	2.5	-0.0016576725170085148	0.9182051963157255	0.24473009167325716	0.623826757381611	0.015777197491733622	0.404391688795248
Wide Bay	23.55	27.65	11.2	Renal_Pelvis_Obstruction	2.3	-0.0016576725170085148	0.9182051963157255	0.24473009167325716	0.623826757381611	0.015777197491733622	0.404391688795248
Central West	19.65	39.9	10.9	Renal_Pelvis_Obstruction	4.3	-0.0016576725170085148	0.9182051963157255	0.24473009167325716	0.623826757381611	0.015777197491733622	0.404391688795248
North West	15.5	33.6	6.2	Renal_Pelvis_Obstruction	1.8	-0.0016576725170085148	0.9182051963157255	0.24473009167325716	0.623826757381611	0.015777197491733622	0.404391688795248
Central Queensland	15.5	33.6	6.2	Renal_Pelvis_Obstruction	2.5	-0.0016576725170085148	0.9182051963157255	0.24473009167325716	0.623826757381611	0.015777197491733622	0.404391688795248
Cairns and Hinterland	20.15	29.45	16.5	Renal_Pelvis_Obstruction	1.9	-0.0016576725170085148	0.9182051963157255	0.24473009167325716	0.623826757381611	0.015777197491733622	0.404391688795248
Metro North	8.95	26.8	5.5	Renal_Pelvis_Obstruction	2.9	-0.0016576725170085148	0.9182051963157255	0.24473009167325716	0.623826757381611	0.015777197491733622	0.404391688795248
Torres and Cape	20.15	29.45	16.5	Renal_Pelvis_Obstruction	4.6	-0.0016576725170085148	0.9182051963157255	0.24473009167325716	0.623826757381611	0.015777197491733622	0.404391688795248
North Coast	15.5	29.1	18.6	Renal_Pelvis_Obstruction	2.3	-0.0016576725170085148	0.9182051963157255	0.24473009167325716	0.623826757381611	0.015777197491733622	0.404391688795248
Darling Downs	20.85	24.85	5.6	Ureteric_Anomalies	0.5	0.010603492582156341	0.5139112605449071	0.29872376474245704	0.6018674656556589	0.015519143367936465	0.4509859344805859
Gold Coast	14.5	33	12.3	Ureteric_Anomalies	0.8	0.010603492582156341	0.5139112605449071	0.29872376474245704	0.6018674656556589	0.015519143367936465	0.4509859344805859
Mackay	19.65	39.9	10.9	Ureteric_Anomalies	0.3	0.010603492582156341	0.5139112605449071	0.29872376474245704	0.6018674656556589	0.015519143367936465	0.4509859344805859
Metro South	10.55	28.05	11.4	Ureteric_Anomalies	0.4	0.010603492582156341	0.5139112605449071	0.29872376474245704	0.6018674656556589	0.015519143367936465	0.4509859344805859
South West	14.65	26.75	7	Ureteric_Anomalies	NA	0.010603492582156341	0.5139112605449071	0.29872376474245704	0.6018674656556589	0.015519143367936465	0.4509859344805859
Sunshine Coast	12.5	29.15	11.2	Ureteric_Anomalies	0.5	0.010603492582156341	0.5139112605449071	0.29872376474245704	0.6018674656556589	0.015519143367936465	0.4509859344805859
Townsville	22.85	42.35	13.9	Ureteric_Anomalies	0.9	0.010603492582156341	0.5139112605449071	0.29872376474245704	0.6018674656556589	0.015519143367936465	0.4509859344805859
West Moreton	7.45	30.8	9.3	Ureteric_Anomalies	0.5	0.010603492582156341	0.5139112605449071	0.29872376474245704	0.6018674656556589	0.015519143367936465	0.4509859344805859
Wide Bay	23.55	27.65	11.2	Ureteric_Anomalies	0.3	0.010603492582156341	0.5139112605449071	0.29872376474245704	0.6018674656556589	0.015519143367936465	0.4509859344805859
Central West	19.65	39.9	10.9	Ureteric_Anomalies	NA	0.010603492582156341	0.5139112605449071	0.29872376474245704	0.6018674656556589	0.015519143367936465	0.4509859344805859
North West	15.5	33.6	6.2	Ureteric_Anomalies	NA	0.010603492582156341	0.5139112605449071	0.29872376474245704	0.6018674656556589	0.015519143367936465	0.4509859344805859
Central Queensland	15.5	33.6	6.2	Ureteric_Anomalies	0.5	0.010603492582156341	0.5139112605449071	0.29872376474245704	0.6018674656556589	0.015519143367936465	0.4509859344805859
Cairns and Hinterland	20.15	29.45	16.5	Ureteric_Anomalies	0.5	0.010603492582156341	0.5139112605449071	0.29872376474245704	0.6018674656556589	0.015519143367936465	0.4509859344805859
Metro North	8.95	26.8	5.5	Ureteric_Anomalies	0.5	0.010603492582156341	0.5139112605449071	0.29872376474245704	0.6018674656556589	0.015519143367936465	0.4509859344805859
Torres and Cape	20.15	29.45	16.5	Ureteric_Anomalies	1.7	0.010603492582156341	0.5139112605449071	0.29872376474245704	0.6018674656556589	0.015519143367936465	0.4509859344805859
North Coast	15.5	29.1	18.6	Ureteric_Anomalies	0.2	0.010603492582156341	0.5139112605449071	0.29872376474245704	0.6018674656556589	0.015519143367936465	0.4509859344805859
Darling Downs	20.85	24.85	5.6	MUSCULOSKELETAL_Defects	34.5	-0.017193956132048396	0.31598963526770546	-0.3993931457707591	0.4568704799517126	-0.012871700608816122	0.5318656311926886
Gold Coast	14.5	33	12.3	MUSCULOSKELETAL_Defects	28.8	-0.017193956132048396	0.31598963526770546	-0.3993931457707591	0.4568704799517126	-0.012871700608816122	0.5318656311926886
Mackay	19.65	39.9	10.9	MUSCULOSKELETAL_Defects	18.2	-0.017193956132048396	0.31598963526770546	-0.3993931457707591	0.4568704799517126	-0.012871700608816122	0.5318656311926886
Metro South	10.55	28.05	11.4	MUSCULOSKELETAL_Defects	38	-0.017193956132048396	0.31598963526770546	-0.3993931457707591	0.4568704799517126	-0.012871700608816122	0.5318656311926886
South West	14.65	26.75	7	MUSCULOSKELETAL_Defects	23.8	-0.017193956132048396	0.31598963526770546	-0.3993931457707591	0.4568704799517126	-0.012871700608816122	0.5318656311926886
Sunshine Coast	12.5	29.15	11.2	MUSCULOSKELETAL_Defects	46.1	-0.017193956132048396	0.31598963526770546	-0.3993931457707591	0.4568704799517126	-0.012871700608816122	0.5318656311926886
Townsville	22.85	42.35	13.9	MUSCULOSKELETAL_Defects	52.7	-0.017193956132048396	0.31598963526770546	-0.3993931457707591	0.4568704799517126	-0.012871700608816122	0.5318656311926886
West Moreton	7.45	30.8	9.3	MUSCULOSKELETAL_Defects	30.6	-0.017193956132048396	0.31598963526770546	-0.3993931457707591	0.4568704799517126	-0.012871700608816122	0.5318656311926886
Wide Bay	23.55	27.65	11.2	MUSCULOSKELETAL_Defects	34.6	-0.017193956132048396	0.31598963526770546	-0.3993931457707591	0.4568704799517126	-0.012871700608816122	0.5318656311926886
Central West	19.65	39.9	10.9	MUSCULOSKELETAL_Defects	23.5	-0.017193956132048396	0.31598963526770546	-0.3993931457707591	0.4568704799517126	-0.012871700608816122	0.5318656311926886
North West	15.5	33.6	6.2	MUSCULOSKELETAL_Defects	32	-0.017193956132048396	0.31598963526770546	-0.3993931457707591	0.4568704799517126	-0.012871700608816122	0.5318656311926886
Central Queensland	15.5	33.6	6.2	MUSCULOSKELETAL_Defects	29.3	-0.017193956132048396	0.31598963526770546	-0.3993931457707591	0.4568704799517126	-0.012871700608816122	0.5318656311926886
Cairns and Hinterland	20.15	29.45	16.5	MUSCULOSKELETAL_Defects	19.8	-0.017193956132048396	0.31598963526770546	-0.3993931457707591	0.4568704799517126	-0.012871700608816122	0.5318656311926886
Metro North	8.95	26.8	5.5	MUSCULOSKELETAL_Defects	54.7	-0.017193956132048396	0.31598963526770546	-0.3993931457707591	0.4568704799517126	-0.012871700608816122	0.5318656311926886
Torres and Cape	20.15	29.45	16.5	MUSCULOSKELETAL_Defects	29.1	-0.017193956132048396	0.31598963526770546	-0.3993931457707591	0.4568704799517126	-0.012871700608816122	0.5318656311926886
North Coast	15.5	29.1	18.6	MUSCULOSKELETAL_Defects	32.3	-0.017193956132048396	0.31598963526770546	-0.3993931457707591	0.4568704799517126	-0.012871700608816122	0.5318656311926886
Darling Downs	20.85	24.85	5.6	Hip_Dysplasia	3.1	-0.036674144006957954	0.13815696818878936	-0.8923686542784562	0.2528972543781951	-0.018496883275644475	0.5424234612097478
Gold Coast	14.5	33	12.3	Hip_Dysplasia	3.4	-0.036674144006957954	0.13815696818878936	-0.8923686542784562	0.2528972543781951	-0.018496883275644475	0.5424234612097478
Mackay	19.65	39.9	10.9	Hip_Dysplasia	1.9	-0.036674144006957954	0.13815696818878936	-0.8923686542784562	0.2528972543781951	-0.018496883275644475	0.5424234612097478
Metro South	10.55	28.05	11.4	Hip_Dysplasia	4	-0.036674144006957954	0.13815696818878936	-0.8923686542784562	0.2528972543781951	-0.018496883275644475	0.5424234612097478
South West	14.65	26.75	7	Hip_Dysplasia	2.3	-0.036674144006957954	0.13815696818878936	-0.8923686542784562	0.2528972543781951	-0.018496883275644475	0.5424234612097478
Sunshine Coast	12.5	29.15	11.2	Hip_Dysplasia	3.2	-0.036674144006957954	0.13815696818878936	-0.8923686542784562	0.2528972543781951	-0.018496883275644475	0.5424234612097478
Townsville	22.85	42.35	13.9	Hip_Dysplasia	3.4	-0.036674144006957954	0.13815696818878936	-0.8923686542784562	0.2528972543781951	-0.018496883275644475	0.5424234612097478
West Moreton	7.45	30.8	9.3	Hip_Dysplasia	2.4	-0.036674144006957954	0.13815696818878936	-0.8923686542784562	0.2528972543781951	-0.018496883275644475	0.5424234612097478
Wide Bay	23.55	27.65	11.2	Hip_Dysplasia	3.4	-0.036674144006957954	0.13815696818878936	-0.8923686542784562	0.2528972543781951	-0.018496883275644475	0.5424234612097478
Central West	19.65	39.9	10.9	Hip_Dysplasia	1.4	-0.036674144006957954	0.13815696818878936	-0.8923686542784562	0.2528972543781951	-0.018496883275644475	0.5424234612097478
North West	15.5	33.6	6.2	Hip_Dysplasia	2.6	-0.036674144006957954	0.13815696818878936	-0.8923686542784562	0.2528972543781951	-0.018496883275644475	0.5424234612097478
Central Queensland	15.5	33.6	6.2	Hip_Dysplasia	2.5	-0.036674144006957954	0.13815696818878936	-0.8923686542784562	0.2528972543781951	-0.018496883275644475	0.5424234612097478
Cairns and Hinterland	20.15	29.45	16.5	Hip_Dysplasia	2	-0.036674144006957954	0.13815696818878936	-0.8923686542784562	0.2528972543781951	-0.018496883275644475	0.5424234612097478
Metro North	8.95	26.8	5.5	Hip_Dysplasia	6.3	-0.036674144006957954	0.13815696818878936	-0.8923686542784562	0.2528972543781951	-0.018496883275644475	0.5424234612097478
Torres and Cape	20.15	29.45	16.5	Hip_Dysplasia	0.7	-0.036674144006957954	0.13815696818878936	-0.8923686542784562	0.2528972543781951	-0.018496883275644475	0.5424234612097478
North Coast	15.5	29.1	18.6	Hip_Dysplasia	5.6	-0.036674144006957954	0.13815696818878936	-0.8923686542784562	0.2528972543781951	-0.018496883275644475	0.5424234612097478
Darling Downs	20.85	24.85	5.6	Talipes	13.3	-0.02051223792058851	0.3863743845425852	-0.3143193123084269	0.6722702422932743	-0.019707926372515568	0.48542524543865895
Gold Coast	14.5	33	12.3	Talipes	12.5	-0.02051223792058851	0.3863743845425852	-0.3143193123084269	0.6722702422932743	-0.019707926372515568	0.48542524543865895
Mackay	19.65	39.9	10.9	Talipes	5.6	-0.02051223792058851	0.3863743845425852	-0.3143193123084269	0.6722702422932743	-0.019707926372515568	0.48542524543865895
Metro South	10.55	28.05	11.4	Talipes	15.3	-0.02051223792058851	0.3863743845425852	-0.3143193123084269	0.6722702422932743	-0.019707926372515568	0.48542524543865895
South West	14.65	26.75	7	Talipes	9.5	-0.02051223792058851	0.3863743845425852	-0.3143193123084269	0.6722702422932743	-0.019707926372515568	0.48542524543865895
Sunshine Coast	12.5	29.15	11.2	Talipes	21.5	-0.02051223792058851	0.3863743845425852	-0.3143193123084269	0.6722702422932743	-0.019707926372515568	0.48542524543865895
Townsville	22.85	42.35	13.9	Talipes	27.6	-0.02051223792058851	0.3863743845425852	-0.3143193123084269	0.6722702422932743	-0.019707926372515568	0.48542524543865895
West Moreton	7.45	30.8	9.3	Talipes	10	-0.02051223792058851	0.3863743845425852	-0.3143193123084269	0.6722702422932743	-0.019707926372515568	0.48542524543865895
Wide Bay	23.55	27.65	11.2	Talipes	10.1	-0.02051223792058851	0.3863743845425852	-0.3143193123084269	0.6722702422932743	-0.019707926372515568	0.48542524543865895
Central West	19.65	39.9	10.9	Talipes	8.5	-0.02051223792058851	0.3863743845425852	-0.3143193123084269	0.6722702422932743	-0.019707926372515568	0.48542524543865895
North West	15.5	33.6	6.2	Talipes	12.4	-0.02051223792058851	0.3863743845425852	-0.3143193123084269	0.6722702422932743	-0.019707926372515568	0.48542524543865895
Central Queensland	15.5	33.6	6.2	Talipes	10.7	-0.02051223792058851	0.3863743845425852	-0.3143193123084269	0.6722702422932743	-0.019707926372515568	0.48542524543865895
Cairns and Hinterland	20.15	29.45	16.5	Talipes	7.8	-0.02051223792058851	0.3863743845425852	-0.3143193123084269	0.6722702422932743	-0.019707926372515568	0.48542524543865895
Metro North	8.95	26.8	5.5	Talipes	25.2	-0.02051223792058851	0.3863743845425852	-0.3143193123084269	0.6722702422932743	-0.019707926372515568	0.48542524543865895
Torres and Cape	20.15	29.45	16.5	Talipes	12.5	-0.02051223792058851	0.3863743845425852	-0.3143193123084269	0.6722702422932743	-0.019707926372515568	0.48542524543865895
North Coast	15.5	29.1	18.6	Talipes	8.5	-0.02051223792058851	0.3863743845425852	-0.3143193123084269	0.6722702422932743	-0.019707926372515568	0.48542524543865895
Darling Downs	20.85	24.85	5.6	Polydactyly	1.3	-0.01168409070207056	0.47344264552654325	-0.29870694508780526	0.5878264098855086	-0.017787526758367627	0.34650506531598335
Gold Coast	14.5	33	12.3	Polydactyly	1.1	-0.01168409070207056	0.47344264552654325	-0.29870694508780526	0.5878264098855086	-0.017787526758367627	0.34650506531598335
Mackay	19.65	39.9	10.9	Polydactyly	0.7	-0.01168409070207056	0.47344264552654325	-0.29870694508780526	0.5878264098855086	-0.017787526758367627	0.34650506531598335
Metro South	10.55	28.05	11.4	Polydactyly	1.4	-0.01168409070207056	0.47344264552654325	-0.29870694508780526	0.5878264098855086	-0.017787526758367627	0.34650506531598335
South West	14.65	26.75	7	Polydactyly	0.3	-0.01168409070207056	0.47344264552654325	-0.29870694508780526	0.5878264098855086	-0.017787526758367627	0.34650506531598335
Sunshine Coast	12.5	29.15	11.2	Polydactyly	0.8	-0.01168409070207056	0.47344264552654325	-0.29870694508780526	0.5878264098855086	-0.017787526758367627	0.34650506531598335
Townsville	22.85	42.35	13.9	Polydactyly	0.7	-0.01168409070207056	0.47344264552654325	-0.29870694508780526	0.5878264098855086	-0.017787526758367627	0.34650506531598335
West Moreton	7.45	30.8	9.3	Polydactyly	1.7	-0.01168409070207056	0.47344264552654325	-0.29870694508780526	0.5878264098855086	-0.017787526758367627	0.34650506531598335
Wide Bay	23.55	27.65	11.2	Polydactyly	1.2	-0.01168409070207056	0.47344264552654325	-0.29870694508780526	0.5878264098855086	-0.017787526758367627	0.34650506531598335
Central West	19.65	39.9	10.9	Polydactyly	NA	-0.01168409070207056	0.47344264552654325	-0.29870694508780526	0.5878264098855086	-0.017787526758367627	0.34650506531598335
North West	15.5	33.6	6.2	Polydactyly	1.4	-0.01168409070207056	0.47344264552654325	-0.29870694508780526	0.5878264098855086	-0.017787526758367627	0.34650506531598335
Central Queensland	15.5	33.6	6.2	Polydactyly	1.1	-0.01168409070207056	0.47344264552654325	-0.29870694508780526	0.5878264098855086	-0.017787526758367627	0.34650506531598335
Cairns and Hinterland	20.15	29.45	16.5	Polydactyly	1.4	-0.01168409070207056	0.47344264552654325	-0.29870694508780526	0.5878264098855086	-0.017787526758367627	0.34650506531598335
Metro North	8.95	26.8	5.5	Polydactyly	1.2	-0.01168409070207056	0.47344264552654325	-0.29870694508780526	0.5878264098855086	-0.017787526758367627	0.34650506531598335
Torres and Cape	20.15	29.45	16.5	Polydactyly	1	-0.01168409070207056	0.47344264552654325	-0.29870694508780526	0.5878264098855086	-0.017787526758367627	0.34650506531598335
North Coast	15.5	29.1	18.6	Polydactyly	0.4	-0.01168409070207056	0.47344264552654325	-0.29870694508780526	0.5878264098855086	-0.017787526758367627	0.34650506531598335
Darling Downs	20.85	24.85	5.6	Syndactyly	1.6	-0.011266078128136046	0.4512853967889531	-0.11141047903027661	0.8177777144643789	-0.023618406147667696	0.185185028361856
Gold Coast	14.5	33	12.3	Syndactyly	1.2	-0.011266078128136046	0.4512853967889531	-0.11141047903027661	0.8177777144643789	-0.023618406147667696	0.185185028361856
Mackay	19.65	39.9	10.9	Syndactyly	0.8	-0.011266078128136046	0.4512853967889531	-0.11141047903027661	0.8177777144643789	-0.023618406147667696	0.185185028361856
Metro South	10.55	28.05	11.4	Syndactyly	1	-0.011266078128136046	0.4512853967889531	-0.11141047903027661	0.8177777144643789	-0.023618406147667696	0.185185028361856
South West	14.65	26.75	7	Syndactyly	NA	-0.011266078128136046	0.4512853967889531	-0.11141047903027661	0.8177777144643789	-0.023618406147667696	0.185185028361856
Sunshine Coast	12.5	29.15	11.2	Syndactyly	1.1	-0.011266078128136046	0.4512853967889531	-0.11141047903027661	0.8177777144643789	-0.023618406147667696	0.185185028361856
Townsville	22.85	42.35	13.9	Syndactyly	0.5	-0.011266078128136046	0.4512853967889531	-0.11141047903027661	0.8177777144643789	-0.023618406147667696	0.185185028361856
West Moreton	7.45	30.8	9.3	Syndactyly	0.9	-0.011266078128136046	0.4512853967889531	-0.11141047903027661	0.8177777144643789	-0.023618406147667696	0.185185028361856
Wide Bay	23.55	27.65	11.2	Syndactyly	0.6	-0.011266078128136046	0.4512853967889531	-0.11141047903027661	0.8177777144643789	-0.023618406147667696	0.185185028361856
Central West	19.65	39.9	10.9	Syndactyly	2.1	-0.011266078128136046	0.4512853967889531	-0.11141047903027661	0.8177777144643789	-0.023618406147667696	0.185185028361856
North West	15.5	33.6	6.2	Syndactyly	0.8	-0.011266078128136046	0.4512853967889531	-0.11141047903027661	0.8177777144643789	-0.023618406147667696	0.185185028361856
Central Queensland	15.5	33.6	6.2	Syndactyly	1	-0.011266078128136046	0.4512853967889531	-0.11141047903027661	0.8177777144643789	-0.023618406147667696	0.185185028361856
Cairns and Hinterland	20.15	29.45	16.5	Syndactyly	0.8	-0.011266078128136046	0.4512853967889531	-0.11141047903027661	0.8177777144643789	-0.023618406147667696	0.185185028361856
Metro North	8.95	26.8	5.5	Syndactyly	1.1	-0.011266078128136046	0.4512853967889531	-0.11141047903027661	0.8177777144643789	-0.023618406147667696	0.185185028361856
Torres and Cape	20.15	29.45	16.5	Syndactyly	0.5	-0.011266078128136046	0.4512853967889531	-0.11141047903027661	0.8177777144643789	-0.023618406147667696	0.185185028361856
North Coast	15.5	29.1	18.6	Syndactyly	1	-0.011266078128136046	0.4512853967889531	-0.11141047903027661	0.8177777144643789	-0.023618406147667696	0.185185028361856
Darling Downs	20.85	24.85	5.6	Limb_Reduction	0.8	-0.012296074560347809	0.3632333862459398	0.09850520653696744	0.8313276097840773	-0.01443781961200991	0.36059148434040145
Gold Coast	14.5	33	12.3	Limb_Reduction	0.6	-0.012296074560347809	0.3632333862459398	0.09850520653696744	0.8313276097840773	-0.01443781961200991	0.36059148434040145
Mackay	19.65	39.9	10.9	Limb_Reduction	0.7	-0.012296074560347809	0.3632333862459398	0.09850520653696744	0.8313276097840773	-0.01443781961200991	0.36059148434040145
Metro South	10.55	28.05	11.4	Limb_Reduction	0.6	-0.012296074560347809	0.3632333862459398	0.09850520653696744	0.8313276097840773	-0.01443781961200991	0.36059148434040145
South West	14.65	26.75	7	Limb_Reduction	0.6	-0.012296074560347809	0.3632333862459398	0.09850520653696744	0.8313276097840773	-0.01443781961200991	0.36059148434040145
Sunshine Coast	12.5	29.15	11.2	Limb_Reduction	0.6	-0.012296074560347809	0.3632333862459398	0.09850520653696744	0.8313276097840773	-0.01443781961200991	0.36059148434040145
Townsville	22.85	42.35	13.9	Limb_Reduction	0.6	-0.012296074560347809	0.3632333862459398	0.09850520653696744	0.8313276097840773	-0.01443781961200991	0.36059148434040145
West Moreton	7.45	30.8	9.3	Limb_Reduction	0.9	-0.012296074560347809	0.3632333862459398	0.09850520653696744	0.8313276097840773	-0.01443781961200991	0.36059148434040145
Wide Bay	23.55	27.65	11.2	Limb_Reduction	0.6	-0.012296074560347809	0.3632333862459398	0.09850520653696744	0.8313276097840773	-0.01443781961200991	0.36059148434040145
Central West	19.65	39.9	10.9	Limb_Reduction	NA	-0.012296074560347809	0.3632333862459398	0.09850520653696744	0.8313276097840773	-0.01443781961200991	0.36059148434040145
North West	15.5	33.6	6.2	Limb_Reduction	1.6	-0.012296074560347809	0.3632333862459398	0.09850520653696744	0.8313276097840773	-0.01443781961200991	0.36059148434040145
Central Queensland	15.5	33.6	6.2	Limb_Reduction	0.8	-0.012296074560347809	0.3632333862459398	0.09850520653696744	0.8313276097840773	-0.01443781961200991	0.36059148434040145
Cairns and Hinterland	20.15	29.45	16.5	Limb_Reduction	0.2	-0.012296074560347809	0.3632333862459398	0.09850520653696744	0.8313276097840773	-0.01443781961200991	0.36059148434040145
Metro North	8.95	26.8	5.5	Limb_Reduction	0.8	-0.012296074560347809	0.3632333862459398	0.09850520653696744	0.8313276097840773	-0.01443781961200991	0.36059148434040145
Torres and Cape	20.15	29.45	16.5	Limb_Reduction	0.7	-0.012296074560347809	0.3632333862459398	0.09850520653696744	0.8313276097840773	-0.01443781961200991	0.36059148434040145
North Coast	15.5	29.1	18.6	Limb_Reduction	1.3	-0.012296074560347809	0.3632333862459398	0.09850520653696744	0.8313276097840773	-0.01443781961200991	0.36059148434040145
Darling Downs	20.85	24.85	5.6	Craniosynostosis	1	0.012789092383192873	0.3152176532769963	-0.011031887187496288	0.9781494442827636	-0.004266135492791623	0.7814943569904595
Gold Coast	14.5	33	12.3	Craniosynostosis	0.7	0.012789092383192873	0.3152176532769963	-0.011031887187496288	0.9781494442827636	-0.004266135492791623	0.7814943569904595
Mackay	19.65	39.9	10.9	Craniosynostosis	0.5	0.012789092383192873	0.3152176532769963	-0.011031887187496288	0.9781494442827636	-0.004266135492791623	0.7814943569904595
Metro South	10.55	28.05	11.4	Craniosynostosis	0.9	0.012789092383192873	0.3152176532769963	-0.011031887187496288	0.9781494442827636	-0.004266135492791623	0.7814943569904595
South West	14.65	26.75	7	Craniosynostosis	0.9	0.012789092383192873	0.3152176532769963	-0.011031887187496288	0.9781494442827636	-0.004266135492791623	0.7814943569904595
Sunshine Coast	12.5	29.15	11.2	Craniosynostosis	0.7	0.012789092383192873	0.3152176532769963	-0.011031887187496288	0.9781494442827636	-0.004266135492791623	0.7814943569904595
Townsville	22.85	42.35	13.9	Craniosynostosis	1.2	0.012789092383192873	0.3152176532769963	-0.011031887187496288	0.9781494442827636	-0.004266135492791623	0.7814943569904595
West Moreton	7.45	30.8	9.3	Craniosynostosis	0.8	0.012789092383192873	0.3152176532769963	-0.011031887187496288	0.9781494442827636	-0.004266135492791623	0.7814943569904595
Wide Bay	23.55	27.65	11.2	Craniosynostosis	1.4	0.012789092383192873	0.3152176532769963	-0.011031887187496288	0.9781494442827636	-0.004266135492791623	0.7814943569904595
Central West	19.65	39.9	10.9	Craniosynostosis	1.4	0.012789092383192873	0.3152176532769963	-0.011031887187496288	0.9781494442827636	-0.004266135492791623	0.7814943569904595
North West	15.5	33.6	6.2	Craniosynostosis	1.4	0.012789092383192873	0.3152176532769963	-0.011031887187496288	0.9781494442827636	-0.004266135492791623	0.7814943569904595
Central Queensland	15.5	33.6	6.2	Craniosynostosis	1.1	0.012789092383192873	0.3152176532769963	-0.011031887187496288	0.9781494442827636	-0.004266135492791623	0.7814943569904595
Cairns and Hinterland	20.15	29.45	16.5	Craniosynostosis	0.6	0.012789092383192873	0.3152176532769963	-0.011031887187496288	0.9781494442827636	-0.004266135492791623	0.7814943569904595
Metro North	8.95	26.8	5.5	Craniosynostosis	1.2	0.012789092383192873	0.3152176532769963	-0.011031887187496288	0.9781494442827636	-0.004266135492791623	0.7814943569904595
Torres and Cape	20.15	29.45	16.5	Craniosynostosis	1.7	0.012789092383192873	0.3152176532769963	-0.011031887187496288	0.9781494442827636	-0.004266135492791623	0.7814943569904595
North Coast	15.5	29.1	18.6	Craniosynostosis	1	0.012789092383192873	0.3152176532769963	-0.011031887187496288	0.9781494442827636	-0.004266135492791623	0.7814943569904595
Darling Downs	20.85	24.85	5.6	Diaphragmatic_Hernia	0.3	0.005896823409937622	0.6783167912693426	0.09077498199202119	0.8374504887713787	0.02990524319070961	0.059575114821996844
Gold Coast	14.5	33	12.3	Diaphragmatic_Hernia	0.2	0.005896823409937622	0.6783167912693426	0.09077498199202119	0.8374504887713787	0.02990524319070961	0.059575114821996844
Mackay	19.65	39.9	10.9	Diaphragmatic_Hernia	0.2	0.005896823409937622	0.6783167912693426	0.09077498199202119	0.8374504887713787	0.02990524319070961	0.059575114821996844
Metro South	10.55	28.05	11.4	Diaphragmatic_Hernia	0.3	0.005896823409937622	0.6783167912693426	0.09077498199202119	0.8374504887713787	0.02990524319070961	0.059575114821996844
South West	14.65	26.75	7	Diaphragmatic_Hernia	0.3	0.005896823409937622	0.6783167912693426	0.09077498199202119	0.8374504887713787	0.02990524319070961	0.059575114821996844
Sunshine Coast	12.5	29.15	11.2	Diaphragmatic_Hernia	0.2	0.005896823409937622	0.6783167912693426	0.09077498199202119	0.8374504887713787	0.02990524319070961	0.059575114821996844
Townsville	22.85	42.35	13.9	Diaphragmatic_Hernia	0.4	0.005896823409937622	0.6783167912693426	0.09077498199202119	0.8374504887713787	0.02990524319070961	0.059575114821996844
West Moreton	7.45	30.8	9.3	Diaphragmatic_Hernia	0.4	0.005896823409937622	0.6783167912693426	0.09077498199202119	0.8374504887713787	0.02990524319070961	0.059575114821996844
Wide Bay	23.55	27.65	11.2	Diaphragmatic_Hernia	0.3	0.005896823409937622	0.6783167912693426	0.09077498199202119	0.8374504887713787	0.02990524319070961	0.059575114821996844
Central West	19.65	39.9	10.9	Diaphragmatic_Hernia	0.7	0.005896823409937622	0.6783167912693426	0.09077498199202119	0.8374504887713787	0.02990524319070961	0.059575114821996844
North West	15.5	33.6	6.2	Diaphragmatic_Hernia	0.4	0.005896823409937622	0.6783167912693426	0.09077498199202119	0.8374504887713787	0.02990524319070961	0.059575114821996844
Central Queensland	15.5	33.6	6.2	Diaphragmatic_Hernia	0.5	0.005896823409937622	0.6783167912693426	0.09077498199202119	0.8374504887713787	0.02990524319070961	0.059575114821996844
Cairns and Hinterland	20.15	29.45	16.5	Diaphragmatic_Hernia	0.2	0.005896823409937622	0.6783167912693426	0.09077498199202119	0.8374504887713787	0.02990524319070961	0.059575114821996844
Metro North	8.95	26.8	5.5	Diaphragmatic_Hernia	0.3	0.005896823409937622	0.6783167912693426	0.09077498199202119	0.8374504887713787	0.02990524319070961	0.059575114821996844
Torres and Cape	20.15	29.45	16.5	Diaphragmatic_Hernia	1	0.005896823409937622	0.6783167912693426	0.09077498199202119	0.8374504887713787	0.02990524319070961	0.059575114821996844
North Coast	15.5	29.1	18.6	Diaphragmatic_Hernia	1.3	0.005896823409937622	0.6783167912693426	0.09077498199202119	0.8374504887713787	0.02990524319070961	0.059575114821996844
Darling Downs	20.85	24.85	5.6	Exomphalos	0.2	-0.007670575756850298	0.6411218827580591	-0.31450839222919663	0.5659184387356768	0.03146090163817443	0.11617018607491043
Gold Coast	14.5	33	12.3	Exomphalos	0.2	-0.007670575756850298	0.6411218827580591	-0.31450839222919663	0.5659184387356768	0.03146090163817443	0.11617018607491043
Mackay	19.65	39.9	10.9	Exomphalos	0.2	-0.007670575756850298	0.6411218827580591	-0.31450839222919663	0.5659184387356768	0.03146090163817443	0.11617018607491043
Metro South	10.55	28.05	11.4	Exomphalos	0.3	-0.007670575756850298	0.6411218827580591	-0.31450839222919663	0.5659184387356768	0.03146090163817443	0.11617018607491043
South West	14.65	26.75	7	Exomphalos	0.3	-0.007670575756850298	0.6411218827580591	-0.31450839222919663	0.5659184387356768	0.03146090163817443	0.11617018607491043
Sunshine Coast	12.5	29.15	11.2	Exomphalos	0.3	-0.007670575756850298	0.6411218827580591	-0.31450839222919663	0.5659184387356768	0.03146090163817443	0.11617018607491043
Townsville	22.85	42.35	13.9	Exomphalos	0.1	-0.007670575756850298	0.6411218827580591	-0.31450839222919663	0.5659184387356768	0.03146090163817443	0.11617018607491043
West Moreton	7.45	30.8	9.3	Exomphalos	0.2	-0.007670575756850298	0.6411218827580591	-0.31450839222919663	0.5659184387356768	0.03146090163817443	0.11617018607491043
Wide Bay	23.55	27.65	11.2	Exomphalos	0.2	-0.007670575756850298	0.6411218827580591	-0.31450839222919663	0.5659184387356768	0.03146090163817443	0.11617018607491043
Central West	19.65	39.9	10.9	Exomphalos	NA	-0.007670575756850298	0.6411218827580591	-0.31450839222919663	0.5659184387356768	0.03146090163817443	0.11617018607491043
North West	15.5	33.6	6.2	Exomphalos	NA	-0.007670575756850298	0.6411218827580591	-0.31450839222919663	0.5659184387356768	0.03146090163817443	0.11617018607491043
Central Queensland	15.5	33.6	6.2	Exomphalos	0.3	-0.007670575756850298	0.6411218827580591	-0.31450839222919663	0.5659184387356768	0.03146090163817443	0.11617018607491043
Cairns and Hinterland	20.15	29.45	16.5	Exomphalos	0.1	-0.007670575756850298	0.6411218827580591	-0.31450839222919663	0.5659184387356768	0.03146090163817443	0.11617018607491043
Metro North	8.95	26.8	5.5	Exomphalos	0.2	-0.007670575756850298	0.6411218827580591	-0.31450839222919663	0.5659184387356768	0.03146090163817443	0.11617018607491043
Torres and Cape	20.15	29.45	16.5	Exomphalos	NA	-0.007670575756850298	0.6411218827580591	-0.31450839222919663	0.5659184387356768	0.03146090163817443	0.11617018607491043
North Coast	15.5	29.1	18.6	Exomphalos	1.5	-0.007670575756850298	0.6411218827580591	-0.31450839222919663	0.5659184387356768	0.03146090163817443	0.11617018607491043
Darling Downs	20.85	24.85	5.6	Gastroschisis	0.6	0.004085150291729715	0.834151278151126	0.05569215817451994	0.9267930918470908	0.048746364642748057	0.020576344095957818
Gold Coast	14.5	33	12.3	Gastroschisis	0.7	0.004085150291729715	0.834151278151126	0.05569215817451994	0.9267930918470908	0.048746364642748057	0.020576344095957818
Mackay	19.65	39.9	10.9	Gastroschisis	0.5	0.004085150291729715	0.834151278151126	0.05569215817451994	0.9267930918470908	0.048746364642748057	0.020576344095957818
Metro South	10.55	28.05	11.4	Gastroschisis	0.5	0.004085150291729715	0.834151278151126	0.05569215817451994	0.9267930918470908	0.048746364642748057	0.020576344095957818
South West	14.65	26.75	7	Gastroschisis	0.6	0.004085150291729715	0.834151278151126	0.05569215817451994	0.9267930918470908	0.048746364642748057	0.020576344095957818
Sunshine Coast	12.5	29.15	11.2	Gastroschisis	0.7	0.004085150291729715	0.834151278151126	0.05569215817451994	0.9267930918470908	0.048746364642748057	0.020576344095957818
Townsville	22.85	42.35	13.9	Gastroschisis	0.8	0.004085150291729715	0.834151278151126	0.05569215817451994	0.9267930918470908	0.048746364642748057	0.020576344095957818
West Moreton	7.45	30.8	9.3	Gastroschisis	0.5	0.004085150291729715	0.834151278151126	0.05569215817451994	0.9267930918470908	0.048746364642748057	0.020576344095957818
Wide Bay	23.55	27.65	11.2	Gastroschisis	0.4	0.004085150291729715	0.834151278151126	0.05569215817451994	0.9267930918470908	0.048746364642748057	0.020576344095957818
Central West	19.65	39.9	10.9	Gastroschisis	0.7	0.004085150291729715	0.834151278151126	0.05569215817451994	0.9267930918470908	0.048746364642748057	0.020576344095957818
North West	15.5	33.6	6.2	Gastroschisis	0.8	0.004085150291729715	0.834151278151126	0.05569215817451994	0.9267930918470908	0.048746364642748057	0.020576344095957818
Central Queensland	15.5	33.6	6.2	Gastroschisis	0.7	0.004085150291729715	0.834151278151126	0.05569215817451994	0.9267930918470908	0.048746364642748057	0.020576344095957818
Cairns and Hinterland	20.15	29.45	16.5	Gastroschisis	0.8	0.004085150291729715	0.834151278151126	0.05569215817451994	0.9267930918470908	0.048746364642748057	0.020576344095957818
Metro North	8.95	26.8	5.5	Gastroschisis	0.4	0.004085150291729715	0.834151278151126	0.05569215817451994	0.9267930918470908	0.048746364642748057	0.020576344095957818
Torres and Cape	20.15	29.45	16.5	Gastroschisis	0.7	0.004085150291729715	0.834151278151126	0.05569215817451994	0.9267930918470908	0.048746364642748057	0.020576344095957818
North Coast	15.5	29.1	18.6	Gastroschisis	3.3	0.004085150291729715	0.834151278151126	0.05569215817451994	0.9267930918470908	0.048746364642748057	0.020576344095957818
Darling Downs	20.85	24.85	5.6	SKIN_Defects	11.4	-0.049753794930365164	0.0720692231382245	-1.3154611032108763	0.1322423027449858	-0.02731059512377963	0.42767033753416095
Gold Coast	14.5	33	12.3	SKIN_Defects	8.1	-0.049753794930365164	0.0720692231382245	-1.3154611032108763	0.1322423027449858	-0.02731059512377963	0.42767033753416095
Mackay	19.65	39.9	10.9	SKIN_Defects	5	-0.049753794930365164	0.0720692231382245	-1.3154611032108763	0.1322423027449858	-0.02731059512377963	0.42767033753416095
Metro South	10.55	28.05	11.4	SKIN_Defects	21	-0.049753794930365164	0.0720692231382245	-1.3154611032108763	0.1322423027449858	-0.02731059512377963	0.42767033753416095
South West	14.65	26.75	7	SKIN_Defects	6	-0.049753794930365164	0.0720692231382245	-1.3154611032108763	0.1322423027449858	-0.02731059512377963	0.42767033753416095
Sunshine Coast	12.5	29.15	11.2	SKIN_Defects	10.5	-0.049753794930365164	0.0720692231382245	-1.3154611032108763	0.1322423027449858	-0.02731059512377963	0.42767033753416095
Townsville	22.85	42.35	13.9	SKIN_Defects	9.8	-0.049753794930365164	0.0720692231382245	-1.3154611032108763	0.1322423027449858	-0.02731059512377963	0.42767033753416095
West Moreton	7.45	30.8	9.3	SKIN_Defects	8	-0.049753794930365164	0.0720692231382245	-1.3154611032108763	0.1322423027449858	-0.02731059512377963	0.42767033753416095
Wide Bay	23.55	27.65	11.2	SKIN_Defects	6.9	-0.049753794930365164	0.0720692231382245	-1.3154611032108763	0.1322423027449858	-0.02731059512377963	0.42767033753416095
Central West	19.65	39.9	10.9	SKIN_Defects	7.1	-0.049753794930365164	0.0720692231382245	-1.3154611032108763	0.1322423027449858	-0.02731059512377963	0.42767033753416095
North West	15.5	33.6	6.2	SKIN_Defects	6.1	-0.049753794930365164	0.0720692231382245	-1.3154611032108763	0.1322423027449858	-0.02731059512377963	0.42767033753416095
Central Queensland	15.5	33.6	6.2	SKIN_Defects	6.3	-0.049753794930365164	0.0720692231382245	-1.3154611032108763	0.1322423027449858	-0.02731059512377963	0.42767033753416095
Cairns and Hinterland	20.15	29.45	16.5	SKIN_Defects	5.9	-0.049753794930365164	0.0720692231382245	-1.3154611032108763	0.1322423027449858	-0.02731059512377963	0.42767033753416095
Metro North	8.95	26.8	5.5	SKIN_Defects	39.4	-0.049753794930365164	0.0720692231382245	-1.3154611032108763	0.1322423027449858	-0.02731059512377963	0.42767033753416095
Torres and Cape	20.15	29.45	16.5	SKIN_Defects	10.3	-0.049753794930365164	0.0720692231382245	-1.3154611032108763	0.1322423027449858	-0.02731059512377963	0.42767033753416095
North Coast	15.5	29.1	18.6	SKIN_Defects	7.1	-0.049753794930365164	0.0720692231382245	-1.3154611032108763	0.1322423027449858	-0.02731059512377963	0.42767033753416095
Darling Downs	20.85	24.85	5.6	Birth_Marks	4.1	-0.0886332402093142	0.016171931544025533	-2.3601108804788913	0.04557208896755831	-0.042502877683555644	0.37421862105452885
Gold Coast	14.5	33	12.3	Birth_Marks	2.9	-0.0886332402093142	0.016171931544025533	-2.3601108804788913	0.04557208896755831	-0.042502877683555644	0.37421862105452885
Mackay	19.65	39.9	10.9	Birth_Marks	1.1	-0.0886332402093142	0.016171931544025533	-2.3601108804788913	0.04557208896755831	-0.042502877683555644	0.37421862105452885
Metro South	10.55	28.05	11.4	Birth_Marks	9.8	-0.0886332402093142	0.016171931544025533	-2.3601108804788913	0.04557208896755831	-0.042502877683555644	0.37421862105452885
South West	14.65	26.75	7	Birth_Marks	2	-0.0886332402093142	0.016171931544025533	-2.3601108804788913	0.04557208896755831	-0.042502877683555644	0.37421862105452885
Sunshine Coast	12.5	29.15	11.2	Birth_Marks	3.2	-0.0886332402093142	0.016171931544025533	-2.3601108804788913	0.04557208896755831	-0.042502877683555644	0.37421862105452885
Townsville	22.85	42.35	13.9	Birth_Marks	1.5	-0.0886332402093142	0.016171931544025533	-2.3601108804788913	0.04557208896755831	-0.042502877683555644	0.37421862105452885
West Moreton	7.45	30.8	9.3	Birth_Marks	3.1	-0.0886332402093142	0.016171931544025533	-2.3601108804788913	0.04557208896755831	-0.042502877683555644	0.37421862105452885
Wide Bay	23.55	27.65	11.2	Birth_Marks	1.3	-0.0886332402093142	0.016171931544025533	-2.3601108804788913	0.04557208896755831	-0.042502877683555644	0.37421862105452885
Central West	19.65	39.9	10.9	Birth_Marks	2.1	-0.0886332402093142	0.016171931544025533	-2.3601108804788913	0.04557208896755831	-0.042502877683555644	0.37421862105452885
North West	15.5	33.6	6.2	Birth_Marks	1.6	-0.0886332402093142	0.016171931544025533	-2.3601108804788913	0.04557208896755831	-0.042502877683555644	0.37421862105452885
Central Queensland	15.5	33.6	6.2	Birth_Marks	1.8	-0.0886332402093142	0.016171931544025533	-2.3601108804788913	0.04557208896755831	-0.042502877683555644	0.37421862105452885
Cairns and Hinterland	20.15	29.45	16.5	Birth_Marks	1.8	-0.0886332402093142	0.016171931544025533	-2.3601108804788913	0.04557208896755831	-0.042502877683555644	0.37421862105452885
Metro North	8.95	26.8	5.5	Birth_Marks	20.6	-0.0886332402093142	0.016171931544025533	-2.3601108804788913	0.04557208896755831	-0.042502877683555644	0.37421862105452885
Torres and Cape	20.15	29.45	16.5	Birth_Marks	4.6	-0.0886332402093142	0.016171931544025533	-2.3601108804788913	0.04557208896755831	-0.042502877683555644	0.37421862105452885
North Coast	15.5	29.1	18.6	Birth_Marks	1.9	-0.0886332402093142	0.016171931544025533	-2.3601108804788913	0.04557208896755831	-0.042502877683555644	0.37421862105452885
Darling Downs	20.85	24.85	5.6	CHROMOSOMAL_Defects	3.3	-0.016188734776943325	0.33899588917209056	-0.5928128825210921	0.2561406658832274	0.02774882641363739	0.15922705738221382
Gold Coast	14.5	33	12.3	CHROMOSOMAL_Defects	5.4	-0.016188734776943325	0.33899588917209056	-0.5928128825210921	0.2561406658832274	0.02774882641363739	0.15922705738221382
Mackay	19.65	39.9	10.9	CHROMOSOMAL_Defects	2.9	-0.016188734776943325	0.33899588917209056	-0.5928128825210921	0.2561406658832274	0.02774882641363739	0.15922705738221382
Metro South	10.55	28.05	11.4	CHROMOSOMAL_Defects	3.8	-0.016188734776943325	0.33899588917209056	-0.5928128825210921	0.2561406658832274	0.02774882641363739	0.15922705738221382
South West	14.65	26.75	7	CHROMOSOMAL_Defects	3.7	-0.016188734776943325	0.33899588917209056	-0.5928128825210921	0.2561406658832274	0.02774882641363739	0.15922705738221382
Sunshine Coast	12.5	29.15	11.2	CHROMOSOMAL_Defects	5.5	-0.016188734776943325	0.33899588917209056	-0.5928128825210921	0.2561406658832274	0.02774882641363739	0.15922705738221382
Townsville	22.85	42.35	13.9	CHROMOSOMAL_Defects	4.1	-0.016188734776943325	0.33899588917209056	-0.5928128825210921	0.2561406658832274	0.02774882641363739	0.15922705738221382
West Moreton	7.45	30.8	9.3	CHROMOSOMAL_Defects	4	-0.016188734776943325	0.33899588917209056	-0.5928128825210921	0.2561406658832274	0.02774882641363739	0.15922705738221382
Wide Bay	23.55	27.65	11.2	CHROMOSOMAL_Defects	4.9	-0.016188734776943325	0.33899588917209056	-0.5928128825210921	0.2561406658832274	0.02774882641363739	0.15922705738221382
Central West	19.65	39.9	10.9	CHROMOSOMAL_Defects	2.8	-0.016188734776943325	0.33899588917209056	-0.5928128825210921	0.2561406658832274	0.02774882641363739	0.15922705738221382
North West	15.5	33.6	6.2	CHROMOSOMAL_Defects	3.6	-0.016188734776943325	0.33899588917209056	-0.5928128825210921	0.2561406658832274	0.02774882641363739	0.15922705738221382
Central Queensland	15.5	33.6	6.2	CHROMOSOMAL_Defects	4.2	-0.016188734776943325	0.33899588917209056	-0.5928128825210921	0.2561406658832274	0.02774882641363739	0.15922705738221382
Cairns and Hinterland	20.15	29.45	16.5	CHROMOSOMAL_Defects	4.9	-0.016188734776943325	0.33899588917209056	-0.5928128825210921	0.2561406658832274	0.02774882641363739	0.15922705738221382
Metro North	8.95	26.8	5.5	CHROMOSOMAL_Defects	5.2	-0.016188734776943325	0.33899588917209056	-0.5928128825210921	0.2561406658832274	0.02774882641363739	0.15922705738221382
Torres and Cape	20.15	29.45	16.5	CHROMOSOMAL_Defects	2.9	-0.016188734776943325	0.33899588917209056	-0.5928128825210921	0.2561406658832274	0.02774882641363739	0.15922705738221382
North Coast	15.5	29.1	18.6	CHROMOSOMAL_Defects	9.8	-0.016188734776943325	0.33899588917209056	-0.5928128825210921	0.2561406658832274	0.02774882641363739	0.15922705738221382
Darling Downs	20.85	24.85	5.6	Down_Syndrome	2	-0.006520722103519478	0.6952261989820373	-0.9354160084763097	0.05339018048037519	0.025270414680587078	0.1879811373130084
Gold Coast	14.5	33	12.3	Down_Syndrome	2.4	-0.006520722103519478	0.6952261989820373	-0.9354160084763097	0.05339018048037519	0.025270414680587078	0.1879811373130084
Mackay	19.65	39.9	10.9	Down_Syndrome	1.4	-0.006520722103519478	0.6952261989820373	-0.9354160084763097	0.05339018048037519	0.025270414680587078	0.1879811373130084
Metro South	10.55	28.05	11.4	Down_Syndrome	1.5	-0.006520722103519478	0.6952261989820373	-0.9354160084763097	0.05339018048037519	0.025270414680587078	0.1879811373130084
South West	14.65	26.75	7	Down_Syndrome	2	-0.006520722103519478	0.6952261989820373	-0.9354160084763097	0.05339018048037519	0.025270414680587078	0.1879811373130084
Sunshine Coast	12.5	29.15	11.2	Down_Syndrome	2.5	-0.006520722103519478	0.6952261989820373	-0.9354160084763097	0.05339018048037519	0.025270414680587078	0.1879811373130084
Townsville	22.85	42.35	13.9	Down_Syndrome	2.1	-0.006520722103519478	0.6952261989820373	-0.9354160084763097	0.05339018048037519	0.025270414680587078	0.1879811373130084
West Moreton	7.45	30.8	9.3	Down_Syndrome	1.9	-0.006520722103519478	0.6952261989820373	-0.9354160084763097	0.05339018048037519	0.025270414680587078	0.1879811373130084
Wide Bay	23.55	27.65	11.2	Down_Syndrome	2.3	-0.006520722103519478	0.6952261989820373	-0.9354160084763097	0.05339018048037519	0.025270414680587078	0.1879811373130084
Central West	19.65	39.9	10.9	Down_Syndrome	0.7	-0.006520722103519478	0.6952261989820373	-0.9354160084763097	0.05339018048037519	0.025270414680587078	0.1879811373130084
North West	15.5	33.6	6.2	Down_Syndrome	1.2	-0.006520722103519478	0.6952261989820373	-0.9354160084763097	0.05339018048037519	0.025270414680587078	0.1879811373130084
Central Queensland	15.5	33.6	6.2	Down_Syndrome	1.9	-0.006520722103519478	0.6952261989820373	-0.9354160084763097	0.05339018048037519	0.025270414680587078	0.1879811373130084
Cairns and Hinterland	20.15	29.45	16.5	Down_Syndrome	2.3	-0.006520722103519478	0.6952261989820373	-0.9354160084763097	0.05339018048037519	0.025270414680587078	0.1879811373130084
Metro North	8.95	26.8	5.5	Down_Syndrome	2.3	-0.006520722103519478	0.6952261989820373	-0.9354160084763097	0.05339018048037519	0.025270414680587078	0.1879811373130084
Torres and Cape	20.15	29.45	16.5	Down_Syndrome	1.9	-0.006520722103519478	0.6952261989820373	-0.9354160084763097	0.05339018048037519	0.025270414680587078	0.1879811373130084
North Coast	15.5	29.1	18.6	Down_Syndrome	3.5	-0.006520722103519478	0.6952261989820373	-0.9354160084763097	0.05339018048037519	0.025270414680587078	0.1879811373130084
Darling Downs	20.85	24.85	5.6	Trisomy_13	0.1	-0.006794400278740378	0.26592068104448063	-0.023585299167278098	0.9134720142449259	0.010114725079812327	0.20949099321202508
Gold Coast	14.5	33	12.3	Trisomy_13	0.3	-0.006794400278740378	0.26592068104448063	-0.023585299167278098	0.9134720142449259	0.010114725079812327	0.20949099321202508
Mackay	19.65	39.9	10.9	Trisomy_13	0	-0.006794400278740378	0.26592068104448063	-0.023585299167278098	0.9134720142449259	0.010114725079812327	0.20949099321202508
Metro South	10.55	28.05	11.4	Trisomy_13	0.2	-0.006794400278740378	0.26592068104448063	-0.023585299167278098	0.9134720142449259	0.010114725079812327	0.20949099321202508
South West	14.65	26.75	7	Trisomy_13	NA	-0.006794400278740378	0.26592068104448063	-0.023585299167278098	0.9134720142449259	0.010114725079812327	0.20949099321202508
Sunshine Coast	12.5	29.15	11.2	Trisomy_13	0.2	-0.006794400278740378	0.26592068104448063	-0.023585299167278098	0.9134720142449259	0.010114725079812327	0.20949099321202508
Townsville	22.85	42.35	13.9	Trisomy_13	0.3	-0.006794400278740378	0.26592068104448063	-0.023585299167278098	0.9134720142449259	0.010114725079812327	0.20949099321202508
West Moreton	7.45	30.8	9.3	Trisomy_13	0.2	-0.006794400278740378	0.26592068104448063	-0.023585299167278098	0.9134720142449259	0.010114725079812327	0.20949099321202508
Wide Bay	23.55	27.65	11.2	Trisomy_13	0.1	-0.006794400278740378	0.26592068104448063	-0.023585299167278098	0.9134720142449259	0.010114725079812327	0.20949099321202508
Central West	19.65	39.9	10.9	Trisomy_13	NA	-0.006794400278740378	0.26592068104448063	-0.023585299167278098	0.9134720142449259	0.010114725079812327	0.20949099321202508
North West	15.5	33.6	6.2	Trisomy_13	NA	-0.006794400278740378	0.26592068104448063	-0.023585299167278098	0.9134720142449259	0.010114725079812327	0.20949099321202508
Central Queensland	15.5	33.6	6.2	Trisomy_13	0.2	-0.006794400278740378	0.26592068104448063	-0.023585299167278098	0.9134720142449259	0.010114725079812327	0.20949099321202508
Cairns and Hinterland	20.15	29.45	16.5	Trisomy_13	0.2	-0.006794400278740378	0.26592068104448063	-0.023585299167278098	0.9134720142449259	0.010114725079812327	0.20949099321202508
Metro North	8.95	26.8	5.5	Trisomy_13	0.3	-0.006794400278740378	0.26592068104448063	-0.023585299167278098	0.9134720142449259	0.010114725079812327	0.20949099321202508
Torres and Cape	20.15	29.45	16.5	Trisomy_13	NA	-0.006794400278740378	0.26592068104448063	-0.023585299167278098	0.9134720142449259	0.010114725079812327	0.20949099321202508
North Coast	15.5	29.1	18.6	Trisomy_13	0.4	-0.006794400278740378	0.26592068104448063	-0.023585299167278098	0.9134720142449259	0.010114725079812327	0.20949099321202508
Darling Downs	20.85	24.85	5.6	Trisomy_18	0.3	-0.017397445801592134	0.3493836466772444	-0.3286704136802487	0.6039045650108004	0.022850424435517113	0.290317035595532
Gold Coast	14.5	33	12.3	Trisomy_18	0.8	-0.017397445801592134	0.3493836466772444	-0.3286704136802487	0.6039045650108004	0.022850424435517113	0.290317035595532
Mackay	19.65	39.9	10.9	Trisomy_18	0.1	-0.017397445801592134	0.3493836466772444	-0.3286704136802487	0.6039045650108004	0.022850424435517113	0.290317035595532
Metro South	10.55	28.05	11.4	Trisomy_18	0.5	-0.017397445801592134	0.3493836466772444	-0.3286704136802487	0.6039045650108004	0.022850424435517113	0.290317035595532
South West	14.65	26.75	7	Trisomy_18	0.6	-0.017397445801592134	0.3493836466772444	-0.3286704136802487	0.6039045650108004	0.022850424435517113	0.290317035595532
Sunshine Coast	12.5	29.15	11.2	Trisomy_18	0.5	-0.017397445801592134	0.3493836466772444	-0.3286704136802487	0.6039045650108004	0.022850424435517113	0.290317035595532
Townsville	22.85	42.35	13.9	Trisomy_18	0.5	-0.017397445801592134	0.3493836466772444	-0.3286704136802487	0.6039045650108004	0.022850424435517113	0.290317035595532
West Moreton	7.45	30.8	9.3	Trisomy_18	0.5	-0.017397445801592134	0.3493836466772444	-0.3286704136802487	0.6039045650108004	0.022850424435517113	0.290317035595532
Wide Bay	23.55	27.65	11.2	Trisomy_18	0.5	-0.017397445801592134	0.3493836466772444	-0.3286704136802487	0.6039045650108004	0.022850424435517113	0.290317035595532
Central West	19.65	39.9	10.9	Trisomy_18	NA	-0.017397445801592134	0.3493836466772444	-0.3286704136802487	0.6039045650108004	0.022850424435517113	0.290317035595532
North West	15.5	33.6	6.2	Trisomy_18	0.8	-0.017397445801592134	0.3493836466772444	-0.3286704136802487	0.6039045650108004	0.022850424435517113	0.290317035595532
Central Queensland	15.5	33.6	6.2	Trisomy_18	0.5	-0.017397445801592134	0.3493836466772444	-0.3286704136802487	0.6039045650108004	0.022850424435517113	0.290317035595532
Cairns and Hinterland	20.15	29.45	16.5	Trisomy_18	0.5	-0.017397445801592134	0.3493836466772444	-0.3286704136802487	0.6039045650108004	0.022850424435517113	0.290317035595532
Metro North	8.95	26.8	5.5	Trisomy_18	0.7	-0.017397445801592134	0.3493836466772444	-0.3286704136802487	0.6039045650108004	0.022850424435517113	0.290317035595532
Torres and Cape	20.15	29.45	16.5	Trisomy_18	0.2	-0.017397445801592134	0.3493836466772444	-0.3286704136802487	0.6039045650108004	0.022850424435517113	0.290317035595532
North Coast	15.5	29.1	18.6	Trisomy_18	2.3	-0.017397445801592134	0.3493836466772444	-0.3286704136802487	0.6039045650108004	0.022850424435517113	0.290317035595532
Darling Downs	20.85	24.85	5.6	Turner_Syndrome	0.2	-4.478046123820525e-4	0.9598991952620244	-0.19894931300989604	0.5115443437774254	0.02583089012103397	0.010241294700613501
Gold Coast	14.5	33	12.3	Turner_Syndrome	0.3	-4.478046123820525e-4	0.9598991952620244	-0.19894931300989604	0.5115443437774254	0.02583089012103397	0.010241294700613501
Mackay	19.65	39.9	10.9	Turner_Syndrome	0.2	-4.478046123820525e-4	0.9598991952620244	-0.19894931300989604	0.5115443437774254	0.02583089012103397	0.010241294700613501
Metro South	10.55	28.05	11.4	Turner_Syndrome	0.3	-4.478046123820525e-4	0.9598991952620244	-0.19894931300989604	0.5115443437774254	0.02583089012103397	0.010241294700613501
South West	14.65	26.75	7	Turner_Syndrome	NA	-4.478046123820525e-4	0.9598991952620244	-0.19894931300989604	0.5115443437774254	0.02583089012103397	0.010241294700613501
Sunshine Coast	12.5	29.15	11.2	Turner_Syndrome	0.3	-4.478046123820525e-4	0.9598991952620244	-0.19894931300989604	0.5115443437774254	0.02583089012103397	0.010241294700613501
Townsville	22.85	42.35	13.9	Turner_Syndrome	0.2	-4.478046123820525e-4	0.9598991952620244	-0.19894931300989604	0.5115443437774254	0.02583089012103397	0.010241294700613501
West Moreton	7.45	30.8	9.3	Turner_Syndrome	0.2	-4.478046123820525e-4	0.9598991952620244	-0.19894931300989604	0.5115443437774254	0.02583089012103397	0.010241294700613501
Wide Bay	23.55	27.65	11.2	Turner_Syndrome	0.3	-4.478046123820525e-4	0.9598991952620244	-0.19894931300989604	0.5115443437774254	0.02583089012103397	0.010241294700613501
Central West	19.65	39.9	10.9	Turner_Syndrome	NA	-4.478046123820525e-4	0.9598991952620244	-0.19894931300989604	0.5115443437774254	0.02583089012103397	0.010241294700613501
North West	15.5	33.6	6.2	Turner_Syndrome	NA	-4.478046123820525e-4	0.9598991952620244	-0.19894931300989604	0.5115443437774254	0.02583089012103397	0.010241294700613501
Central Queensland	15.5	33.6	6.2	Turner_Syndrome	0.2	-4.478046123820525e-4	0.9598991952620244	-0.19894931300989604	0.5115443437774254	0.02583089012103397	0.010241294700613501
Cairns and Hinterland	20.15	29.45	16.5	Turner_Syndrome	0.3	-4.478046123820525e-4	0.9598991952620244	-0.19894931300989604	0.5115443437774254	0.02583089012103397	0.010241294700613501
Metro North	8.95	26.8	5.5	Turner_Syndrome	0.2	-4.478046123820525e-4	0.9598991952620244	-0.19894931300989604	0.5115443437774254	0.02583089012103397	0.010241294700613501
Torres and Cape	20.15	29.45	16.5	Turner_Syndrome	NA	-4.478046123820525e-4	0.9598991952620244	-0.19894931300989604	0.5115443437774254	0.02583089012103397	0.010241294700613501
North Coast	15.5	29.1	18.6	Turner_Syndrome	0.8	-4.478046123820525e-4	0.9598991952620244	-0.19894931300989604	0.5115443437774254	0.02583089012103397	0.010241294700613501
Darling Downs	20.85	24.85	5.6	Amino_Acid_Disorders	0.2	-0.0016655948048562154	0.8466212716943138	-0.06522921537105074	0.8219255850593902	-0.004466480455694325	0.6559169277291421
Gold Coast	14.5	33	12.3	Amino_Acid_Disorders	0.2	-0.0016655948048562154	0.8466212716943138	-0.06522921537105074	0.8219255850593902	-0.004466480455694325	0.6559169277291421
Mackay	19.65	39.9	10.9	Amino_Acid_Disorders	0.2	-0.0016655948048562154	0.8466212716943138	-0.06522921537105074	0.8219255850593902	-0.004466480455694325	0.6559169277291421
Metro South	10.55	28.05	11.4	Amino_Acid_Disorders	0.3	-0.0016655948048562154	0.8466212716943138	-0.06522921537105074	0.8219255850593902	-0.004466480455694325	0.6559169277291421
South West	14.65	26.75	7	Amino_Acid_Disorders	0.3	-0.0016655948048562154	0.8466212716943138	-0.06522921537105074	0.8219255850593902	-0.004466480455694325	0.6559169277291421
Sunshine Coast	12.5	29.15	11.2	Amino_Acid_Disorders	0.3	-0.0016655948048562154	0.8466212716943138	-0.06522921537105074	0.8219255850593902	-0.004466480455694325	0.6559169277291421
Townsville	22.85	42.35	13.9	Amino_Acid_Disorders	0.2	-0.0016655948048562154	0.8466212716943138	-0.06522921537105074	0.8219255850593902	-0.004466480455694325	0.6559169277291421
West Moreton	7.45	30.8	9.3	Amino_Acid_Disorders	0.1	-0.0016655948048562154	0.8466212716943138	-0.06522921537105074	0.8219255850593902	-0.004466480455694325	0.6559169277291421
Wide Bay	23.55	27.65	11.2	Amino_Acid_Disorders	0.3	-0.0016655948048562154	0.8466212716943138	-0.06522921537105074	0.8219255850593902	-0.004466480455694325	0.6559169277291421
Central West	19.65	39.9	10.9	Amino_Acid_Disorders	NA	-0.0016655948048562154	0.8466212716943138	-0.06522921537105074	0.8219255850593902	-0.004466480455694325	0.6559169277291421
North West	15.5	33.6	6.2	Amino_Acid_Disorders	0.8	-0.0016655948048562154	0.8466212716943138	-0.06522921537105074	0.8219255850593902	-0.004466480455694325	0.6559169277291421
Central Queensland	15.5	33.6	6.2	Amino_Acid_Disorders	0.1	-0.0016655948048562154	0.8466212716943138	-0.06522921537105074	0.8219255850593902	-0.004466480455694325	0.6559169277291421
Cairns and Hinterland	20.15	29.45	16.5	Amino_Acid_Disorders	0.2	-0.0016655948048562154	0.8466212716943138	-0.06522921537105074	0.8219255850593902	-0.004466480455694325	0.6559169277291421
Metro North	8.95	26.8	5.5	Amino_Acid_Disorders	0.3	-0.0016655948048562154	0.8466212716943138	-0.06522921537105074	0.8219255850593902	-0.004466480455694325	0.6559169277291421
Torres and Cape	20.15	29.45	16.5	Amino_Acid_Disorders	0.2	-0.0016655948048562154	0.8466212716943138	-0.06522921537105074	0.8219255850593902	-0.004466480455694325	0.6559169277291421
North Coast	15.5	29.1	18.6	Amino_Acid_Disorders	0.4	-0.0016655948048562154	0.8466212716943138	-0.06522921537105074	0.8219255850593902	-0.004466480455694325	0.6559169277291421
Darling Downs	20.85	24.85	5.6	Carbohydrate_Disorders	0.1	0.0028659537193527662	0.44678132278663163	-0.06384471228129407	0.668472942243693	0.002651459501714891	0.5529287151230265
Gold Coast	14.5	33	12.3	Carbohydrate_Disorders	0.1	0.0028659537193527662	0.44678132278663163	-0.06384471228129407	0.668472942243693	0.002651459501714891	0.5529287151230265
Mackay	19.65	39.9	10.9	Carbohydrate_Disorders	NA	0.0028659537193527662	0.44678132278663163	-0.06384471228129407	0.668472942243693	0.002651459501714891	0.5529287151230265
Metro South	10.55	28.05	11.4	Carbohydrate_Disorders	0.1	0.0028659537193527662	0.44678132278663163	-0.06384471228129407	0.668472942243693	0.002651459501714891	0.5529287151230265
South West	14.65	26.75	7	Carbohydrate_Disorders	NA	0.0028659537193527662	0.44678132278663163	-0.06384471228129407	0.668472942243693	0.002651459501714891	0.5529287151230265
Sunshine Coast	12.5	29.15	11.2	Carbohydrate_Disorders	0.1	0.0028659537193527662	0.44678132278663163	-0.06384471228129407	0.668472942243693	0.002651459501714891	0.5529287151230265
Townsville	22.85	42.35	13.9	Carbohydrate_Disorders	0.1	0.0028659537193527662	0.44678132278663163	-0.06384471228129407	0.668472942243693	0.002651459501714891	0.5529287151230265
West Moreton	7.45	30.8	9.3	Carbohydrate_Disorders	0.2	0.0028659537193527662	0.44678132278663163	-0.06384471228129407	0.668472942243693	0.002651459501714891	0.5529287151230265
Wide Bay	23.55	27.65	11.2	Carbohydrate_Disorders	0.3	0.0028659537193527662	0.44678132278663163	-0.06384471228129407	0.668472942243693	0.002651459501714891	0.5529287151230265
Central West	19.65	39.9	10.9	Carbohydrate_Disorders	NA	0.0028659537193527662	0.44678132278663163	-0.06384471228129407	0.668472942243693	0.002651459501714891	0.5529287151230265
North West	15.5	33.6	6.2	Carbohydrate_Disorders	0.2	0.0028659537193527662	0.44678132278663163	-0.06384471228129407	0.668472942243693	0.002651459501714891	0.5529287151230265
Central Queensland	15.5	33.6	6.2	Carbohydrate_Disorders	0.1	0.0028659537193527662	0.44678132278663163	-0.06384471228129407	0.668472942243693	0.002651459501714891	0.5529287151230265
Cairns and Hinterland	20.15	29.45	16.5	Carbohydrate_Disorders	0.1	0.0028659537193527662	0.44678132278663163	-0.06384471228129407	0.668472942243693	0.002651459501714891	0.5529287151230265
Metro North	8.95	26.8	5.5	Carbohydrate_Disorders	0.1	0.0028659537193527662	0.44678132278663163	-0.06384471228129407	0.668472942243693	0.002651459501714891	0.5529287151230265
Torres and Cape	20.15	29.45	16.5	Carbohydrate_Disorders	0.2	0.0028659537193527662	0.44678132278663163	-0.06384471228129407	0.668472942243693	0.002651459501714891	0.5529287151230265
North Coast	15.5	29.1	18.6	Carbohydrate_Disorders	0.2	0.0028659537193527662	0.44678132278663163	-0.06384471228129407	0.668472942243693	0.002651459501714891	0.5529287151230265
