# Supplementary material for: Broad Spectrum epidemiological contribution of cannabis and other substances to the teratological profile of northern New South Wales: geospatial and causal inference analysis
Source: BMC Pharmacol Toxicol. 2020 Nov 12;21:75. doi: 10.1186/s40360-020-00450-1 (PMC7659114; doi:10.1186/s40360-020-00450-1)
Supplement: Supplementary file 3 — Additional file 3. [file 40360_2020_450_MOESM3_ESM.zip › QLDDfxDefdfgEsts.xlsx]

## Sheet: QLDDfxDefdfgEsts
Region	DlyCigs11	RiskAlc11	mrjyr	Defect	Rate	TobEst	Tob.P	AlcEst	Alc.P	MrjEst	Mrj.P
Darling Downs	20.85	24.85	5.6	CNS_Defects	3.9	0.0161097	0.240563	0.22708	0.601602	0.0242691	0.129975
Gold Coast	14.5	33	12.3	CNS_Defects	4	0.0161097	0.240563	0.22708	0.601602	0.0242691	0.129975
Mackay	19.65	39.9	10.9	CNS_Defects	3.7	0.0161097	0.240563	0.22708	0.601602	0.0242691	0.129975
Metro South	10.55	28.05	11.4	CNS_Defects	3.7	0.0161097	0.240563	0.22708	0.601602	0.0242691	0.129975
South West	14.65	26.75	7	CNS_Defects	4.3	0.0161097	0.240563	0.22708	0.601602	0.0242691	0.129975
Sunshine Coast	12.5	29.15	11.2	CNS_Defects	4.3	0.0161097	0.240563	0.22708	0.601602	0.0242691	0.129975
Townsville	22.85	42.35	13.9	CNS_Defects	5	0.0161097	0.240563	0.22708	0.601602	0.0242691	0.129975
West Moreton	7.45	30.8	9.3	CNS_Defects	4	0.0161097	0.240563	0.22708	0.601602	0.0242691	0.129975
Wide Bay	23.55	27.65	11.2	CNS_Defects	6.1	0.0161097	0.240563	0.22708	0.601602	0.0242691	0.129975
Central West	19.65	39.9	10.9	CNS_Defects	7.1	0.0161097	0.240563	0.22708	0.601602	0.0242691	0.129975
North West	15.5	33.6	6.2	CNS_Defects	3	0.0161097	0.240563	0.22708	0.601602	0.0242691	0.129975
Central Queensland	15.5	33.6	6.2	CNS_Defects	5.4	0.0161097	0.240563	0.22708	0.601602	0.0242691	0.129975
Cairns and Hinterland	20.15	29.45	16.5	CNS_Defects	3.5	0.0161097	0.240563	0.22708	0.601602	0.0242691	0.129975
Metro North	8.95	26.8	5.5	CNS_Defects	4.1	0.0161097	0.240563	0.22708	0.601602	0.0242691	0.129975
Torres and Cape	20.15	29.45	16.5	CNS_Defects	5.3	0.0161097	0.240563	0.22708	0.601602	0.0242691	0.129975
North Coast	15.5	29.1	18.6	CNS_Defects	7.5	0.0161097	0.240563	0.22708	0.601602	0.0242691	0.129975
Darling Downs	20.85	24.85	5.6	Neural_tube_defects	1.4	0.0234487	0.186296	0.0758695	0.893863	0.0212225	0.320409
Gold Coast	14.5	33	12.3	Neural_tube_defects	1.3	0.0234487	0.186296	0.0758695	0.893863	0.0212225	0.320409
Mackay	19.65	39.9	10.9	Neural_tube_defects	1.1	0.0234487	0.186296	0.0758695	0.893863	0.0212225	0.320409
Metro South	10.55	28.05	11.4	Neural_tube_defects	1.2	0.0234487	0.186296	0.0758695	0.893863	0.0212225	0.320409
South West	14.65	26.75	7	Neural_tube_defects	2	0.0234487	0.186296	0.0758695	0.893863	0.0212225	0.320409
Sunshine Coast	12.5	29.15	11.2	Neural_tube_defects	1.2	0.0234487	0.186296	0.0758695	0.893863	0.0212225	0.320409
Townsville	22.85	42.35	13.9	Neural_tube_defects	1.2	0.0234487	0.186296	0.0758695	0.893863	0.0212225	0.320409
West Moreton	7.45	30.8	9.3	Neural_tube_defects	1.1	0.0234487	0.186296	0.0758695	0.893863	0.0212225	0.320409
Wide Bay	23.55	27.65	11.2	Neural_tube_defects	2.1	0.0234487	0.186296	0.0758695	0.893863	0.0212225	0.320409
Central West	19.65	39.9	10.9	Neural_tube_defects	3.6	0.0234487	0.186296	0.0758695	0.893863	0.0212225	0.320409
North West	15.5	33.6	6.2	Neural_tube_defects	0.8	0.0234487	0.186296	0.0758695	0.893863	0.0212225	0.320409
Central Queensland	15.5	33.6	6.2	Neural_tube_defects	1.7	0.0234487	0.186296	0.0758695	0.893863	0.0212225	0.320409
Cairns and Hinterland	20.15	29.45	16.5	Neural_tube_defects	1.1	0.0234487	0.186296	0.0758695	0.893863	0.0212225	0.320409
Metro North	8.95	26.8	5.5	Neural_tube_defects	1.1	0.0234487	0.186296	0.0758695	0.893863	0.0212225	0.320409
Torres and Cape	20.15	29.45	16.5	Neural_tube_defects	2.2	0.0234487	0.186296	0.0758695	0.893863	0.0212225	0.320409
North Coast	15.5	29.1	18.6	Neural_tube_defects	2.3	0.0234487	0.186296	0.0758695	0.893863	0.0212225	0.320409
Darling Downs	20.85	24.85	5.6	Anencephalus	0.4	0.0123087	0.369065	-0.0286282	0.947141	0.00604131	0.713805
Gold Coast	14.5	33	12.3	Anencephalus	0.5	0.0123087	0.369065	-0.0286282	0.947141	0.00604131	0.713805
Mackay	19.65	39.9	10.9	Anencephalus	0.3	0.0123087	0.369065	-0.0286282	0.947141	0.00604131	0.713805
Metro South	10.55	28.05	11.4	Anencephalus	0.4	0.0123087	0.369065	-0.0286282	0.947141	0.00604131	0.713805
South West	14.65	26.75	7	Anencephalus	1.1	0.0123087	0.369065	-0.0286282	0.947141	0.00604131	0.713805
Sunshine Coast	12.5	29.15	11.2	Anencephalus	0.4	0.0123087	0.369065	-0.0286282	0.947141	0.00604131	0.713805
Townsville	22.85	42.35	13.9	Anencephalus	0.4	0.0123087	0.369065	-0.0286282	0.947141	0.00604131	0.713805
West Moreton	7.45	30.8	9.3	Anencephalus	0.4	0.0123087	0.369065	-0.0286282	0.947141	0.00604131	0.713805
Wide Bay	23.55	27.65	11.2	Anencephalus	1	0.0123087	0.369065	-0.0286282	0.947141	0.00604131	0.713805
Central West	19.65	39.9	10.9	Anencephalus	1.4	0.0123087	0.369065	-0.0286282	0.947141	0.00604131	0.713805
North West	15.5	33.6	6.2	Anencephalus	0.6	0.0123087	0.369065	-0.0286282	0.947141	0.00604131	0.713805
Central Queensland	15.5	33.6	6.2	Anencephalus	0.7	0.0123087	0.369065	-0.0286282	0.947141	0.00604131	0.713805
Cairns and Hinterland	20.15	29.45	16.5	Anencephalus	0.5	0.0123087	0.369065	-0.0286282	0.947141	0.00604131	0.713805
Metro North	8.95	26.8	5.5	Anencephalus	0.5	0.0123087	0.369065	-0.0286282	0.947141	0.00604131	0.713805
Torres and Cape	20.15	29.45	16.5	Anencephalus	0.7	0.0123087	0.369065	-0.0286282	0.947141	0.00604131	0.713805
North Coast	15.5	29.1	18.6	Anencephalus	1	0.0123087	0.369065	-0.0286282	0.947141	0.00604131	0.713805
Darling Downs	20.85	24.85	5.6	Spina_Bifida	0.8	0.0201636	0.221758	0.340344	0.514812	0.02121	0.281938
Gold Coast	14.5	33	12.3	Spina_Bifida	0.6	0.0201636	0.221758	0.340344	0.514812	0.02121	0.281938
Mackay	19.65	39.9	10.9	Spina_Bifida	0.4	0.0201636	0.221758	0.340344	0.514812	0.02121	0.281938
Metro South	10.55	28.05	11.4	Spina_Bifida	0.5	0.0201636	0.221758	0.340344	0.514812	0.02121	0.281938
South West	14.65	26.75	7	Spina_Bifida	0.3	0.0201636	0.221758	0.340344	0.514812	0.02121	0.281938
Sunshine Coast	12.5	29.15	11.2	Spina_Bifida	0.6	0.0201636	0.221758	0.340344	0.514812	0.02121	0.281938
Townsville	22.85	42.35	13.9	Spina_Bifida	0.5	0.0201636	0.221758	0.340344	0.514812	0.02121	0.281938
West Moreton	7.45	30.8	9.3	Spina_Bifida	0.4	0.0201636	0.221758	0.340344	0.514812	0.02121	0.281938
Wide Bay	23.55	27.65	11.2	Spina_Bifida	0.7	0.0201636	0.221758	0.340344	0.514812	0.02121	0.281938
Central West	19.65	39.9	10.9	Spina_Bifida	2.1	0.0201636	0.221758	0.340344	0.514812	0.02121	0.281938
North West	15.5	33.6	6.2	Spina_Bifida	0.2	0.0201636	0.221758	0.340344	0.514812	0.02121	0.281938
Central Queensland	15.5	33.6	6.2	Spina_Bifida	0.8	0.0201636	0.221758	0.340344	0.514812	0.02121	0.281938
Cairns and Hinterland	20.15	29.45	16.5	Spina_Bifida	0.5	0.0201636	0.221758	0.340344	0.514812	0.02121	0.281938
Metro North	8.95	26.8	5.5	Spina_Bifida	0.5	0.0201636	0.221758	0.340344	0.514812	0.02121	0.281938
Torres and Cape	20.15	29.45	16.5	Spina_Bifida	1	0.0201636	0.221758	0.340344	0.514812	0.02121	0.281938
North Coast	15.5	29.1	18.6	Spina_Bifida	1	0.0201636	0.221758	0.340344	0.514812	0.02121	0.281938
Darling Downs	20.85	24.85	5.6	Encephalocoele	0.1	-0.000799876	0.823616	0.121572	0.3184	0.00141933	0.782625
Gold Coast	14.5	33	12.3	Encephalocoele	0.2	-0.000799876	0.823616	0.121572	0.3184	0.00141933	0.782625
Mackay	19.65	39.9	10.9	Encephalocoele	0.2	-0.000799876	0.823616	0.121572	0.3184	0.00141933	0.782625
Metro South	10.55	28.05	11.4	Encephalocoele	0.1	-0.000799876	0.823616	0.121572	0.3184	0.00141933	0.782625
South West	14.65	26.75	7	Encephalocoele	NA	-0.000799876	0.823616	0.121572	0.3184	0.00141933	0.782625
Sunshine Coast	12.5	29.15	11.2	Encephalocoele	0.1	-0.000799876	0.823616	0.121572	0.3184	0.00141933	0.782625
Townsville	22.85	42.35	13.9	Encephalocoele	0.1	-0.000799876	0.823616	0.121572	0.3184	0.00141933	0.782625
West Moreton	7.45	30.8	9.3	Encephalocoele	0.1	-0.000799876	0.823616	0.121572	0.3184	0.00141933	0.782625
Wide Bay	23.55	27.65	11.2	Encephalocoele	0.1	-0.000799876	0.823616	0.121572	0.3184	0.00141933	0.782625
Central West	19.65	39.9	10.9	Encephalocoele	NA	-0.000799876	0.823616	0.121572	0.3184	0.00141933	0.782625
North West	15.5	33.6	6.2	Encephalocoele	NA	-0.000799876	0.823616	0.121572	0.3184	0.00141933	0.782625
Central Queensland	15.5	33.6	6.2	Encephalocoele	NA	-0.000799876	0.823616	0.121572	0.3184	0.00141933	0.782625
Cairns and Hinterland	20.15	29.45	16.5	Encephalocoele	0	-0.000799876	0.823616	0.121572	0.3184	0.00141933	0.782625
Metro North	8.95	26.8	5.5	Encephalocoele	0.1	-0.000799876	0.823616	0.121572	0.3184	0.00141933	0.782625
Torres and Cape	20.15	29.45	16.5	Encephalocoele	NA	-0.000799876	0.823616	0.121572	0.3184	0.00141933	0.782625
North Coast	15.5	29.1	18.6	Encephalocoele	0.2	-0.000799876	0.823616	0.121572	0.3184	0.00141933	0.782625
Darling Downs	20.85	24.85	5.6	Microcephaly	0.4	0.00814581	0.652159	0.599453	0.279511	-0.0119255	0.595002
Gold Coast	14.5	33	12.3	Microcephaly	0.3	0.00814581	0.652159	0.599453	0.279511	-0.0119255	0.595002
Mackay	19.65	39.9	10.9	Microcephaly	0.5	0.00814581	0.652159	0.599453	0.279511	-0.0119255	0.595002
Metro South	10.55	28.05	11.4	Microcephaly	0.4	0.00814581	0.652159	0.599453	0.279511	-0.0119255	0.595002
South West	14.65	26.75	7	Microcephaly	0.6	0.00814581	0.652159	0.599453	0.279511	-0.0119255	0.595002
Sunshine Coast	12.5	29.15	11.2	Microcephaly	0.6	0.00814581	0.652159	0.599453	0.279511	-0.0119255	0.595002
Townsville	22.85	42.35	13.9	Microcephaly	0.6	0.00814581	0.652159	0.599453	0.279511	-0.0119255	0.595002
West Moreton	7.45	30.8	9.3	Microcephaly	0.7	0.00814581	0.652159	0.599453	0.279511	-0.0119255	0.595002
Wide Bay	23.55	27.65	11.2	Microcephaly	1.2	0.00814581	0.652159	0.599453	0.279511	-0.0119255	0.595002
Central West	19.65	39.9	10.9	Microcephaly	2.1	0.00814581	0.652159	0.599453	0.279511	-0.0119255	0.595002
North West	15.5	33.6	6.2	Microcephaly	NA	0.00814581	0.652159	0.599453	0.279511	-0.0119255	0.595002
Central Queensland	15.5	33.6	6.2	Microcephaly	0.8	0.00814581	0.652159	0.599453	0.279511	-0.0119255	0.595002
Cairns and Hinterland	20.15	29.45	16.5	Microcephaly	0.1	0.00814581	0.652159	0.599453	0.279511	-0.0119255	0.595002
Metro North	8.95	26.8	5.5	Microcephaly	0.7	0.00814581	0.652159	0.599453	0.279511	-0.0119255	0.595002
Torres and Cape	20.15	29.45	16.5	Microcephaly	0.5	0.00814581	0.652159	0.599453	0.279511	-0.0119255	0.595002
North Coast	15.5	29.1	18.6	Microcephaly	0.8	0.00814581	0.652159	0.599453	0.279511	-0.0119255	0.595002
Darling Downs	20.85	24.85	5.6	Congenital_hydrocephalus	0.4	0.00849374	0.5312	0.164378	0.720305	0.0319415	0.0279961
Gold Coast	14.5	33	12.3	Congenital_hydrocephalus	0.6	0.00849374	0.5312	0.164378	0.720305	0.0319415	0.0279961
Mackay	19.65	39.9	10.9	Congenital_hydrocephalus	0.5	0.00849374	0.5312	0.164378	0.720305	0.0319415	0.0279961
Metro South	10.55	28.05	11.4	Congenital_hydrocephalus	0.5	0.00849374	0.5312	0.164378	0.720305	0.0319415	0.0279961
South West	14.65	26.75	7	Congenital_hydrocephalus	0.6	0.00849374	0.5312	0.164378	0.720305	0.0319415	0.0279961
Sunshine Coast	12.5	29.15	11.2	Congenital_hydrocephalus	0.7	0.00849374	0.5312	0.164378	0.720305	0.0319415	0.0279961
Townsville	22.85	42.35	13.9	Congenital_hydrocephalus	0.8	0.00849374	0.5312	0.164378	0.720305	0.0319415	0.0279961
West Moreton	7.45	30.8	9.3	Congenital_hydrocephalus	0.5	0.00849374	0.5312	0.164378	0.720305	0.0319415	0.0279961
Wide Bay	23.55	27.65	11.2	Congenital_hydrocephalus	0.8	0.00849374	0.5312	0.164378	0.720305	0.0319415	0.0279961
Central West	19.65	39.9	10.9	Congenital_hydrocephalus	NA	0.00849374	0.5312	0.164378	0.720305	0.0319415	0.0279961
North West	15.5	33.6	6.2	Congenital_hydrocephalus	0.8	0.00849374	0.5312	0.164378	0.720305	0.0319415	0.0279961
Central Queensland	15.5	33.6	6.2	Congenital_hydrocephalus	0.9	0.00849374	0.5312	0.164378	0.720305	0.0319415	0.0279961
Cairns and Hinterland	20.15	29.45	16.5	Congenital_hydrocephalus	0.8	0.00849374	0.5312	0.164378	0.720305	0.0319415	0.0279961
Metro North	8.95	26.8	5.5	Congenital_hydrocephalus	0.5	0.00849374	0.5312	0.164378	0.720305	0.0319415	0.0279961
Torres and Cape	20.15	29.45	16.5	Congenital_hydrocephalus	0.7	0.00849374	0.5312	0.164378	0.720305	0.0319415	0.0279961
North Coast	15.5	29.1	18.6	Congenital_hydrocephalus	1.9	0.00849374	0.5312	0.164378	0.720305	0.0319415	0.0279961
Darling Downs	20.85	24.85	5.6	EYE_Defects	2.5	0.00406562	0.831528	-0.50982	0.383919	0.00840426	0.710591
Gold Coast	14.5	33	12.3	EYE_Defects	1.7	0.00406562	0.831528	-0.50982	0.383919	0.00840426	0.710591
Mackay	19.65	39.9	10.9	EYE_Defects	2.1	0.00406562	0.831528	-0.50982	0.383919	0.00840426	0.710591
Metro South	10.55	28.05	11.4	EYE_Defects	1.6	0.00406562	0.831528	-0.50982	0.383919	0.00840426	0.710591
South West	14.65	26.75	7	EYE_Defects	2.6	0.00406562	0.831528	-0.50982	0.383919	0.00840426	0.710591
Sunshine Coast	12.5	29.15	11.2	EYE_Defects	3.1	0.00406562	0.831528	-0.50982	0.383919	0.00840426	0.710591
Townsville	22.85	42.35	13.9	EYE_Defects	1.7	0.00406562	0.831528	-0.50982	0.383919	0.00840426	0.710591
West Moreton	7.45	30.8	9.3	EYE_Defects	2	0.00406562	0.831528	-0.50982	0.383919	0.00840426	0.710591
Wide Bay	23.55	27.65	11.2	EYE_Defects	2.6	0.00406562	0.831528	-0.50982	0.383919	0.00840426	0.710591
Central West	19.65	39.9	10.9	EYE_Defects	2.8	0.00406562	0.831528	-0.50982	0.383919	0.00840426	0.710591
North West	15.5	33.6	6.2	EYE_Defects	0.4	0.00406562	0.831528	-0.50982	0.383919	0.00840426	0.710591
Central Queensland	15.5	33.6	6.2	EYE_Defects	1.7	0.00406562	0.831528	-0.50982	0.383919	0.00840426	0.710591
Cairns and Hinterland	20.15	29.45	16.5	EYE_Defects	1.4	0.00406562	0.831528	-0.50982	0.383919	0.00840426	0.710591
Metro North	8.95	26.8	5.5	EYE_Defects	2.3	0.00406562	0.831528	-0.50982	0.383919	0.00840426	0.710591
Torres and Cape	20.15	29.45	16.5	EYE_Defects	2.2	0.00406562	0.831528	-0.50982	0.383919	0.00840426	0.710591
North Coast	15.5	29.1	18.6	EYE_Defects	2.3	0.00406562	0.831528	-0.50982	0.383919	0.00840426	0.710591
Darling Downs	20.85	24.85	5.6	Anophthalmia	0	0.00378267	0.708915	0.109628	0.808408	0.0131084	0.0629362
Gold Coast	14.5	33	12.3	Anophthalmia	0	0.00378267	0.708915	0.109628	0.808408	0.0131084	0.0629362
Mackay	19.65	39.9	10.9	Anophthalmia	NA	0.00378267	0.708915	0.109628	0.808408	0.0131084	0.0629362
Metro South	10.55	28.05	11.4	Anophthalmia	0	0.00378267	0.708915	0.109628	0.808408	0.0131084	0.0629362
South West	14.65	26.75	7	Anophthalmia	NA	0.00378267	0.708915	0.109628	0.808408	0.0131084	0.0629362
Sunshine Coast	12.5	29.15	11.2	Anophthalmia	0	0.00378267	0.708915	0.109628	0.808408	0.0131084	0.0629362
Townsville	22.85	42.35	13.9	Anophthalmia	NA	0.00378267	0.708915	0.109628	0.808408	0.0131084	0.0629362
West Moreton	7.45	30.8	9.3	Anophthalmia	NA	0.00378267	0.708915	0.109628	0.808408	0.0131084	0.0629362
Wide Bay	23.55	27.65	11.2	Anophthalmia	NA	0.00378267	0.708915	0.109628	0.808408	0.0131084	0.0629362
Central West	19.65	39.9	10.9	Anophthalmia	NA	0.00378267	0.708915	0.109628	0.808408	0.0131084	0.0629362
North West	15.5	33.6	6.2	Anophthalmia	NA	0.00378267	0.708915	0.109628	0.808408	0.0131084	0.0629362
Central Queensland	15.5	33.6	6.2	Anophthalmia	NA	0.00378267	0.708915	0.109628	0.808408	0.0131084	0.0629362
Cairns and Hinterland	20.15	29.45	16.5	Anophthalmia	NA	0.00378267	0.708915	0.109628	0.808408	0.0131084	0.0629362
Metro North	8.95	26.8	5.5	Anophthalmia	0	0.00378267	0.708915	0.109628	0.808408	0.0131084	0.0629362
Torres and Cape	20.15	29.45	16.5	Anophthalmia	NA	0.00378267	0.708915	0.109628	0.808408	0.0131084	0.0629362
North Coast	15.5	29.1	18.6	Anophthalmia	0.2	0.00378267	0.708915	0.109628	0.808408	0.0131084	0.0629362
Darling Downs	20.85	24.85	5.6	Microphthalmia	0.2	0.000952089	0.859968	-0.414791	0.031706	-0.00224134	0.739654
Gold Coast	14.5	33	12.3	Microphthalmia	0	0.000952089	0.859968	-0.414791	0.031706	-0.00224134	0.739654
Mackay	19.65	39.9	10.9	Microphthalmia	0	0.000952089	0.859968	-0.414791	0.031706	-0.00224134	0.739654
Metro South	10.55	28.05	11.4	Microphthalmia	0.1	0.000952089	0.859968	-0.414791	0.031706	-0.00224134	0.739654
South West	14.65	26.75	7	Microphthalmia	NA	0.000952089	0.859968	-0.414791	0.031706	-0.00224134	0.739654
Sunshine Coast	12.5	29.15	11.2	Microphthalmia	0.2	0.000952089	0.859968	-0.414791	0.031706	-0.00224134	0.739654
Townsville	22.85	42.35	13.9	Microphthalmia	NA	0.000952089	0.859968	-0.414791	0.031706	-0.00224134	0.739654
West Moreton	7.45	30.8	9.3	Microphthalmia	0.1	0.000952089	0.859968	-0.414791	0.031706	-0.00224134	0.739654
Wide Bay	23.55	27.65	11.2	Microphthalmia	0.2	0.000952089	0.859968	-0.414791	0.031706	-0.00224134	0.739654
Central West	19.65	39.9	10.9	Microphthalmia	NA	0.000952089	0.859968	-0.414791	0.031706	-0.00224134	0.739654
North West	15.5	33.6	6.2	Microphthalmia	NA	0.000952089	0.859968	-0.414791	0.031706	-0.00224134	0.739654
Central Queensland	15.5	33.6	6.2	Microphthalmia	0.1	0.000952089	0.859968	-0.414791	0.031706	-0.00224134	0.739654
Cairns and Hinterland	20.15	29.45	16.5	Microphthalmia	0	0.000952089	0.859968	-0.414791	0.031706	-0.00224134	0.739654
Metro North	8.95	26.8	5.5	Microphthalmia	0.1	0.000952089	0.859968	-0.414791	0.031706	-0.00224134	0.739654
Torres and Cape	20.15	29.45	16.5	Microphthalmia	NA	0.000952089	0.859968	-0.414791	0.031706	-0.00224134	0.739654
North Coast	15.5	29.1	18.6	Microphthalmia	0.2	0.000952089	0.859968	-0.414791	0.031706	-0.00224134	0.739654
Darling Downs	20.85	24.85	5.6	Congenital cataract	0.3	0.00727421	0.332362	-0.0693864	0.7965	0.0061408	0.525203
Gold Coast	14.5	33	12.3	Congenital cataract	0.3	0.00727421	0.332362	-0.0693864	0.7965	0.0061408	0.525203
Mackay	19.65	39.9	10.9	Congenital cataract	0.5	0.00727421	0.332362	-0.0693864	0.7965	0.0061408	0.525203
Metro South	10.55	28.05	11.4	Congenital cataract	0.4	0.00727421	0.332362	-0.0693864	0.7965	0.0061408	0.525203
South West	14.65	26.75	7	Congenital cataract	NA	0.00727421	0.332362	-0.0693864	0.7965	0.0061408	0.525203
Sunshine Coast	12.5	29.15	11.2	Congenital cataract	0.3	0.00727421	0.332362	-0.0693864	0.7965	0.0061408	0.525203
Townsville	22.85	42.35	13.9	Congenital cataract	0.2	0.00727421	0.332362	-0.0693864	0.7965	0.0061408	0.525203
West Moreton	7.45	30.8	9.3	Congenital cataract	0.2	0.00727421	0.332362	-0.0693864	0.7965	0.0061408	0.525203
Wide Bay	23.55	27.65	11.2	Congenital cataract	0.5	0.00727421	0.332362	-0.0693864	0.7965	0.0061408	0.525203
Central West	19.65	39.9	10.9	Congenital cataract	NA	0.00727421	0.332362	-0.0693864	0.7965	0.0061408	0.525203
North West	15.5	33.6	6.2	Congenital cataract	NA	0.00727421	0.332362	-0.0693864	0.7965	0.0061408	0.525203
Central Queensland	15.5	33.6	6.2	Congenital cataract	0.4	0.00727421	0.332362	-0.0693864	0.7965	0.0061408	0.525203
Cairns and Hinterland	20.15	29.45	16.5	Congenital cataract	0.2	0.00727421	0.332362	-0.0693864	0.7965	0.0061408	0.525203
Metro North	8.95	26.8	5.5	Congenital cataract	0.3	0.00727421	0.332362	-0.0693864	0.7965	0.0061408	0.525203
Torres and Cape	20.15	29.45	16.5	Congenital cataract	0.7	0.00727421	0.332362	-0.0693864	0.7965	0.0061408	0.525203
North Coast	15.5	29.1	18.6	Congenital cataract	0.4	0.00727421	0.332362	-0.0693864	0.7965	0.0061408	0.525203
Darling Downs	20.85	24.85	5.6	FACE_Defects	2.8	-0.0156959	0.320177	-0.429019	0.383472	-0.0116792	0.537833
Gold Coast	14.5	33	12.3	FACE_Defects	2.5	-0.0156959	0.320177	-0.429019	0.383472	-0.0116792	0.537833
Mackay	19.65	39.9	10.9	FACE_Defects	2.2	-0.0156959	0.320177	-0.429019	0.383472	-0.0116792	0.537833
Metro South	10.55	28.05	11.4	FACE_Defects	3.7	-0.0156959	0.320177	-0.429019	0.383472	-0.0116792	0.537833
South West	14.65	26.75	7	FACE_Defects	2.3	-0.0156959	0.320177	-0.429019	0.383472	-0.0116792	0.537833
Sunshine Coast	12.5	29.15	11.2	FACE_Defects	2.4	-0.0156959	0.320177	-0.429019	0.383472	-0.0116792	0.537833
Townsville	22.85	42.35	13.9	FACE_Defects	2.8	-0.0156959	0.320177	-0.429019	0.383472	-0.0116792	0.537833
West Moreton	7.45	30.8	9.3	FACE_Defects	2.8	-0.0156959	0.320177	-0.429019	0.383472	-0.0116792	0.537833
Wide Bay	23.55	27.65	11.2	FACE_Defects	4.2	-0.0156959	0.320177	-0.429019	0.383472	-0.0116792	0.537833
Central West	19.65	39.9	10.9	FACE_Defects	2.8	-0.0156959	0.320177	-0.429019	0.383472	-0.0116792	0.537833
North West	15.5	33.6	6.2	FACE_Defects	2.2	-0.0156959	0.320177	-0.429019	0.383472	-0.0116792	0.537833
Central Queensland	15.5	33.6	6.2	FACE_Defects	2.7	-0.0156959	0.320177	-0.429019	0.383472	-0.0116792	0.537833
Cairns and Hinterland	20.15	29.45	16.5	FACE_Defects	1.9	-0.0156959	0.320177	-0.429019	0.383472	-0.0116792	0.537833
Metro North	8.95	26.8	5.5	FACE_Defects	4.5	-0.0156959	0.320177	-0.429019	0.383472	-0.0116792	0.537833
Torres and Cape	20.15	29.45	16.5	FACE_Defects	1.4	-0.0156959	0.320177	-0.429019	0.383472	-0.0116792	0.537833
North Coast	15.5	29.1	18.6	FACE_Defects	4.2	-0.0156959	0.320177	-0.429019	0.383472	-0.0116792	0.537833
Darling Downs	20.85	24.85	5.6	Anotia_Microtia	0.1	0.00286019	0.712146	-0.302358	0.241808	0.0130992	0.185508
Gold Coast	14.5	33	12.3	Anotia_Microtia	0.1	0.00286019	0.712146	-0.302358	0.241808	0.0130992	0.185508
Mackay	19.65	39.9	10.9	Anotia_Microtia	0.1	0.00286019	0.712146	-0.302358	0.241808	0.0130992	0.185508
Metro South	10.55	28.05	11.4	Anotia_Microtia	0.3	0.00286019	0.712146	-0.302358	0.241808	0.0130992	0.185508
South West	14.65	26.75	7	Anotia_Microtia	NA	0.00286019	0.712146	-0.302358	0.241808	0.0130992	0.185508
Sunshine Coast	12.5	29.15	11.2	Anotia_Microtia	0.1	0.00286019	0.712146	-0.302358	0.241808	0.0130992	0.185508
Townsville	22.85	42.35	13.9	Anotia_Microtia	0.2	0.00286019	0.712146	-0.302358	0.241808	0.0130992	0.185508
West Moreton	7.45	30.8	9.3	Anotia_Microtia	0.2	0.00286019	0.712146	-0.302358	0.241808	0.0130992	0.185508
Wide Bay	23.55	27.65	11.2	Anotia_Microtia	0.5	0.00286019	0.712146	-0.302358	0.241808	0.0130992	0.185508
Central West	19.65	39.9	10.9	Anotia_Microtia	NA	0.00286019	0.712146	-0.302358	0.241808	0.0130992	0.185508
North West	15.5	33.6	6.2	Anotia_Microtia	NA	0.00286019	0.712146	-0.302358	0.241808	0.0130992	0.185508
Central Queensland	15.5	33.6	6.2	Anotia_Microtia	0.1	0.00286019	0.712146	-0.302358	0.241808	0.0130992	0.185508
Cairns and Hinterland	20.15	29.45	16.5	Anotia_Microtia	0.3	0.00286019	0.712146	-0.302358	0.241808	0.0130992	0.185508
Metro North	8.95	26.8	5.5	Anotia_Microtia	0.3	0.00286019	0.712146	-0.302358	0.241808	0.0130992	0.185508
Torres and Cape	20.15	29.45	16.5	Anotia_Microtia	NA	0.00286019	0.712146	-0.302358	0.241808	0.0130992	0.185508
North Coast	15.5	29.1	18.6	Anotia_Microtia	0.4	0.00286019	0.712146	-0.302358	0.241808	0.0130992	0.185508
Darling Downs	20.85	24.85	5.6	Branchial_Remnants	0.4	-0.00492541	0.606788	0.122651	0.675037	0.00662097	0.579517
Gold Coast	14.5	33	12.3	Branchial_Remnants	0.5	-0.00492541	0.606788	0.122651	0.675037	0.00662097	0.579517
Mackay	19.65	39.9	10.9	Branchial_Remnants	0.2	-0.00492541	0.606788	0.122651	0.675037	0.00662097	0.579517
Metro South	10.55	28.05	11.4	Branchial_Remnants	0.6	-0.00492541	0.606788	0.122651	0.675037	0.00662097	0.579517
South West	14.65	26.75	7	Branchial_Remnants	0.3	-0.00492541	0.606788	0.122651	0.675037	0.00662097	0.579517
Sunshine Coast	12.5	29.15	11.2	Branchial_Remnants	0.3	-0.00492541	0.606788	0.122651	0.675037	0.00662097	0.579517
Townsville	22.85	42.35	13.9	Branchial_Remnants	0.6	-0.00492541	0.606788	0.122651	0.675037	0.00662097	0.579517
West Moreton	7.45	30.8	9.3	Branchial_Remnants	0.3	-0.00492541	0.606788	0.122651	0.675037	0.00662097	0.579517
Wide Bay	23.55	27.65	11.2	Branchial_Remnants	0.3	-0.00492541	0.606788	0.122651	0.675037	0.00662097	0.579517
Central West	19.65	39.9	10.9	Branchial_Remnants	0.7	-0.00492541	0.606788	0.122651	0.675037	0.00662097	0.579517
North West	15.5	33.6	6.2	Branchial_Remnants	0.4	-0.00492541	0.606788	0.122651	0.675037	0.00662097	0.579517
Central Queensland	15.5	33.6	6.2	Branchial_Remnants	0.6	-0.00492541	0.606788	0.122651	0.675037	0.00662097	0.579517
Cairns and Hinterland	20.15	29.45	16.5	Branchial_Remnants	0.3	-0.00492541	0.606788	0.122651	0.675037	0.00662097	0.579517
Metro North	8.95	26.8	5.5	Branchial_Remnants	0.7	-0.00492541	0.606788	0.122651	0.675037	0.00662097	0.579517
Torres and Cape	20.15	29.45	16.5	Branchial_Remnants	NA	-0.00492541	0.606788	0.122651	0.675037	0.00662097	0.579517
North Coast	15.5	29.1	18.6	Branchial_Remnants	0.8	-0.00492541	0.606788	0.122651	0.675037	0.00662097	0.579517
Darling Downs	20.85	24.85	5.6	CVS_Defects	16.5	0.00674243	0.654231	0.0567325	0.903716	0.0261023	0.129036
Gold Coast	14.5	33	12.3	CVS_Defects	12.9	0.00674243	0.654231	0.0567325	0.903716	0.0261023	0.129036
Mackay	19.65	39.9	10.9	CVS_Defects	13	0.00674243	0.654231	0.0567325	0.903716	0.0261023	0.129036
Metro South	10.55	28.05	11.4	CVS_Defects	15.7	0.00674243	0.654231	0.0567325	0.903716	0.0261023	0.129036
South West	14.65	26.75	7	CVS_Defects	13.2	0.00674243	0.654231	0.0567325	0.903716	0.0261023	0.129036
Sunshine Coast	12.5	29.15	11.2	CVS_Defects	16.6	0.00674243	0.654231	0.0567325	0.903716	0.0261023	0.129036
Townsville	22.85	42.35	13.9	CVS_Defects	22.7	0.00674243	0.654231	0.0567325	0.903716	0.0261023	0.129036
West Moreton	7.45	30.8	9.3	CVS_Defects	18.7	0.00674243	0.654231	0.0567325	0.903716	0.0261023	0.129036
Wide Bay	23.55	27.65	11.2	CVS_Defects	21.3	0.00674243	0.654231	0.0567325	0.903716	0.0261023	0.129036
Central West	19.65	39.9	10.9	CVS_Defects	22	0.00674243	0.654231	0.0567325	0.903716	0.0261023	0.129036
North West	15.5	33.6	6.2	CVS_Defects	21.9	0.00674243	0.654231	0.0567325	0.903716	0.0261023	0.129036
Central Queensland	15.5	33.6	6.2	CVS_Defects	18.3	0.00674243	0.654231	0.0567325	0.903716	0.0261023	0.129036
Cairns and Hinterland	20.15	29.45	16.5	CVS_Defects	17.5	0.00674243	0.654231	0.0567325	0.903716	0.0261023	0.129036
Metro North	8.95	26.8	5.5	CVS_Defects	21	0.00674243	0.654231	0.0567325	0.903716	0.0261023	0.129036
Torres and Cape	20.15	29.45	16.5	CVS_Defects	21.4	0.00674243	0.654231	0.0567325	0.903716	0.0261023	0.129036
North Coast	15.5	29.1	18.6	CVS_Defects	38.1	0.00674243	0.654231	0.0567325	0.903716	0.0261023	0.129036
Darling Downs	20.85	24.85	5.6	Transposition_Great_Vessels	0.3	-0.0124964	0.529642	-0.458608	0.46341	0.049667	0.0337797
Gold Coast	14.5	33	12.3	Transposition_Great_Vessels	0.6	-0.0124964	0.529642	-0.458608	0.46341	0.049667	0.0337797
Mackay	19.65	39.9	10.9	Transposition_Great_Vessels	0.2	-0.0124964	0.529642	-0.458608	0.46341	0.049667	0.0337797
Metro South	10.55	28.05	11.4	Transposition_Great_Vessels	0.5	-0.0124964	0.529642	-0.458608	0.46341	0.049667	0.0337797
South West	14.65	26.75	7	Transposition_Great_Vessels	NA	-0.0124964	0.529642	-0.458608	0.46341	0.049667	0.0337797
Sunshine Coast	12.5	29.15	11.2	Transposition_Great_Vessels	0.7	-0.0124964	0.529642	-0.458608	0.46341	0.049667	0.0337797
Townsville	22.85	42.35	13.9	Transposition_Great_Vessels	0.5	-0.0124964	0.529642	-0.458608	0.46341	0.049667	0.0337797
West Moreton	7.45	30.8	9.3	Transposition_Great_Vessels	0.7	-0.0124964	0.529642	-0.458608	0.46341	0.049667	0.0337797
Wide Bay	23.55	27.65	11.2	Transposition_Great_Vessels	0.7	-0.0124964	0.529642	-0.458608	0.46341	0.049667	0.0337797
Central West	19.65	39.9	10.9	Transposition_Great_Vessels	0.7	-0.0124964	0.529642	-0.458608	0.46341	0.049667	0.0337797
North West	15.5	33.6	6.2	Transposition_Great_Vessels	0.2	-0.0124964	0.529642	-0.458608	0.46341	0.049667	0.0337797
Central Queensland	15.5	33.6	6.2	Transposition_Great_Vessels	0.6	-0.0124964	0.529642	-0.458608	0.46341	0.049667	0.0337797
Cairns and Hinterland	20.15	29.45	16.5	Transposition_Great_Vessels	0.5	-0.0124964	0.529642	-0.458608	0.46341	0.049667	0.0337797
Metro North	8.95	26.8	5.5	Transposition_Great_Vessels	0.7	-0.0124964	0.529642	-0.458608	0.46341	0.049667	0.0337797
Torres and Cape	20.15	29.45	16.5	Transposition_Great_Vessels	NA	-0.0124964	0.529642	-0.458608	0.46341	0.049667	0.0337797
North Coast	15.5	29.1	18.6	Transposition_Great_Vessels	2.5	-0.0124964	0.529642	-0.458608	0.46341	0.049667	0.0337797
Darling Downs	20.85	24.85	5.6	Tetralogy_Fallot	0.2	0.00476394	0.745817	0.131094	0.773961	0.0397314	0.0106731
Gold Coast	14.5	33	12.3	Tetralogy_Fallot	0.3	0.00476394	0.745817	0.131094	0.773961	0.0397314	0.0106731
Mackay	19.65	39.9	10.9	Tetralogy_Fallot	0.3	0.00476394	0.745817	0.131094	0.773961	0.0397314	0.0106731
Metro South	10.55	28.05	11.4	Tetralogy_Fallot	0.2	0.00476394	0.745817	0.131094	0.773961	0.0397314	0.0106731
South West	14.65	26.75	7	Tetralogy_Fallot	0.3	0.00476394	0.745817	0.131094	0.773961	0.0397314	0.0106731
Sunshine Coast	12.5	29.15	11.2	Tetralogy_Fallot	0.5	0.00476394	0.745817	0.131094	0.773961	0.0397314	0.0106731
Townsville	22.85	42.35	13.9	Tetralogy_Fallot	0.5	0.00476394	0.745817	0.131094	0.773961	0.0397314	0.0106731
West Moreton	7.45	30.8	9.3	Tetralogy_Fallot	0.5	0.00476394	0.745817	0.131094	0.773961	0.0397314	0.0106731
Wide Bay	23.55	27.65	11.2	Tetralogy_Fallot	0.5	0.00476394	0.745817	0.131094	0.773961	0.0397314	0.0106731
Central West	19.65	39.9	10.9	Tetralogy_Fallot	0.7	0.00476394	0.745817	0.131094	0.773961	0.0397314	0.0106731
North West	15.5	33.6	6.2	Tetralogy_Fallot	0.6	0.00476394	0.745817	0.131094	0.773961	0.0397314	0.0106731
Central Queensland	15.5	33.6	6.2	Tetralogy_Fallot	0.3	0.00476394	0.745817	0.131094	0.773961	0.0397314	0.0106731
Cairns and Hinterland	20.15	29.45	16.5	Tetralogy_Fallot	0.5	0.00476394	0.745817	0.131094	0.773961	0.0397314	0.0106731
Metro North	8.95	26.8	5.5	Tetralogy_Fallot	0.4	0.00476394	0.745817	0.131094	0.773961	0.0397314	0.0106731
Torres and Cape	20.15	29.45	16.5	Tetralogy_Fallot	0.7	0.00476394	0.745817	0.131094	0.773961	0.0397314	0.0106731
North Coast	15.5	29.1	18.6	Tetralogy_Fallot	1.7	0.00476394	0.745817	0.131094	0.773961	0.0397314	0.0106731
Darling Downs	20.85	24.85	5.6	Ventricular_Septal_Defect	3.2	-0.0147638	0.420017	-0.0323339	0.955178	0.0206264	0.34034
Gold Coast	14.5	33	12.3	Ventricular_Septal_Defect	4	-0.0147638	0.420017	-0.0323339	0.955178	0.0206264	0.34034
Mackay	19.65	39.9	10.9	Ventricular_Septal_Defect	2.7	-0.0147638	0.420017	-0.0323339	0.955178	0.0206264	0.34034
Metro South	10.55	28.05	11.4	Ventricular_Septal_Defect	4.7	-0.0147638	0.420017	-0.0323339	0.955178	0.0206264	0.34034
South West	14.65	26.75	7	Ventricular_Septal_Defect	4.3	-0.0147638	0.420017	-0.0323339	0.955178	0.0206264	0.34034
Sunshine Coast	12.5	29.15	11.2	Ventricular_Septal_Defect	4.1	-0.0147638	0.420017	-0.0323339	0.955178	0.0206264	0.34034
Townsville	22.85	42.35	13.9	Ventricular_Septal_Defect	7.2	-0.0147638	0.420017	-0.0323339	0.955178	0.0206264	0.34034
West Moreton	7.45	30.8	9.3	Ventricular_Septal_Defect	4.8	-0.0147638	0.420017	-0.0323339	0.955178	0.0206264	0.34034
Wide Bay	23.55	27.65	11.2	Ventricular_Septal_Defect	4.4	-0.0147638	0.420017	-0.0323339	0.955178	0.0206264	0.34034
Central West	19.65	39.9	10.9	Ventricular_Septal_Defect	3.6	-0.0147638	0.420017	-0.0323339	0.955178	0.0206264	0.34034
North West	15.5	33.6	6.2	Ventricular_Septal_Defect	6.3	-0.0147638	0.420017	-0.0323339	0.955178	0.0206264	0.34034
Central Queensland	15.5	33.6	6.2	Ventricular_Septal_Defect	4.2	-0.0147638	0.420017	-0.0323339	0.955178	0.0206264	0.34034
Cairns and Hinterland	20.15	29.45	16.5	Ventricular_Septal_Defect	3.3	-0.0147638	0.420017	-0.0323339	0.955178	0.0206264	0.34034
Metro North	8.95	26.8	5.5	Ventricular_Septal_Defect	5.8	-0.0147638	0.420017	-0.0323339	0.955178	0.0206264	0.34034
Torres and Cape	20.15	29.45	16.5	Ventricular_Septal_Defect	4.3	-0.0147638	0.420017	-0.0323339	0.955178	0.0206264	0.34034
North Coast	15.5	29.1	18.6	Ventricular_Septal_Defect	10.8	-0.0147638	0.420017	-0.0323339	0.955178	0.0206264	0.34034
Darling Downs	20.85	24.85	5.6	Atrial_Septal_Defects	4.3	0.0064721	0.77145	0.134491	0.845976	0.0535953	0.0271619
Gold Coast	14.5	33	12.3	Atrial_Septal_Defects	3.7	0.0064721	0.77145	0.134491	0.845976	0.0535953	0.0271619
Mackay	19.65	39.9	10.9	Atrial_Septal_Defects	3.4	0.0064721	0.77145	0.134491	0.845976	0.0535953	0.0271619
Metro South	10.55	28.05	11.4	Atrial_Septal_Defects	5.3	0.0064721	0.77145	0.134491	0.845976	0.0535953	0.0271619
South West	14.65	26.75	7	Atrial_Septal_Defects	4	0.0064721	0.77145	0.134491	0.845976	0.0535953	0.0271619
Sunshine Coast	12.5	29.15	11.2	Atrial_Septal_Defects	4	0.0064721	0.77145	0.134491	0.845976	0.0535953	0.0271619
Townsville	22.85	42.35	13.9	Atrial_Septal_Defects	9.5	0.0064721	0.77145	0.134491	0.845976	0.0535953	0.0271619
West Moreton	7.45	30.8	9.3	Atrial_Septal_Defects	6.5	0.0064721	0.77145	0.134491	0.845976	0.0535953	0.0271619
Wide Bay	23.55	27.65	11.2	Atrial_Septal_Defects	5.4	0.0064721	0.77145	0.134491	0.845976	0.0535953	0.0271619
Central West	19.65	39.9	10.9	Atrial_Septal_Defects	5	0.0064721	0.77145	0.134491	0.845976	0.0535953	0.0271619
North West	15.5	33.6	6.2	Atrial_Septal_Defects	6.1	0.0064721	0.77145	0.134491	0.845976	0.0535953	0.0271619
Central Queensland	15.5	33.6	6.2	Atrial_Septal_Defects	5.7	0.0064721	0.77145	0.134491	0.845976	0.0535953	0.0271619
Cairns and Hinterland	20.15	29.45	16.5	Atrial_Septal_Defects	5.2	0.0064721	0.77145	0.134491	0.845976	0.0535953	0.0271619
Metro North	8.95	26.8	5.5	Atrial_Septal_Defects	5.3	0.0064721	0.77145	0.134491	0.845976	0.0535953	0.0271619
Torres and Cape	20.15	29.45	16.5	Atrial_Septal_Defects	8.6	0.0064721	0.77145	0.134491	0.845976	0.0535953	0.0271619
North Coast	15.5	29.1	18.6	Atrial_Septal_Defects	16.9	0.0064721	0.77145	0.134491	0.845976	0.0535953	0.0271619
Darling Downs	20.85	24.85	5.6	Patent_Ductus_Arteriosus	5.9	0.00378668	0.856861	-0.3805	0.557086	0.0398056	0.0928179
Gold Coast	14.5	33	12.3	Patent_Ductus_Arteriosus	5.2	0.00378668	0.856861	-0.3805	0.557086	0.0398056	0.0928179
Mackay	19.65	39.9	10.9	Patent_Ductus_Arteriosus	3.9	0.00378668	0.856861	-0.3805	0.557086	0.0398056	0.0928179
Metro South	10.55	28.05	11.4	Patent_Ductus_Arteriosus	5.8	0.00378668	0.856861	-0.3805	0.557086	0.0398056	0.0928179
South West	14.65	26.75	7	Patent_Ductus_Arteriosus	5.2	0.00378668	0.856861	-0.3805	0.557086	0.0398056	0.0928179
Sunshine Coast	12.5	29.15	11.2	Patent_Ductus_Arteriosus	5.5	0.00378668	0.856861	-0.3805	0.557086	0.0398056	0.0928179
Townsville	22.85	42.35	13.9	Patent_Ductus_Arteriosus	7.7	0.00378668	0.856861	-0.3805	0.557086	0.0398056	0.0928179
West Moreton	7.45	30.8	9.3	Patent_Ductus_Arteriosus	6.8	0.00378668	0.856861	-0.3805	0.557086	0.0398056	0.0928179
Wide Bay	23.55	27.65	11.2	Patent_Ductus_Arteriosus	8.1	0.00378668	0.856861	-0.3805	0.557086	0.0398056	0.0928179
Central West	19.65	39.9	10.9	Patent_Ductus_Arteriosus	5.7	0.00378668	0.856861	-0.3805	0.557086	0.0398056	0.0928179
North West	15.5	33.6	6.2	Patent_Ductus_Arteriosus	10.1	0.00378668	0.856861	-0.3805	0.557086	0.0398056	0.0928179
Central Queensland	15.5	33.6	6.2	Patent_Ductus_Arteriosus	7.1	0.00378668	0.856861	-0.3805	0.557086	0.0398056	0.0928179
Cairns and Hinterland	20.15	29.45	16.5	Patent_Ductus_Arteriosus	7	0.00378668	0.856861	-0.3805	0.557086	0.0398056	0.0928179
Metro North	8.95	26.8	5.5	Patent_Ductus_Arteriosus	7	0.00378668	0.856861	-0.3805	0.557086	0.0398056	0.0928179
Torres and Cape	20.15	29.45	16.5	Patent_Ductus_Arteriosus	9.1	0.00378668	0.856861	-0.3805	0.557086	0.0398056	0.0928179
North Coast	15.5	29.1	18.6	Patent_Ductus_Arteriosus	21.3	0.00378668	0.856861	-0.3805	0.557086	0.0398056	0.0928179
Darling Downs	20.85	24.85	5.6	Coarctation_Aorta	0.8	-0.00175053	0.913661	5.64024e-05	0.99991	0.0109358	0.56604
Gold Coast	14.5	33	12.3	Coarctation_Aorta	0.5	-0.00175053	0.913661	5.64024e-05	0.99991	0.0109358	0.56604
Mackay	19.65	39.9	10.9	Coarctation_Aorta	0.2	-0.00175053	0.913661	5.64024e-05	0.99991	0.0109358	0.56604
Metro South	10.55	28.05	11.4	Coarctation_Aorta	0.4	-0.00175053	0.913661	5.64024e-05	0.99991	0.0109358	0.56604
South West	14.65	26.75	7	Coarctation_Aorta	0.3	-0.00175053	0.913661	5.64024e-05	0.99991	0.0109358	0.56604
Sunshine Coast	12.5	29.15	11.2	Coarctation_Aorta	0.4	-0.00175053	0.913661	5.64024e-05	0.99991	0.0109358	0.56604
Townsville	22.85	42.35	13.9	Coarctation_Aorta	0.8	-0.00175053	0.913661	5.64024e-05	0.99991	0.0109358	0.56604
West Moreton	7.45	30.8	9.3	Coarctation_Aorta	0.7	-0.00175053	0.913661	5.64024e-05	0.99991	0.0109358	0.56604
Wide Bay	23.55	27.65	11.2	Coarctation_Aorta	0.5	-0.00175053	0.913661	5.64024e-05	0.99991	0.0109358	0.56604
Central West	19.65	39.9	10.9	Coarctation_Aorta	0.7	-0.00175053	0.913661	5.64024e-05	0.99991	0.0109358	0.56604
North West	15.5	33.6	6.2	Coarctation_Aorta	1.2	-0.00175053	0.913661	5.64024e-05	0.99991	0.0109358	0.56604
Central Queensland	15.5	33.6	6.2	Coarctation_Aorta	0.7	-0.00175053	0.913661	5.64024e-05	0.99991	0.0109358	0.56604
Cairns and Hinterland	20.15	29.45	16.5	Coarctation_Aorta	0.5	-0.00175053	0.913661	5.64024e-05	0.99991	0.0109358	0.56604
Metro North	8.95	26.8	5.5	Coarctation_Aorta	0.7	-0.00175053	0.913661	5.64024e-05	0.99991	0.0109358	0.56604
Torres and Cape	20.15	29.45	16.5	Coarctation_Aorta	0.5	-0.00175053	0.913661	5.64024e-05	0.99991	0.0109358	0.56604
North Coast	15.5	29.1	18.6	Coarctation_Aorta	1.9	-0.00175053	0.913661	5.64024e-05	0.99991	0.0109358	0.56604
Darling Downs	20.85	24.85	5.6	RESPIRATORY_Defects	4	-0.0202025	0.0907209	-0.659404	0.0735706	-0.00425666	0.775377
Gold Coast	14.5	33	12.3	RESPIRATORY_Defects	4.7	-0.0202025	0.0907209	-0.659404	0.0735706	-0.00425666	0.775377
Mackay	19.65	39.9	10.9	RESPIRATORY_Defects	3.6	-0.0202025	0.0907209	-0.659404	0.0735706	-0.00425666	0.775377
Metro South	10.55	28.05	11.4	RESPIRATORY_Defects	4.7	-0.0202025	0.0907209	-0.659404	0.0735706	-0.00425666	0.775377
South West	14.65	26.75	7	RESPIRATORY_Defects	5.4	-0.0202025	0.0907209	-0.659404	0.0735706	-0.00425666	0.775377
Sunshine Coast	12.5	29.15	11.2	RESPIRATORY_Defects	5.4	-0.0202025	0.0907209	-0.659404	0.0735706	-0.00425666	0.775377
Townsville	22.85	42.35	13.9	RESPIRATORY_Defects	3.2	-0.0202025	0.0907209	-0.659404	0.0735706	-0.00425666	0.775377
West Moreton	7.45	30.8	9.3	RESPIRATORY_Defects	4.7	-0.0202025	0.0907209	-0.659404	0.0735706	-0.00425666	0.775377
Wide Bay	23.55	27.65	11.2	RESPIRATORY_Defects	5.8	-0.0202025	0.0907209	-0.659404	0.0735706	-0.00425666	0.775377
Central West	19.65	39.9	10.9	RESPIRATORY_Defects	4.3	-0.0202025	0.0907209	-0.659404	0.0735706	-0.00425666	0.775377
North West	15.5	33.6	6.2	RESPIRATORY_Defects	4.3	-0.0202025	0.0907209	-0.659404	0.0735706	-0.00425666	0.775377
Central Queensland	15.5	33.6	6.2	RESPIRATORY_Defects	5	-0.0202025	0.0907209	-0.659404	0.0735706	-0.00425666	0.775377
Cairns and Hinterland	20.15	29.45	16.5	RESPIRATORY_Defects	3	-0.0202025	0.0907209	-0.659404	0.0735706	-0.00425666	0.775377
Metro North	8.95	26.8	5.5	RESPIRATORY_Defects	5.5	-0.0202025	0.0907209	-0.659404	0.0735706	-0.00425666	0.775377
Torres and Cape	20.15	29.45	16.5	RESPIRATORY_Defects	4.1	-0.0202025	0.0907209	-0.659404	0.0735706	-0.00425666	0.775377
North Coast	15.5	29.1	18.6	RESPIRATORY_Defects	7.5	-0.0202025	0.0907209	-0.659404	0.0735706	-0.00425666	0.775377
Darling Downs	20.85	24.85	5.6	Choanal_Atresia	0.4	-0.00924912	0.236993	-0.403168	0.113075	0.00141213	0.891654
Gold Coast	14.5	33	12.3	Choanal_Atresia	0.2	-0.00924912	0.236993	-0.403168	0.113075	0.00141213	0.891654
Mackay	19.65	39.9	10.9	Choanal_Atresia	0.2	-0.00924912	0.236993	-0.403168	0.113075	0.00141213	0.891654
Metro South	10.55	28.05	11.4	Choanal_Atresia	0.3	-0.00924912	0.236993	-0.403168	0.113075	0.00141213	0.891654
South West	14.65	26.75	7	Choanal_Atresia	0.3	-0.00924912	0.236993	-0.403168	0.113075	0.00141213	0.891654
Sunshine Coast	12.5	29.15	11.2	Choanal_Atresia	0.4	-0.00924912	0.236993	-0.403168	0.113075	0.00141213	0.891654
Townsville	22.85	42.35	13.9	Choanal_Atresia	0.1	-0.00924912	0.236993	-0.403168	0.113075	0.00141213	0.891654
West Moreton	7.45	30.8	9.3	Choanal_Atresia	0.2	-0.00924912	0.236993	-0.403168	0.113075	0.00141213	0.891654
Wide Bay	23.55	27.65	11.2	Choanal_Atresia	0.1	-0.00924912	0.236993	-0.403168	0.113075	0.00141213	0.891654
Central West	19.65	39.9	10.9	Choanal_Atresia	NA	-0.00924912	0.236993	-0.403168	0.113075	0.00141213	0.891654
North West	15.5	33.6	6.2	Choanal_Atresia	NA	-0.00924912	0.236993	-0.403168	0.113075	0.00141213	0.891654
Central Queensland	15.5	33.6	6.2	Choanal_Atresia	0.2	-0.00924912	0.236993	-0.403168	0.113075	0.00141213	0.891654
Cairns and Hinterland	20.15	29.45	16.5	Choanal_Atresia	0.1	-0.00924912	0.236993	-0.403168	0.113075	0.00141213	0.891654
Metro North	8.95	26.8	5.5	Choanal_Atresia	0.3	-0.00924912	0.236993	-0.403168	0.113075	0.00141213	0.891654
Torres and Cape	20.15	29.45	16.5	Choanal_Atresia	NA	-0.00924912	0.236993	-0.403168	0.113075	0.00141213	0.891654
North Coast	15.5	29.1	18.6	Choanal_Atresia	0.6	-0.00924912	0.236993	-0.403168	0.113075	0.00141213	0.891654
Darling Downs	20.85	24.85	5.6	GIT_Defects	21.7	-0.0261258	0.153601	0.033418	0.954837	-0.00918471	0.683064
Gold Coast	14.5	33	12.3	GIT_Defects	40.5	-0.0261258	0.153601	0.033418	0.954837	-0.00918471	0.683064
Mackay	19.65	39.9	10.9	GIT_Defects	19.1	-0.0261258	0.153601	0.033418	0.954837	-0.00918471	0.683064
Metro South	10.55	28.05	11.4	GIT_Defects	29.4	-0.0261258	0.153601	0.033418	0.954837	-0.00918471	0.683064
South West	14.65	26.75	7	GIT_Defects	23.2	-0.0261258	0.153601	0.033418	0.954837	-0.00918471	0.683064
Sunshine Coast	12.5	29.15	11.2	GIT_Defects	33.1	-0.0261258	0.153601	0.033418	0.954837	-0.00918471	0.683064
Townsville	22.85	42.35	13.9	GIT_Defects	35.5	-0.0261258	0.153601	0.033418	0.954837	-0.00918471	0.683064
West Moreton	7.45	30.8	9.3	GIT_Defects	20.1	-0.0261258	0.153601	0.033418	0.954837	-0.00918471	0.683064
Wide Bay	23.55	27.65	11.2	GIT_Defects	16.1	-0.0261258	0.153601	0.033418	0.954837	-0.00918471	0.683064
Central West	19.65	39.9	10.9	GIT_Defects	13.5	-0.0261258	0.153601	0.033418	0.954837	-0.00918471	0.683064
North West	15.5	33.6	6.2	GIT_Defects	16.8	-0.0261258	0.153601	0.033418	0.954837	-0.00918471	0.683064
Central Queensland	15.5	33.6	6.2	GIT_Defects	23.9	-0.0261258	0.153601	0.033418	0.954837	-0.00918471	0.683064
Cairns and Hinterland	20.15	29.45	16.5	GIT_Defects	16.1	-0.0261258	0.153601	0.033418	0.954837	-0.00918471	0.683064
Metro North	8.95	26.8	5.5	GIT_Defects	25.8	-0.0261258	0.153601	0.033418	0.954837	-0.00918471	0.683064
Torres and Cape	20.15	29.45	16.5	GIT_Defects	12.5	-0.0261258	0.153601	0.033418	0.954837	-0.00918471	0.683064
North Coast	15.5	29.1	18.6	GIT_Defects	22.3	-0.0261258	0.153601	0.033418	0.954837	-0.00918471	0.683064
Darling Downs	20.85	24.85	5.6	Cleft_Palate&Lip	2.3	0.00339427	0.743522	-0.233781	0.464383	-0.00354453	0.7736
Gold Coast	14.5	33	12.3	Cleft_Palate&Lip	1.6	0.00339427	0.743522	-0.233781	0.464383	-0.00354453	0.7736
Mackay	19.65	39.9	10.9	Cleft_Palate&Lip	1.8	0.00339427	0.743522	-0.233781	0.464383	-0.00354453	0.7736
Metro South	10.55	28.05	11.4	Cleft_Palate&Lip	1.8	0.00339427	0.743522	-0.233781	0.464383	-0.00354453	0.7736
South West	14.65	26.75	7	Cleft_Palate&Lip	2	0.00339427	0.743522	-0.233781	0.464383	-0.00354453	0.7736
Sunshine Coast	12.5	29.15	11.2	Cleft_Palate&Lip	2.3	0.00339427	0.743522	-0.233781	0.464383	-0.00354453	0.7736
Townsville	22.85	42.35	13.9	Cleft_Palate&Lip	1.8	0.00339427	0.743522	-0.233781	0.464383	-0.00354453	0.7736
West Moreton	7.45	30.8	9.3	Cleft_Palate&Lip	1.9	0.00339427	0.743522	-0.233781	0.464383	-0.00354453	0.7736
Wide Bay	23.55	27.65	11.2	Cleft_Palate&Lip	2.5	0.00339427	0.743522	-0.233781	0.464383	-0.00354453	0.7736
Central West	19.65	39.9	10.9	Cleft_Palate&Lip	2.1	0.00339427	0.743522	-0.233781	0.464383	-0.00354453	0.7736
North West	15.5	33.6	6.2	Cleft_Palate&Lip	1.4	0.00339427	0.743522	-0.233781	0.464383	-0.00354453	0.7736
Central Queensland	15.5	33.6	6.2	Cleft_Palate&Lip	2.6	0.00339427	0.743522	-0.233781	0.464383	-0.00354453	0.7736
Cairns and Hinterland	20.15	29.45	16.5	Cleft_Palate&Lip	2.1	0.00339427	0.743522	-0.233781	0.464383	-0.00354453	0.7736
Metro North	8.95	26.8	5.5	Cleft_Palate&Lip	1.8	0.00339427	0.743522	-0.233781	0.464383	-0.00354453	0.7736
Torres and Cape	20.15	29.45	16.5	Cleft_Palate&Lip	1.2	0.00339427	0.743522	-0.233781	0.464383	-0.00354453	0.7736
North Coast	15.5	29.1	18.6	Cleft_Palate&Lip	2.5	0.00339427	0.743522	-0.233781	0.464383	-0.00354453	0.7736
Darling Downs	20.85	24.85	5.6	TracheoEsophageal_Fistula	0.6	-0.00153479	0.848641	-0.536489	0.0347578	0.00424031	0.659706
Gold Coast	14.5	33	12.3	TracheoEsophageal_Fistula	0.2	-0.00153479	0.848641	-0.536489	0.0347578	0.00424031	0.659706
Mackay	19.65	39.9	10.9	TracheoEsophageal_Fistula	0.1	-0.00153479	0.848641	-0.536489	0.0347578	0.00424031	0.659706
Metro South	10.55	28.05	11.4	TracheoEsophageal_Fistula	0.3	-0.00153479	0.848641	-0.536489	0.0347578	0.00424031	0.659706
South West	14.65	26.75	7	TracheoEsophageal_Fistula	NA	-0.00153479	0.848641	-0.536489	0.0347578	0.00424031	0.659706
Sunshine Coast	12.5	29.15	11.2	TracheoEsophageal_Fistula	0.5	-0.00153479	0.848641	-0.536489	0.0347578	0.00424031	0.659706
Townsville	22.85	42.35	13.9	TracheoEsophageal_Fistula	0.3	-0.00153479	0.848641	-0.536489	0.0347578	0.00424031	0.659706
West Moreton	7.45	30.8	9.3	TracheoEsophageal_Fistula	0.3	-0.00153479	0.848641	-0.536489	0.0347578	0.00424031	0.659706
Wide Bay	23.55	27.65	11.2	TracheoEsophageal_Fistula	0.2	-0.00153479	0.848641	-0.536489	0.0347578	0.00424031	0.659706
Central West	19.65	39.9	10.9	TracheoEsophageal_Fistula	NA	-0.00153479	0.848641	-0.536489	0.0347578	0.00424031	0.659706
North West	15.5	33.6	6.2	TracheoEsophageal_Fistula	0.4	-0.00153479	0.848641	-0.536489	0.0347578	0.00424031	0.659706
Central Queensland	15.5	33.6	6.2	TracheoEsophageal_Fistula	0.3	-0.00153479	0.848641	-0.536489	0.0347578	0.00424031	0.659706
Cairns and Hinterland	20.15	29.45	16.5	TracheoEsophageal_Fistula	0.4	-0.00153479	0.848641	-0.536489	0.0347578	0.00424031	0.659706
Metro North	8.95	26.8	5.5	TracheoEsophageal_Fistula	0.4	-0.00153479	0.848641	-0.536489	0.0347578	0.00424031	0.659706
Torres and Cape	20.15	29.45	16.5	TracheoEsophageal_Fistula	0.5	-0.00153479	0.848641	-0.536489	0.0347578	0.00424031	0.659706
North Coast	15.5	29.1	18.6	TracheoEsophageal_Fistula	0.6	-0.00153479	0.848641	-0.536489	0.0347578	0.00424031	0.659706
Darling Downs	20.85	24.85	5.6	Pyloric_Stenosis	1.7	0.00830523	0.664947	-0.52717	0.409584	-0.0227843	0.300491
Gold Coast	14.5	33	12.3	Pyloric_Stenosis	1.3	0.00830523	0.664947	-0.52717	0.409584	-0.0227843	0.300491
Mackay	19.65	39.9	10.9	Pyloric_Stenosis	1.2	0.00830523	0.664947	-0.52717	0.409584	-0.0227843	0.300491
Metro South	10.55	28.05	11.4	Pyloric_Stenosis	1.2	0.00830523	0.664947	-0.52717	0.409584	-0.0227843	0.300491
South West	14.65	26.75	7	Pyloric_Stenosis	1.7	0.00830523	0.664947	-0.52717	0.409584	-0.0227843	0.300491
Sunshine Coast	12.5	29.15	11.2	Pyloric_Stenosis	0.9	0.00830523	0.664947	-0.52717	0.409584	-0.0227843	0.300491
Townsville	22.85	42.35	13.9	Pyloric_Stenosis	1.2	0.00830523	0.664947	-0.52717	0.409584	-0.0227843	0.300491
West Moreton	7.45	30.8	9.3	Pyloric_Stenosis	1.6	0.00830523	0.664947	-0.52717	0.409584	-0.0227843	0.300491
Wide Bay	23.55	27.65	11.2	Pyloric_Stenosis	2.1	0.00830523	0.664947	-0.52717	0.409584	-0.0227843	0.300491
Central West	19.65	39.9	10.9	Pyloric_Stenosis	NA	0.00830523	0.664947	-0.52717	0.409584	-0.0227843	0.300491
North West	15.5	33.6	6.2	Pyloric_Stenosis	0.2	0.00830523	0.664947	-0.52717	0.409584	-0.0227843	0.300491
Central Queensland	15.5	33.6	6.2	Pyloric_Stenosis	1.5	0.00830523	0.664947	-0.52717	0.409584	-0.0227843	0.300491
Cairns and Hinterland	20.15	29.45	16.5	Pyloric_Stenosis	1.2	0.00830523	0.664947	-0.52717	0.409584	-0.0227843	0.300491
Metro North	8.95	26.8	5.5	Pyloric_Stenosis	1.3	0.00830523	0.664947	-0.52717	0.409584	-0.0227843	0.300491
Torres and Cape	20.15	29.45	16.5	Pyloric_Stenosis	1	0.00830523	0.664947	-0.52717	0.409584	-0.0227843	0.300491
North Coast	15.5	29.1	18.6	Pyloric_Stenosis	0.4	0.00830523	0.664947	-0.52717	0.409584	-0.0227843	0.300491
Darling Downs	20.85	24.85	5.6	Small_Intestinal_Stenosis_Atresia	0.3	0.00215527	0.855651	-0.00130546	0.99717	0.0338948	0.00586784
Gold Coast	14.5	33	12.3	Small_Intestinal_Stenosis_Atresia	0.3	0.00215527	0.855651	-0.00130546	0.99717	0.0338948	0.00586784
Mackay	19.65	39.9	10.9	Small_Intestinal_Stenosis_Atresia	0.3	0.00215527	0.855651	-0.00130546	0.99717	0.0338948	0.00586784
Metro South	10.55	28.05	11.4	Small_Intestinal_Stenosis_Atresia	0.3	0.00215527	0.855651	-0.00130546	0.99717	0.0338948	0.00586784
South West	14.65	26.75	7	Small_Intestinal_Stenosis_Atresia	0.3	0.00215527	0.855651	-0.00130546	0.99717	0.0338948	0.00586784
Sunshine Coast	12.5	29.15	11.2	Small_Intestinal_Stenosis_Atresia	0.4	0.00215527	0.855651	-0.00130546	0.99717	0.0338948	0.00586784
Townsville	22.85	42.35	13.9	Small_Intestinal_Stenosis_Atresia	0.3	0.00215527	0.855651	-0.00130546	0.99717	0.0338948	0.00586784
West Moreton	7.45	30.8	9.3	Small_Intestinal_Stenosis_Atresia	0.4	0.00215527	0.855651	-0.00130546	0.99717	0.0338948	0.00586784
Wide Bay	23.55	27.65	11.2	Small_Intestinal_Stenosis_Atresia	0.3	0.00215527	0.855651	-0.00130546	0.99717	0.0338948	0.00586784
Central West	19.65	39.9	10.9	Small_Intestinal_Stenosis_Atresia	0.7	0.00215527	0.855651	-0.00130546	0.99717	0.0338948	0.00586784
North West	15.5	33.6	6.2	Small_Intestinal_Stenosis_Atresia	0.2	0.00215527	0.855651	-0.00130546	0.99717	0.0338948	0.00586784
Central Queensland	15.5	33.6	6.2	Small_Intestinal_Stenosis_Atresia	0.3	0.00215527	0.855651	-0.00130546	0.99717	0.0338948	0.00586784
Cairns and Hinterland	20.15	29.45	16.5	Small_Intestinal_Stenosis_Atresia	0.5	0.00215527	0.855651	-0.00130546	0.99717	0.0338948	0.00586784
Metro North	8.95	26.8	5.5	Small_Intestinal_Stenosis_Atresia	0.3	0.00215527	0.855651	-0.00130546	0.99717	0.0338948	0.00586784
Torres and Cape	20.15	29.45	16.5	Small_Intestinal_Stenosis_Atresia	0.5	0.00215527	0.855651	-0.00130546	0.99717	0.0338948	0.00586784
North Coast	15.5	29.1	18.6	Small_Intestinal_Stenosis_Atresia	1.3	0.00215527	0.855651	-0.00130546	0.99717	0.0338948	0.00586784
Darling Downs	20.85	24.85	5.6	Anal_Stenosis_Atresia	0.7	0.0123657	0.188452	-0.675781	0.0224911	-0.00423416	0.70871
Gold Coast	14.5	33	12.3	Anal_Stenosis_Atresia	0.4	0.0123657	0.188452	-0.675781	0.0224911	-0.00423416	0.70871
Mackay	19.65	39.9	10.9	Anal_Stenosis_Atresia	0.2	0.0123657	0.188452	-0.675781	0.0224911	-0.00423416	0.70871
Metro South	10.55	28.05	11.4	Anal_Stenosis_Atresia	0.4	0.0123657	0.188452	-0.675781	0.0224911	-0.00423416	0.70871
South West	14.65	26.75	7	Anal_Stenosis_Atresia	0.9	0.0123657	0.188452	-0.675781	0.0224911	-0.00423416	0.70871
Sunshine Coast	12.5	29.15	11.2	Anal_Stenosis_Atresia	0.5	0.0123657	0.188452	-0.675781	0.0224911	-0.00423416	0.70871
Townsville	22.85	42.35	13.9	Anal_Stenosis_Atresia	0.4	0.0123657	0.188452	-0.675781	0.0224911	-0.00423416	0.70871
West Moreton	7.45	30.8	9.3	Anal_Stenosis_Atresia	0.2	0.0123657	0.188452	-0.675781	0.0224911	-0.00423416	0.70871
Wide Bay	23.55	27.65	11.2	Anal_Stenosis_Atresia	0.7	0.0123657	0.188452	-0.675781	0.0224911	-0.00423416	0.70871
Central West	19.65	39.9	10.9	Anal_Stenosis_Atresia	NA	0.0123657	0.188452	-0.675781	0.0224911	-0.00423416	0.70871
North West	15.5	33.6	6.2	Anal_Stenosis_Atresia	0.4	0.0123657	0.188452	-0.675781	0.0224911	-0.00423416	0.70871
Central Queensland	15.5	33.6	6.2	Anal_Stenosis_Atresia	0.4	0.0123657	0.188452	-0.675781	0.0224911	-0.00423416	0.70871
Cairns and Hinterland	20.15	29.45	16.5	Anal_Stenosis_Atresia	0.4	0.0123657	0.188452	-0.675781	0.0224911	-0.00423416	0.70871
Metro North	8.95	26.8	5.5	Anal_Stenosis_Atresia	0.4	0.0123657	0.188452	-0.675781	0.0224911	-0.00423416	0.70871
Torres and Cape	20.15	29.45	16.5	Anal_Stenosis_Atresia	0.7	0.0123657	0.188452	-0.675781	0.0224911	-0.00423416	0.70871
North Coast	15.5	29.1	18.6	Anal_Stenosis_Atresia	0.4	0.0123657	0.188452	-0.675781	0.0224911	-0.00423416	0.70871
Darling Downs	20.85	24.85	5.6	GUT_Defects	20.3	-0.00620898	0.311025	-0.0828508	0.668149	-0.00465962	0.526708
Gold Coast	14.5	33	12.3	GUT_Defects	20.3	-0.00620898	0.311025	-0.0828508	0.668149	-0.00465962	0.526708
Mackay	19.65	39.9	10.9	GUT_Defects	15	-0.00620898	0.311025	-0.0828508	0.668149	-0.00465962	0.526708
Metro South	10.55	28.05	11.4	GUT_Defects	22.2	-0.00620898	0.311025	-0.0828508	0.668149	-0.00465962	0.526708
South West	14.65	26.75	7	GUT_Defects	17.2	-0.00620898	0.311025	-0.0828508	0.668149	-0.00465962	0.526708
Sunshine Coast	12.5	29.15	11.2	GUT_Defects	19.5	-0.00620898	0.311025	-0.0828508	0.668149	-0.00465962	0.526708
Townsville	22.85	42.35	13.9	GUT_Defects	22.9	-0.00620898	0.311025	-0.0828508	0.668149	-0.00465962	0.526708
West Moreton	7.45	30.8	9.3	GUT_Defects	18.8	-0.00620898	0.311025	-0.0828508	0.668149	-0.00465962	0.526708
Wide Bay	23.55	27.65	11.2	GUT_Defects	18.4	-0.00620898	0.311025	-0.0828508	0.668149	-0.00465962	0.526708
Central West	19.65	39.9	10.9	GUT_Defects	18.5	-0.00620898	0.311025	-0.0828508	0.668149	-0.00465962	0.526708
North West	15.5	33.6	6.2	GUT_Defects	19.9	-0.00620898	0.311025	-0.0828508	0.668149	-0.00465962	0.526708
Central Queensland	15.5	33.6	6.2	GUT_Defects	17.4	-0.00620898	0.311025	-0.0828508	0.668149	-0.00465962	0.526708
Cairns and Hinterland	20.15	29.45	16.5	GUT_Defects	17.1	-0.00620898	0.311025	-0.0828508	0.668149	-0.00465962	0.526708
Metro North	8.95	26.8	5.5	GUT_Defects	22.1	-0.00620898	0.311025	-0.0828508	0.668149	-0.00465962	0.526708
Torres and Cape	20.15	29.45	16.5	GUT_Defects	17.5	-0.00620898	0.311025	-0.0828508	0.668149	-0.00465962	0.526708
North Coast	15.5	29.1	18.6	GUT_Defects	18.3	-0.00620898	0.311025	-0.0828508	0.668149	-0.00465962	0.526708
Darling Downs	20.85	24.85	5.6	Undescended_Testis	9.6	-0.00543622	0.564509	-0.289107	0.31772	0.00453721	0.686375
Gold Coast	14.5	33	12.3	Undescended_Testis	8	-0.00543622	0.564509	-0.289107	0.31772	0.00453721	0.686375
Mackay	19.65	39.9	10.9	Undescended_Testis	6.1	-0.00543622	0.564509	-0.289107	0.31772	0.00453721	0.686375
Metro South	10.55	28.05	11.4	Undescended_Testis	10.5	-0.00543622	0.564509	-0.289107	0.31772	0.00453721	0.686375
South West	14.65	26.75	7	Undescended_Testis	5.7	-0.00543622	0.564509	-0.289107	0.31772	0.00453721	0.686375
Sunshine Coast	12.5	29.15	11.2	Undescended_Testis	7.6	-0.00543622	0.564509	-0.289107	0.31772	0.00453721	0.686375
Townsville	22.85	42.35	13.9	Undescended_Testis	9.5	-0.00543622	0.564509	-0.289107	0.31772	0.00453721	0.686375
West Moreton	7.45	30.8	9.3	Undescended_Testis	7.5	-0.00543622	0.564509	-0.289107	0.31772	0.00453721	0.686375
Wide Bay	23.55	27.65	11.2	Undescended_Testis	7.3	-0.00543622	0.564509	-0.289107	0.31772	0.00453721	0.686375
Central West	19.65	39.9	10.9	Undescended_Testis	6.4	-0.00543622	0.564509	-0.289107	0.31772	0.00453721	0.686375
North West	15.5	33.6	6.2	Undescended_Testis	8.1	-0.00543622	0.564509	-0.289107	0.31772	0.00453721	0.686375
Central Queensland	15.5	33.6	6.2	Undescended_Testis	6.9	-0.00543622	0.564509	-0.289107	0.31772	0.00453721	0.686375
Cairns and Hinterland	20.15	29.45	16.5	Undescended_Testis	8	-0.00543622	0.564509	-0.289107	0.31772	0.00453721	0.686375
Metro North	8.95	26.8	5.5	Undescended_Testis	9.3	-0.00543622	0.564509	-0.289107	0.31772	0.00453721	0.686375
Torres and Cape	20.15	29.45	16.5	Undescended_Testis	7.4	-0.00543622	0.564509	-0.289107	0.31772	0.00453721	0.686375
North Coast	15.5	29.1	18.6	Undescended_Testis	8.8	-0.00543622	0.564509	-0.289107	0.31772	0.00453721	0.686375
Darling Downs	20.85	24.85	5.6	Hypospadias	3.6	-0.0231019	0.0476248	-0.0904085	0.815963	-0.0318925	0.0176403
Gold Coast	14.5	33	12.3	Hypospadias	4.2	-0.0231019	0.0476248	-0.0904085	0.815963	-0.0318925	0.0176403
Mackay	19.65	39.9	10.9	Hypospadias	3.4	-0.0231019	0.0476248	-0.0904085	0.815963	-0.0318925	0.0176403
Metro South	10.55	28.05	11.4	Hypospadias	4.2	-0.0231019	0.0476248	-0.0904085	0.815963	-0.0318925	0.0176403
South West	14.65	26.75	7	Hypospadias	4.3	-0.0231019	0.0476248	-0.0904085	0.815963	-0.0318925	0.0176403
Sunshine Coast	12.5	29.15	11.2	Hypospadias	4.3	-0.0231019	0.0476248	-0.0904085	0.815963	-0.0318925	0.0176403
Townsville	22.85	42.35	13.9	Hypospadias	4.3	-0.0231019	0.0476248	-0.0904085	0.815963	-0.0318925	0.0176403
West Moreton	7.45	30.8	9.3	Hypospadias	4.2	-0.0231019	0.0476248	-0.0904085	0.815963	-0.0318925	0.0176403
Wide Bay	23.55	27.65	11.2	Hypospadias	3.4	-0.0231019	0.0476248	-0.0904085	0.815963	-0.0318925	0.0176403
Central West	19.65	39.9	10.9	Hypospadias	2.8	-0.0231019	0.0476248	-0.0904085	0.815963	-0.0318925	0.0176403
North West	15.5	33.6	6.2	Hypospadias	4.1	-0.0231019	0.0476248	-0.0904085	0.815963	-0.0318925	0.0176403
Central Queensland	15.5	33.6	6.2	Hypospadias	3.4	-0.0231019	0.0476248	-0.0904085	0.815963	-0.0318925	0.0176403
Cairns and Hinterland	20.15	29.45	16.5	Hypospadias	3.1	-0.0231019	0.0476248	-0.0904085	0.815963	-0.0318925	0.0176403
Metro North	8.95	26.8	5.5	Hypospadias	4.7	-0.0231019	0.0476248	-0.0904085	0.815963	-0.0318925	0.0176403
Torres and Cape	20.15	29.45	16.5	Hypospadias	1.9	-0.0231019	0.0476248	-0.0904085	0.815963	-0.0318925	0.0176403
North Coast	15.5	29.1	18.6	Hypospadias	2.7	-0.0231019	0.0476248	-0.0904085	0.815963	-0.0318925	0.0176403
Darling Downs	20.85	24.85	5.6	Renal_Agenesis	1.5	-0.00625105	0.649715	0.216125	0.612695	-0.00598742	0.714427
Gold Coast	14.5	33	12.3	Renal_Agenesis	1.2	-0.00625105	0.649715	0.216125	0.612695	-0.00598742	0.714427
Mackay	19.65	39.9	10.9	Renal_Agenesis	0.9	-0.00625105	0.649715	0.216125	0.612695	-0.00598742	0.714427
Metro South	10.55	28.05	11.4	Renal_Agenesis	1.4	-0.00625105	0.649715	0.216125	0.612695	-0.00598742	0.714427
South West	14.65	26.75	7	Renal_Agenesis	1.1	-0.00625105	0.649715	0.216125	0.612695	-0.00598742	0.714427
Sunshine Coast	12.5	29.15	11.2	Renal_Agenesis	1.4	-0.00625105	0.649715	0.216125	0.612695	-0.00598742	0.714427
Townsville	22.85	42.35	13.9	Renal_Agenesis	1.5	-0.00625105	0.649715	0.216125	0.612695	-0.00598742	0.714427
West Moreton	7.45	30.8	9.3	Renal_Agenesis	1.6	-0.00625105	0.649715	0.216125	0.612695	-0.00598742	0.714427
Wide Bay	23.55	27.65	11.2	Renal_Agenesis	1.4	-0.00625105	0.649715	0.216125	0.612695	-0.00598742	0.714427
Central West	19.65	39.9	10.9	Renal_Agenesis	2.1	-0.00625105	0.649715	0.216125	0.612695	-0.00598742	0.714427
North West	15.5	33.6	6.2	Renal_Agenesis	1.8	-0.00625105	0.649715	0.216125	0.612695	-0.00598742	0.714427
Central Queensland	15.5	33.6	6.2	Renal_Agenesis	1.3	-0.00625105	0.649715	0.216125	0.612695	-0.00598742	0.714427
Cairns and Hinterland	20.15	29.45	16.5	Renal_Agenesis	1.2	-0.00625105	0.649715	0.216125	0.612695	-0.00598742	0.714427
Metro North	8.95	26.8	5.5	Renal_Agenesis	1.2	-0.00625105	0.649715	0.216125	0.612695	-0.00598742	0.714427
Torres and Cape	20.15	29.45	16.5	Renal_Agenesis	0.5	-0.00625105	0.649715	0.216125	0.612695	-0.00598742	0.714427
North Coast	15.5	29.1	18.6	Renal_Agenesis	2.1	-0.00625105	0.649715	0.216125	0.612695	-0.00598742	0.714427
Darling Downs	20.85	24.85	5.6	Cystic_Kidney_Disease	0.3	0.00266606	0.844722	-0.204894	0.653748	0.0248503	0.0993783
Gold Coast	14.5	33	12.3	Cystic_Kidney_Disease	0.4	0.00266606	0.844722	-0.204894	0.653748	0.0248503	0.0993783
Mackay	19.65	39.9	10.9	Cystic_Kidney_Disease	0.2	0.00266606	0.844722	-0.204894	0.653748	0.0248503	0.0993783
Metro South	10.55	28.05	11.4	Cystic_Kidney_Disease	0.3	0.00266606	0.844722	-0.204894	0.653748	0.0248503	0.0993783
South West	14.65	26.75	7	Cystic_Kidney_Disease	1.1	0.00266606	0.844722	-0.204894	0.653748	0.0248503	0.0993783
Sunshine Coast	12.5	29.15	11.2	Cystic_Kidney_Disease	0.3	0.00266606	0.844722	-0.204894	0.653748	0.0248503	0.0993783
Townsville	22.85	42.35	13.9	Cystic_Kidney_Disease	0.6	0.00266606	0.844722	-0.204894	0.653748	0.0248503	0.0993783
West Moreton	7.45	30.8	9.3	Cystic_Kidney_Disease	0.5	0.00266606	0.844722	-0.204894	0.653748	0.0248503	0.0993783
Wide Bay	23.55	27.65	11.2	Cystic_Kidney_Disease	0.3	0.00266606	0.844722	-0.204894	0.653748	0.0248503	0.0993783
Central West	19.65	39.9	10.9	Cystic_Kidney_Disease	NA	0.00266606	0.844722	-0.204894	0.653748	0.0248503	0.0993783
North West	15.5	33.6	6.2	Cystic_Kidney_Disease	0.2	0.00266606	0.844722	-0.204894	0.653748	0.0248503	0.0993783
Central Queensland	15.5	33.6	6.2	Cystic_Kidney_Disease	0.3	0.00266606	0.844722	-0.204894	0.653748	0.0248503	0.0993783
Cairns and Hinterland	20.15	29.45	16.5	Cystic_Kidney_Disease	0.4	0.00266606	0.844722	-0.204894	0.653748	0.0248503	0.0993783
Metro North	8.95	26.8	5.5	Cystic_Kidney_Disease	0.2	0.00266606	0.844722	-0.204894	0.653748	0.0248503	0.0993783
Torres and Cape	20.15	29.45	16.5	Cystic_Kidney_Disease	0.7	0.00266606	0.844722	-0.204894	0.653748	0.0248503	0.0993783
North Coast	15.5	29.1	18.6	Cystic_Kidney_Disease	1	0.00266606	0.844722	-0.204894	0.653748	0.0248503	0.0993783
Darling Downs	20.85	24.85	5.6	Renal_Pelvis_Obstruction	2.6	-0.00165767	0.918205	0.24473	0.623827	0.0157772	0.404392
Gold Coast	14.5	33	12.3	Renal_Pelvis_Obstruction	3.5	-0.00165767	0.918205	0.24473	0.623827	0.0157772	0.404392
Mackay	19.65	39.9	10.9	Renal_Pelvis_Obstruction	2.4	-0.00165767	0.918205	0.24473	0.623827	0.0157772	0.404392
Metro South	10.55	28.05	11.4	Renal_Pelvis_Obstruction	2.8	-0.00165767	0.918205	0.24473	0.623827	0.0157772	0.404392
South West	14.65	26.75	7	Renal_Pelvis_Obstruction	1.4	-0.00165767	0.918205	0.24473	0.623827	0.0157772	0.404392
Sunshine Coast	12.5	29.15	11.2	Renal_Pelvis_Obstruction	3.5	-0.00165767	0.918205	0.24473	0.623827	0.0157772	0.404392
Townsville	22.85	42.35	13.9	Renal_Pelvis_Obstruction	2.2	-0.00165767	0.918205	0.24473	0.623827	0.0157772	0.404392
West Moreton	7.45	30.8	9.3	Renal_Pelvis_Obstruction	2.5	-0.00165767	0.918205	0.24473	0.623827	0.0157772	0.404392
Wide Bay	23.55	27.65	11.2	Renal_Pelvis_Obstruction	2.3	-0.00165767	0.918205	0.24473	0.623827	0.0157772	0.404392
Central West	19.65	39.9	10.9	Renal_Pelvis_Obstruction	4.3	-0.00165767	0.918205	0.24473	0.623827	0.0157772	0.404392
North West	15.5	33.6	6.2	Renal_Pelvis_Obstruction	1.8	-0.00165767	0.918205	0.24473	0.623827	0.0157772	0.404392
Central Queensland	15.5	33.6	6.2	Renal_Pelvis_Obstruction	2.5	-0.00165767	0.918205	0.24473	0.623827	0.0157772	0.404392
Cairns and Hinterland	20.15	29.45	16.5	Renal_Pelvis_Obstruction	1.9	-0.00165767	0.918205	0.24473	0.623827	0.0157772	0.404392
Metro North	8.95	26.8	5.5	Renal_Pelvis_Obstruction	2.9	-0.00165767	0.918205	0.24473	0.623827	0.0157772	0.404392
Torres and Cape	20.15	29.45	16.5	Renal_Pelvis_Obstruction	4.6	-0.00165767	0.918205	0.24473	0.623827	0.0157772	0.404392
North Coast	15.5	29.1	18.6	Renal_Pelvis_Obstruction	2.3	-0.00165767	0.918205	0.24473	0.623827	0.0157772	0.404392
Darling Downs	20.85	24.85	5.6	Ureteric_Anomalies	0.5	0.0106035	0.513911	0.298724	0.601867	0.0155191	0.450986
Gold Coast	14.5	33	12.3	Ureteric_Anomalies	0.8	0.0106035	0.513911	0.298724	0.601867	0.0155191	0.450986
Mackay	19.65	39.9	10.9	Ureteric_Anomalies	0.3	0.0106035	0.513911	0.298724	0.601867	0.0155191	0.450986
Metro South	10.55	28.05	11.4	Ureteric_Anomalies	0.4	0.0106035	0.513911	0.298724	0.601867	0.0155191	0.450986
South West	14.65	26.75	7	Ureteric_Anomalies	NA	0.0106035	0.513911	0.298724	0.601867	0.0155191	0.450986
Sunshine Coast	12.5	29.15	11.2	Ureteric_Anomalies	0.5	0.0106035	0.513911	0.298724	0.601867	0.0155191	0.450986
Townsville	22.85	42.35	13.9	Ureteric_Anomalies	0.9	0.0106035	0.513911	0.298724	0.601867	0.0155191	0.450986
West Moreton	7.45	30.8	9.3	Ureteric_Anomalies	0.5	0.0106035	0.513911	0.298724	0.601867	0.0155191	0.450986
Wide Bay	23.55	27.65	11.2	Ureteric_Anomalies	0.3	0.0106035	0.513911	0.298724	0.601867	0.0155191	0.450986
Central West	19.65	39.9	10.9	Ureteric_Anomalies	NA	0.0106035	0.513911	0.298724	0.601867	0.0155191	0.450986
North West	15.5	33.6	6.2	Ureteric_Anomalies	NA	0.0106035	0.513911	0.298724	0.601867	0.0155191	0.450986
Central Queensland	15.5	33.6	6.2	Ureteric_Anomalies	0.5	0.0106035	0.513911	0.298724	0.601867	0.0155191	0.450986
Cairns and Hinterland	20.15	29.45	16.5	Ureteric_Anomalies	0.5	0.0106035	0.513911	0.298724	0.601867	0.0155191	0.450986
Metro North	8.95	26.8	5.5	Ureteric_Anomalies	0.5	0.0106035	0.513911	0.298724	0.601867	0.0155191	0.450986
Torres and Cape	20.15	29.45	16.5	Ureteric_Anomalies	1.7	0.0106035	0.513911	0.298724	0.601867	0.0155191	0.450986
North Coast	15.5	29.1	18.6	Ureteric_Anomalies	0.2	0.0106035	0.513911	0.298724	0.601867	0.0155191	0.450986
Darling Downs	20.85	24.85	5.6	MUSCULOSKELETAL_Defects	34.5	-0.017194	0.31599	-0.399393	0.45687	-0.0128717	0.531866
Gold Coast	14.5	33	12.3	MUSCULOSKELETAL_Defects	28.8	-0.017194	0.31599	-0.399393	0.45687	-0.0128717	0.531866
Mackay	19.65	39.9	10.9	MUSCULOSKELETAL_Defects	18.2	-0.017194	0.31599	-0.399393	0.45687	-0.0128717	0.531866
Metro South	10.55	28.05	11.4	MUSCULOSKELETAL_Defects	38	-0.017194	0.31599	-0.399393	0.45687	-0.0128717	0.531866
South West	14.65	26.75	7	MUSCULOSKELETAL_Defects	23.8	-0.017194	0.31599	-0.399393	0.45687	-0.0128717	0.531866
Sunshine Coast	12.5	29.15	11.2	MUSCULOSKELETAL_Defects	46.1	-0.017194	0.31599	-0.399393	0.45687	-0.0128717	0.531866
Townsville	22.85	42.35	13.9	MUSCULOSKELETAL_Defects	52.7	-0.017194	0.31599	-0.399393	0.45687	-0.0128717	0.531866
West Moreton	7.45	30.8	9.3	MUSCULOSKELETAL_Defects	30.6	-0.017194	0.31599	-0.399393	0.45687	-0.0128717	0.531866
Wide Bay	23.55	27.65	11.2	MUSCULOSKELETAL_Defects	34.6	-0.017194	0.31599	-0.399393	0.45687	-0.0128717	0.531866
Central West	19.65	39.9	10.9	MUSCULOSKELETAL_Defects	23.5	-0.017194	0.31599	-0.399393	0.45687	-0.0128717	0.531866
North West	15.5	33.6	6.2	MUSCULOSKELETAL_Defects	32	-0.017194	0.31599	-0.399393	0.45687	-0.0128717	0.531866
Central Queensland	15.5	33.6	6.2	MUSCULOSKELETAL_Defects	29.3	-0.017194	0.31599	-0.399393	0.45687	-0.0128717	0.531866
Cairns and Hinterland	20.15	29.45	16.5	MUSCULOSKELETAL_Defects	19.8	-0.017194	0.31599	-0.399393	0.45687	-0.0128717	0.531866
Metro North	8.95	26.8	5.5	MUSCULOSKELETAL_Defects	54.7	-0.017194	0.31599	-0.399393	0.45687	-0.0128717	0.531866
Torres and Cape	20.15	29.45	16.5	MUSCULOSKELETAL_Defects	29.1	-0.017194	0.31599	-0.399393	0.45687	-0.0128717	0.531866
North Coast	15.5	29.1	18.6	MUSCULOSKELETAL_Defects	32.3	-0.017194	0.31599	-0.399393	0.45687	-0.0128717	0.531866
Darling Downs	20.85	24.85	5.6	Hip_Dysplasia	3.1	-0.0366741	0.138157	-0.892369	0.252897	-0.0184969	0.542423
Gold Coast	14.5	33	12.3	Hip_Dysplasia	3.4	-0.0366741	0.138157	-0.892369	0.252897	-0.0184969	0.542423
Mackay	19.65	39.9	10.9	Hip_Dysplasia	1.9	-0.0366741	0.138157	-0.892369	0.252897	-0.0184969	0.542423
Metro South	10.55	28.05	11.4	Hip_Dysplasia	4	-0.0366741	0.138157	-0.892369	0.252897	-0.0184969	0.542423
South West	14.65	26.75	7	Hip_Dysplasia	2.3	-0.0366741	0.138157	-0.892369	0.252897	-0.0184969	0.542423
Sunshine Coast	12.5	29.15	11.2	Hip_Dysplasia	3.2	-0.0366741	0.138157	-0.892369	0.252897	-0.0184969	0.542423
Townsville	22.85	42.35	13.9	Hip_Dysplasia	3.4	-0.0366741	0.138157	-0.892369	0.252897	-0.0184969	0.542423
West Moreton	7.45	30.8	9.3	Hip_Dysplasia	2.4	-0.0366741	0.138157	-0.892369	0.252897	-0.0184969	0.542423
Wide Bay	23.55	27.65	11.2	Hip_Dysplasia	3.4	-0.0366741	0.138157	-0.892369	0.252897	-0.0184969	0.542423
Central West	19.65	39.9	10.9	Hip_Dysplasia	1.4	-0.0366741	0.138157	-0.892369	0.252897	-0.0184969	0.542423
North West	15.5	33.6	6.2	Hip_Dysplasia	2.6	-0.0366741	0.138157	-0.892369	0.252897	-0.0184969	0.542423
Central Queensland	15.5	33.6	6.2	Hip_Dysplasia	2.5	-0.0366741	0.138157	-0.892369	0.252897	-0.0184969	0.542423
Cairns and Hinterland	20.15	29.45	16.5	Hip_Dysplasia	2	-0.0366741	0.138157	-0.892369	0.252897	-0.0184969	0.542423
Metro North	8.95	26.8	5.5	Hip_Dysplasia	6.3	-0.0366741	0.138157	-0.892369	0.252897	-0.0184969	0.542423
Torres and Cape	20.15	29.45	16.5	Hip_Dysplasia	0.7	-0.0366741	0.138157	-0.892369	0.252897	-0.0184969	0.542423
North Coast	15.5	29.1	18.6	Hip_Dysplasia	5.6	-0.0366741	0.138157	-0.892369	0.252897	-0.0184969	0.542423
Darling Downs	20.85	24.85	5.6	Talipes	13.3	-0.0205122	0.386374	-0.314319	0.67227	-0.0197079	0.485425
Gold Coast	14.5	33	12.3	Talipes	12.5	-0.0205122	0.386374	-0.314319	0.67227	-0.0197079	0.485425
Mackay	19.65	39.9	10.9	Talipes	5.6	-0.0205122	0.386374	-0.314319	0.67227	-0.0197079	0.485425
Metro South	10.55	28.05	11.4	Talipes	15.3	-0.0205122	0.386374	-0.314319	0.67227	-0.0197079	0.485425
South West	14.65	26.75	7	Talipes	9.5	-0.0205122	0.386374	-0.314319	0.67227	-0.0197079	0.485425
Sunshine Coast	12.5	29.15	11.2	Talipes	21.5	-0.0205122	0.386374	-0.314319	0.67227	-0.0197079	0.485425
Townsville	22.85	42.35	13.9	Talipes	27.6	-0.0205122	0.386374	-0.314319	0.67227	-0.0197079	0.485425
West Moreton	7.45	30.8	9.3	Talipes	10	-0.0205122	0.386374	-0.314319	0.67227	-0.0197079	0.485425
Wide Bay	23.55	27.65	11.2	Talipes	10.1	-0.0205122	0.386374	-0.314319	0.67227	-0.0197079	0.485425
Central West	19.65	39.9	10.9	Talipes	8.5	-0.0205122	0.386374	-0.314319	0.67227	-0.0197079	0.485425
North West	15.5	33.6	6.2	Talipes	12.4	-0.0205122	0.386374	-0.314319	0.67227	-0.0197079	0.485425
Central Queensland	15.5	33.6	6.2	Talipes	10.7	-0.0205122	0.386374	-0.314319	0.67227	-0.0197079	0.485425
Cairns and Hinterland	20.15	29.45	16.5	Talipes	7.8	-0.0205122	0.386374	-0.314319	0.67227	-0.0197079	0.485425
Metro North	8.95	26.8	5.5	Talipes	25.2	-0.0205122	0.386374	-0.314319	0.67227	-0.0197079	0.485425
Torres and Cape	20.15	29.45	16.5	Talipes	12.5	-0.0205122	0.386374	-0.314319	0.67227	-0.0197079	0.485425
North Coast	15.5	29.1	18.6	Talipes	8.5	-0.0205122	0.386374	-0.314319	0.67227	-0.0197079	0.485425
Darling Downs	20.85	24.85	5.6	Polydactyly	1.3	-0.0116841	0.473443	-0.298707	0.587826	-0.0177875	0.346505
Gold Coast	14.5	33	12.3	Polydactyly	1.1	-0.0116841	0.473443	-0.298707	0.587826	-0.0177875	0.346505
Mackay	19.65	39.9	10.9	Polydactyly	0.7	-0.0116841	0.473443	-0.298707	0.587826	-0.0177875	0.346505
Metro South	10.55	28.05	11.4	Polydactyly	1.4	-0.0116841	0.473443	-0.298707	0.587826	-0.0177875	0.346505
South West	14.65	26.75	7	Polydactyly	0.3	-0.0116841	0.473443	-0.298707	0.587826	-0.0177875	0.346505
Sunshine Coast	12.5	29.15	11.2	Polydactyly	0.8	-0.0116841	0.473443	-0.298707	0.587826	-0.0177875	0.346505
Townsville	22.85	42.35	13.9	Polydactyly	0.7	-0.0116841	0.473443	-0.298707	0.587826	-0.0177875	0.346505
West Moreton	7.45	30.8	9.3	Polydactyly	1.7	-0.0116841	0.473443	-0.298707	0.587826	-0.0177875	0.346505
Wide Bay	23.55	27.65	11.2	Polydactyly	1.2	-0.0116841	0.473443	-0.298707	0.587826	-0.0177875	0.346505
Central West	19.65	39.9	10.9	Polydactyly	NA	-0.0116841	0.473443	-0.298707	0.587826	-0.0177875	0.346505
North West	15.5	33.6	6.2	Polydactyly	1.4	-0.0116841	0.473443	-0.298707	0.587826	-0.0177875	0.346505
Central Queensland	15.5	33.6	6.2	Polydactyly	1.1	-0.0116841	0.473443	-0.298707	0.587826	-0.0177875	0.346505
Cairns and Hinterland	20.15	29.45	16.5	Polydactyly	1.4	-0.0116841	0.473443	-0.298707	0.587826	-0.0177875	0.346505
Metro North	8.95	26.8	5.5	Polydactyly	1.2	-0.0116841	0.473443	-0.298707	0.587826	-0.0177875	0.346505
Torres and Cape	20.15	29.45	16.5	Polydactyly	1	-0.0116841	0.473443	-0.298707	0.587826	-0.0177875	0.346505
North Coast	15.5	29.1	18.6	Polydactyly	0.4	-0.0116841	0.473443	-0.298707	0.587826	-0.0177875	0.346505
Darling Downs	20.85	24.85	5.6	Syndactyly	1.6	-0.0112661	0.451285	-0.11141	0.817778	-0.0236184	0.185185
Gold Coast	14.5	33	12.3	Syndactyly	1.2	-0.0112661	0.451285	-0.11141	0.817778	-0.0236184	0.185185
Mackay	19.65	39.9	10.9	Syndactyly	0.8	-0.0112661	0.451285	-0.11141	0.817778	-0.0236184	0.185185
Metro South	10.55	28.05	11.4	Syndactyly	1	-0.0112661	0.451285	-0.11141	0.817778	-0.0236184	0.185185
South West	14.65	26.75	7	Syndactyly	NA	-0.0112661	0.451285	-0.11141	0.817778	-0.0236184	0.185185
Sunshine Coast	12.5	29.15	11.2	Syndactyly	1.1	-0.0112661	0.451285	-0.11141	0.817778	-0.0236184	0.185185
Townsville	22.85	42.35	13.9	Syndactyly	0.5	-0.0112661	0.451285	-0.11141	0.817778	-0.0236184	0.185185
West Moreton	7.45	30.8	9.3	Syndactyly	0.9	-0.0112661	0.451285	-0.11141	0.817778	-0.0236184	0.185185
Wide Bay	23.55	27.65	11.2	Syndactyly	0.6	-0.0112661	0.451285	-0.11141	0.817778	-0.0236184	0.185185
Central West	19.65	39.9	10.9	Syndactyly	2.1	-0.0112661	0.451285	-0.11141	0.817778	-0.0236184	0.185185
North West	15.5	33.6	6.2	Syndactyly	0.8	-0.0112661	0.451285	-0.11141	0.817778	-0.0236184	0.185185
Central Queensland	15.5	33.6	6.2	Syndactyly	1	-0.0112661	0.451285	-0.11141	0.817778	-0.0236184	0.185185
Cairns and Hinterland	20.15	29.45	16.5	Syndactyly	0.8	-0.0112661	0.451285	-0.11141	0.817778	-0.0236184	0.185185
Metro North	8.95	26.8	5.5	Syndactyly	1.1	-0.0112661	0.451285	-0.11141	0.817778	-0.0236184	0.185185
Torres and Cape	20.15	29.45	16.5	Syndactyly	0.5	-0.0112661	0.451285	-0.11141	0.817778	-0.0236184	0.185185
North Coast	15.5	29.1	18.6	Syndactyly	1	-0.0112661	0.451285	-0.11141	0.817778	-0.0236184	0.185185
Darling Downs	20.85	24.85	5.6	Limb_Reduction	0.8	-0.0122961	0.363233	0.0985052	0.831328	-0.0144378	0.360591
Gold Coast	14.5	33	12.3	Limb_Reduction	0.6	-0.0122961	0.363233	0.0985052	0.831328	-0.0144378	0.360591
Mackay	19.65	39.9	10.9	Limb_Reduction	0.7	-0.0122961	0.363233	0.0985052	0.831328	-0.0144378	0.360591
Metro South	10.55	28.05	11.4	Limb_Reduction	0.6	-0.0122961	0.363233	0.0985052	0.831328	-0.0144378	0.360591
South West	14.65	26.75	7	Limb_Reduction	0.6	-0.0122961	0.363233	0.0985052	0.831328	-0.0144378	0.360591
Sunshine Coast	12.5	29.15	11.2	Limb_Reduction	0.6	-0.0122961	0.363233	0.0985052	0.831328	-0.0144378	0.360591
Townsville	22.85	42.35	13.9	Limb_Reduction	0.6	-0.0122961	0.363233	0.0985052	0.831328	-0.0144378	0.360591
West Moreton	7.45	30.8	9.3	Limb_Reduction	0.9	-0.0122961	0.363233	0.0985052	0.831328	-0.0144378	0.360591
Wide Bay	23.55	27.65	11.2	Limb_Reduction	0.6	-0.0122961	0.363233	0.0985052	0.831328	-0.0144378	0.360591
Central West	19.65	39.9	10.9	Limb_Reduction	NA	-0.0122961	0.363233	0.0985052	0.831328	-0.0144378	0.360591
North West	15.5	33.6	6.2	Limb_Reduction	1.6	-0.0122961	0.363233	0.0985052	0.831328	-0.0144378	0.360591
Central Queensland	15.5	33.6	6.2	Limb_Reduction	0.8	-0.0122961	0.363233	0.0985052	0.831328	-0.0144378	0.360591
Cairns and Hinterland	20.15	29.45	16.5	Limb_Reduction	0.2	-0.0122961	0.363233	0.0985052	0.831328	-0.0144378	0.360591
Metro North	8.95	26.8	5.5	Limb_Reduction	0.8	-0.0122961	0.363233	0.0985052	0.831328	-0.0144378	0.360591
Torres and Cape	20.15	29.45	16.5	Limb_Reduction	0.7	-0.0122961	0.363233	0.0985052	0.831328	-0.0144378	0.360591
North Coast	15.5	29.1	18.6	Limb_Reduction	1.3	-0.0122961	0.363233	0.0985052	0.831328	-0.0144378	0.360591
Darling Downs	20.85	24.85	5.6	Craniosynostosis	1	0.0127891	0.315218	-0.0110319	0.978149	-0.00426614	0.781494
Gold Coast	14.5	33	12.3	Craniosynostosis	0.7	0.0127891	0.315218	-0.0110319	0.978149	-0.00426614	0.781494
Mackay	19.65	39.9	10.9	Craniosynostosis	0.5	0.0127891	0.315218	-0.0110319	0.978149	-0.00426614	0.781494
Metro South	10.55	28.05	11.4	Craniosynostosis	0.9	0.0127891	0.315218	-0.0110319	0.978149	-0.00426614	0.781494
South West	14.65	26.75	7	Craniosynostosis	0.9	0.0127891	0.315218	-0.0110319	0.978149	-0.00426614	0.781494
Sunshine Coast	12.5	29.15	11.2	Craniosynostosis	0.7	0.0127891	0.315218	-0.0110319	0.978149	-0.00426614	0.781494
Townsville	22.85	42.35	13.9	Craniosynostosis	1.2	0.0127891	0.315218	-0.0110319	0.978149	-0.00426614	0.781494
West Moreton	7.45	30.8	9.3	Craniosynostosis	0.8	0.0127891	0.315218	-0.0110319	0.978149	-0.00426614	0.781494
Wide Bay	23.55	27.65	11.2	Craniosynostosis	1.4	0.0127891	0.315218	-0.0110319	0.978149	-0.00426614	0.781494
Central West	19.65	39.9	10.9	Craniosynostosis	1.4	0.0127891	0.315218	-0.0110319	0.978149	-0.00426614	0.781494
North West	15.5	33.6	6.2	Craniosynostosis	1.4	0.0127891	0.315218	-0.0110319	0.978149	-0.00426614	0.781494
Central Queensland	15.5	33.6	6.2	Craniosynostosis	1.1	0.0127891	0.315218	-0.0110319	0.978149	-0.00426614	0.781494
Cairns and Hinterland	20.15	29.45	16.5	Craniosynostosis	0.6	0.0127891	0.315218	-0.0110319	0.978149	-0.00426614	0.781494
Metro North	8.95	26.8	5.5	Craniosynostosis	1.2	0.0127891	0.315218	-0.0110319	0.978149	-0.00426614	0.781494
Torres and Cape	20.15	29.45	16.5	Craniosynostosis	1.7	0.0127891	0.315218	-0.0110319	0.978149	-0.00426614	0.781494
North Coast	15.5	29.1	18.6	Craniosynostosis	1	0.0127891	0.315218	-0.0110319	0.978149	-0.00426614	0.781494
Darling Downs	20.85	24.85	5.6	Diaphragmatic_Hernia	0.3	0.00589682	0.678317	0.090775	0.83745	0.0299052	0.0595751
Gold Coast	14.5	33	12.3	Diaphragmatic_Hernia	0.2	0.00589682	0.678317	0.090775	0.83745	0.0299052	0.0595751
Mackay	19.65	39.9	10.9	Diaphragmatic_Hernia	0.2	0.00589682	0.678317	0.090775	0.83745	0.0299052	0.0595751
Metro South	10.55	28.05	11.4	Diaphragmatic_Hernia	0.3	0.00589682	0.678317	0.090775	0.83745	0.0299052	0.0595751
South West	14.65	26.75	7	Diaphragmatic_Hernia	0.3	0.00589682	0.678317	0.090775	0.83745	0.0299052	0.0595751
Sunshine Coast	12.5	29.15	11.2	Diaphragmatic_Hernia	0.2	0.00589682	0.678317	0.090775	0.83745	0.0299052	0.0595751
Townsville	22.85	42.35	13.9	Diaphragmatic_Hernia	0.4	0.00589682	0.678317	0.090775	0.83745	0.0299052	0.0595751
West Moreton	7.45	30.8	9.3	Diaphragmatic_Hernia	0.4	0.00589682	0.678317	0.090775	0.83745	0.0299052	0.0595751
Wide Bay	23.55	27.65	11.2	Diaphragmatic_Hernia	0.3	0.00589682	0.678317	0.090775	0.83745	0.0299052	0.0595751
Central West	19.65	39.9	10.9	Diaphragmatic_Hernia	0.7	0.00589682	0.678317	0.090775	0.83745	0.0299052	0.0595751
North West	15.5	33.6	6.2	Diaphragmatic_Hernia	0.4	0.00589682	0.678317	0.090775	0.83745	0.0299052	0.0595751
Central Queensland	15.5	33.6	6.2	Diaphragmatic_Hernia	0.5	0.00589682	0.678317	0.090775	0.83745	0.0299052	0.0595751
Cairns and Hinterland	20.15	29.45	16.5	Diaphragmatic_Hernia	0.2	0.00589682	0.678317	0.090775	0.83745	0.0299052	0.0595751
Metro North	8.95	26.8	5.5	Diaphragmatic_Hernia	0.3	0.00589682	0.678317	0.090775	0.83745	0.0299052	0.0595751
Torres and Cape	20.15	29.45	16.5	Diaphragmatic_Hernia	1	0.00589682	0.678317	0.090775	0.83745	0.0299052	0.0595751
North Coast	15.5	29.1	18.6	Diaphragmatic_Hernia	1.3	0.00589682	0.678317	0.090775	0.83745	0.0299052	0.0595751
Darling Downs	20.85	24.85	5.6	Exomphalos	0.2	-0.00767058	0.641122	-0.314508	0.565918	0.0314609	0.11617
Gold Coast	14.5	33	12.3	Exomphalos	0.2	-0.00767058	0.641122	-0.314508	0.565918	0.0314609	0.11617
Mackay	19.65	39.9	10.9	Exomphalos	0.2	-0.00767058	0.641122	-0.314508	0.565918	0.0314609	0.11617
Metro South	10.55	28.05	11.4	Exomphalos	0.3	-0.00767058	0.641122	-0.314508	0.565918	0.0314609	0.11617
South West	14.65	26.75	7	Exomphalos	0.3	-0.00767058	0.641122	-0.314508	0.565918	0.0314609	0.11617
Sunshine Coast	12.5	29.15	11.2	Exomphalos	0.3	-0.00767058	0.641122	-0.314508	0.565918	0.0314609	0.11617
Townsville	22.85	42.35	13.9	Exomphalos	0.1	-0.00767058	0.641122	-0.314508	0.565918	0.0314609	0.11617
West Moreton	7.45	30.8	9.3	Exomphalos	0.2	-0.00767058	0.641122	-0.314508	0.565918	0.0314609	0.11617
Wide Bay	23.55	27.65	11.2	Exomphalos	0.2	-0.00767058	0.641122	-0.314508	0.565918	0.0314609	0.11617
Central West	19.65	39.9	10.9	Exomphalos	NA	-0.00767058	0.641122	-0.314508	0.565918	0.0314609	0.11617
North West	15.5	33.6	6.2	Exomphalos	NA	-0.00767058	0.641122	-0.314508	0.565918	0.0314609	0.11617
Central Queensland	15.5	33.6	6.2	Exomphalos	0.3	-0.00767058	0.641122	-0.314508	0.565918	0.0314609	0.11617
Cairns and Hinterland	20.15	29.45	16.5	Exomphalos	0.1	-0.00767058	0.641122	-0.314508	0.565918	0.0314609	0.11617
Metro North	8.95	26.8	5.5	Exomphalos	0.2	-0.00767058	0.641122	-0.314508	0.565918	0.0314609	0.11617
Torres and Cape	20.15	29.45	16.5	Exomphalos	NA	-0.00767058	0.641122	-0.314508	0.565918	0.0314609	0.11617
North Coast	15.5	29.1	18.6	Exomphalos	1.5	-0.00767058	0.641122	-0.314508	0.565918	0.0314609	0.11617
Darling Downs	20.85	24.85	5.6	Gastroschisis	0.6	0.00408515	0.834151	0.0556922	0.926793	0.0487464	0.0205763
Gold Coast	14.5	33	12.3	Gastroschisis	0.7	0.00408515	0.834151	0.0556922	0.926793	0.0487464	0.0205763
Mackay	19.65	39.9	10.9	Gastroschisis	0.5	0.00408515	0.834151	0.0556922	0.926793	0.0487464	0.0205763
Metro South	10.55	28.05	11.4	Gastroschisis	0.5	0.00408515	0.834151	0.0556922	0.926793	0.0487464	0.0205763
South West	14.65	26.75	7	Gastroschisis	0.6	0.00408515	0.834151	0.0556922	0.926793	0.0487464	0.0205763
Sunshine Coast	12.5	29.15	11.2	Gastroschisis	0.7	0.00408515	0.834151	0.0556922	0.926793	0.0487464	0.0205763
Townsville	22.85	42.35	13.9	Gastroschisis	0.8	0.00408515	0.834151	0.0556922	0.926793	0.0487464	0.0205763
West Moreton	7.45	30.8	9.3	Gastroschisis	0.5	0.00408515	0.834151	0.0556922	0.926793	0.0487464	0.0205763
Wide Bay	23.55	27.65	11.2	Gastroschisis	0.4	0.00408515	0.834151	0.0556922	0.926793	0.0487464	0.0205763
Central West	19.65	39.9	10.9	Gastroschisis	0.7	0.00408515	0.834151	0.0556922	0.926793	0.0487464	0.0205763
North West	15.5	33.6	6.2	Gastroschisis	0.8	0.00408515	0.834151	0.0556922	0.926793	0.0487464	0.0205763
Central Queensland	15.5	33.6	6.2	Gastroschisis	0.7	0.00408515	0.834151	0.0556922	0.926793	0.0487464	0.0205763
Cairns and Hinterland	20.15	29.45	16.5	Gastroschisis	0.8	0.00408515	0.834151	0.0556922	0.926793	0.0487464	0.0205763
Metro North	8.95	26.8	5.5	Gastroschisis	0.4	0.00408515	0.834151	0.0556922	0.926793	0.0487464	0.0205763
Torres and Cape	20.15	29.45	16.5	Gastroschisis	0.7	0.00408515	0.834151	0.0556922	0.926793	0.0487464	0.0205763
North Coast	15.5	29.1	18.6	Gastroschisis	3.3	0.00408515	0.834151	0.0556922	0.926793	0.0487464	0.0205763
Darling Downs	20.85	24.85	5.6	SKIN_Defects	11.4	-0.0497538	0.0720692	-1.31546	0.132242	-0.0273106	0.42767
Gold Coast	14.5	33	12.3	SKIN_Defects	8.1	-0.0497538	0.0720692	-1.31546	0.132242	-0.0273106	0.42767
Mackay	19.65	39.9	10.9	SKIN_Defects	5	-0.0497538	0.0720692	-1.31546	0.132242	-0.0273106	0.42767
Metro South	10.55	28.05	11.4	SKIN_Defects	21	-0.0497538	0.0720692	-1.31546	0.132242	-0.0273106	0.42767
South West	14.65	26.75	7	SKIN_Defects	6	-0.0497538	0.0720692	-1.31546	0.132242	-0.0273106	0.42767
Sunshine Coast	12.5	29.15	11.2	SKIN_Defects	10.5	-0.0497538	0.0720692	-1.31546	0.132242	-0.0273106	0.42767
Townsville	22.85	42.35	13.9	SKIN_Defects	9.8	-0.0497538	0.0720692	-1.31546	0.132242	-0.0273106	0.42767
West Moreton	7.45	30.8	9.3	SKIN_Defects	8	-0.0497538	0.0720692	-1.31546	0.132242	-0.0273106	0.42767
Wide Bay	23.55	27.65	11.2	SKIN_Defects	6.9	-0.0497538	0.0720692	-1.31546	0.132242	-0.0273106	0.42767
Central West	19.65	39.9	10.9	SKIN_Defects	7.1	-0.0497538	0.0720692	-1.31546	0.132242	-0.0273106	0.42767
North West	15.5	33.6	6.2	SKIN_Defects	6.1	-0.0497538	0.0720692	-1.31546	0.132242	-0.0273106	0.42767
Central Queensland	15.5	33.6	6.2	SKIN_Defects	6.3	-0.0497538	0.0720692	-1.31546	0.132242	-0.0273106	0.42767
Cairns and Hinterland	20.15	29.45	16.5	SKIN_Defects	5.9	-0.0497538	0.0720692	-1.31546	0.132242	-0.0273106	0.42767
Metro North	8.95	26.8	5.5	SKIN_Defects	39.4	-0.0497538	0.0720692	-1.31546	0.132242	-0.0273106	0.42767
Torres and Cape	20.15	29.45	16.5	SKIN_Defects	10.3	-0.0497538	0.0720692	-1.31546	0.132242	-0.0273106	0.42767
North Coast	15.5	29.1	18.6	SKIN_Defects	7.1	-0.0497538	0.0720692	-1.31546	0.132242	-0.0273106	0.42767
Darling Downs	20.85	24.85	5.6	Birth_Marks	4.1	-0.0886332	0.0161719	-2.36011	0.0455721	-0.0425029	0.374219
Gold Coast	14.5	33	12.3	Birth_Marks	2.9	-0.0886332	0.0161719	-2.36011	0.0455721	-0.0425029	0.374219
Mackay	19.65	39.9	10.9	Birth_Marks	1.1	-0.0886332	0.0161719	-2.36011	0.0455721	-0.0425029	0.374219
Metro South	10.55	28.05	11.4	Birth_Marks	9.8	-0.0886332	0.0161719	-2.36011	0.0455721	-0.0425029	0.374219
South West	14.65	26.75	7	Birth_Marks	2	-0.0886332	0.0161719	-2.36011	0.0455721	-0.0425029	0.374219
Sunshine Coast	12.5	29.15	11.2	Birth_Marks	3.2	-0.0886332	0.0161719	-2.36011	0.0455721	-0.0425029	0.374219
Townsville	22.85	42.35	13.9	Birth_Marks	1.5	-0.0886332	0.0161719	-2.36011	0.0455721	-0.0425029	0.374219
West Moreton	7.45	30.8	9.3	Birth_Marks	3.1	-0.0886332	0.0161719	-2.36011	0.0455721	-0.0425029	0.374219
Wide Bay	23.55	27.65	11.2	Birth_Marks	1.3	-0.0886332	0.0161719	-2.36011	0.0455721	-0.0425029	0.374219
Central West	19.65	39.9	10.9	Birth_Marks	2.1	-0.0886332	0.0161719	-2.36011	0.0455721	-0.0425029	0.374219
North West	15.5	33.6	6.2	Birth_Marks	1.6	-0.0886332	0.0161719	-2.36011	0.0455721	-0.0425029	0.374219
Central Queensland	15.5	33.6	6.2	Birth_Marks	1.8	-0.0886332	0.0161719	-2.36011	0.0455721	-0.0425029	0.374219
Cairns and Hinterland	20.15	29.45	16.5	Birth_Marks	1.8	-0.0886332	0.0161719	-2.36011	0.0455721	-0.0425029	0.374219
Metro North	8.95	26.8	5.5	Birth_Marks	20.6	-0.0886332	0.0161719	-2.36011	0.0455721	-0.0425029	0.374219
Torres and Cape	20.15	29.45	16.5	Birth_Marks	4.6	-0.0886332	0.0161719	-2.36011	0.0455721	-0.0425029	0.374219
North Coast	15.5	29.1	18.6	Birth_Marks	1.9	-0.0886332	0.0161719	-2.36011	0.0455721	-0.0425029	0.374219
Darling Downs	20.85	24.85	5.6	CHROMOSOMAL_Defects	3.3	-0.0161887	0.338996	-0.592813	0.256141	0.0277488	0.159227
Gold Coast	14.5	33	12.3	CHROMOSOMAL_Defects	5.4	-0.0161887	0.338996	-0.592813	0.256141	0.0277488	0.159227
Mackay	19.65	39.9	10.9	CHROMOSOMAL_Defects	2.9	-0.0161887	0.338996	-0.592813	0.256141	0.0277488	0.159227
Metro South	10.55	28.05	11.4	CHROMOSOMAL_Defects	3.8	-0.0161887	0.338996	-0.592813	0.256141	0.0277488	0.159227
South West	14.65	26.75	7	CHROMOSOMAL_Defects	3.7	-0.0161887	0.338996	-0.592813	0.256141	0.0277488	0.159227
Sunshine Coast	12.5	29.15	11.2	CHROMOSOMAL_Defects	5.5	-0.0161887	0.338996	-0.592813	0.256141	0.0277488	0.159227
Townsville	22.85	42.35	13.9	CHROMOSOMAL_Defects	4.1	-0.0161887	0.338996	-0.592813	0.256141	0.0277488	0.159227
West Moreton	7.45	30.8	9.3	CHROMOSOMAL_Defects	4	-0.0161887	0.338996	-0.592813	0.256141	0.0277488	0.159227
Wide Bay	23.55	27.65	11.2	CHROMOSOMAL_Defects	4.9	-0.0161887	0.338996	-0.592813	0.256141	0.0277488	0.159227
Central West	19.65	39.9	10.9	CHROMOSOMAL_Defects	2.8	-0.0161887	0.338996	-0.592813	0.256141	0.0277488	0.159227
North West	15.5	33.6	6.2	CHROMOSOMAL_Defects	3.6	-0.0161887	0.338996	-0.592813	0.256141	0.0277488	0.159227
Central Queensland	15.5	33.6	6.2	CHROMOSOMAL_Defects	4.2	-0.0161887	0.338996	-0.592813	0.256141	0.0277488	0.159227
Cairns and Hinterland	20.15	29.45	16.5	CHROMOSOMAL_Defects	4.9	-0.0161887	0.338996	-0.592813	0.256141	0.0277488	0.159227
Metro North	8.95	26.8	5.5	CHROMOSOMAL_Defects	5.2	-0.0161887	0.338996	-0.592813	0.256141	0.0277488	0.159227
Torres and Cape	20.15	29.45	16.5	CHROMOSOMAL_Defects	2.9	-0.0161887	0.338996	-0.592813	0.256141	0.0277488	0.159227
North Coast	15.5	29.1	18.6	CHROMOSOMAL_Defects	9.8	-0.0161887	0.338996	-0.592813	0.256141	0.0277488	0.159227
Darling Downs	20.85	24.85	5.6	Down_Syndrome	2	-0.00652072	0.695226	-0.935416	0.0533902	0.0252704	0.187981
Gold Coast	14.5	33	12.3	Down_Syndrome	2.4	-0.00652072	0.695226	-0.935416	0.0533902	0.0252704	0.187981
Mackay	19.65	39.9	10.9	Down_Syndrome	1.4	-0.00652072	0.695226	-0.935416	0.0533902	0.0252704	0.187981
Metro South	10.55	28.05	11.4	Down_Syndrome	1.5	-0.00652072	0.695226	-0.935416	0.0533902	0.0252704	0.187981
South West	14.65	26.75	7	Down_Syndrome	2	-0.00652072	0.695226	-0.935416	0.0533902	0.0252704	0.187981
Sunshine Coast	12.5	29.15	11.2	Down_Syndrome	2.5	-0.00652072	0.695226	-0.935416	0.0533902	0.0252704	0.187981
Townsville	22.85	42.35	13.9	Down_Syndrome	2.1	-0.00652072	0.695226	-0.935416	0.0533902	0.0252704	0.187981
West Moreton	7.45	30.8	9.3	Down_Syndrome	1.9	-0.00652072	0.695226	-0.935416	0.0533902	0.0252704	0.187981
Wide Bay	23.55	27.65	11.2	Down_Syndrome	2.3	-0.00652072	0.695226	-0.935416	0.0533902	0.0252704	0.187981
Central West	19.65	39.9	10.9	Down_Syndrome	0.7	-0.00652072	0.695226	-0.935416	0.0533902	0.0252704	0.187981
North West	15.5	33.6	6.2	Down_Syndrome	1.2	-0.00652072	0.695226	-0.935416	0.0533902	0.0252704	0.187981
Central Queensland	15.5	33.6	6.2	Down_Syndrome	1.9	-0.00652072	0.695226	-0.935416	0.0533902	0.0252704	0.187981
Cairns and Hinterland	20.15	29.45	16.5	Down_Syndrome	2.3	-0.00652072	0.695226	-0.935416	0.0533902	0.0252704	0.187981
Metro North	8.95	26.8	5.5	Down_Syndrome	2.3	-0.00652072	0.695226	-0.935416	0.0533902	0.0252704	0.187981
Torres and Cape	20.15	29.45	16.5	Down_Syndrome	1.9	-0.00652072	0.695226	-0.935416	0.0533902	0.0252704	0.187981
North Coast	15.5	29.1	18.6	Down_Syndrome	3.5	-0.00652072	0.695226	-0.935416	0.0533902	0.0252704	0.187981
Darling Downs	20.85	24.85	5.6	Trisomy_13	0.1	-0.0067944	0.265921	-0.0235853	0.913472	0.0101147	0.209491
Gold Coast	14.5	33	12.3	Trisomy_13	0.3	-0.0067944	0.265921	-0.0235853	0.913472	0.0101147	0.209491
Mackay	19.65	39.9	10.9	Trisomy_13	0	-0.0067944	0.265921	-0.0235853	0.913472	0.0101147	0.209491
Metro South	10.55	28.05	11.4	Trisomy_13	0.2	-0.0067944	0.265921	-0.0235853	0.913472	0.0101147	0.209491
South West	14.65	26.75	7	Trisomy_13	NA	-0.0067944	0.265921	-0.0235853	0.913472	0.0101147	0.209491
Sunshine Coast	12.5	29.15	11.2	Trisomy_13	0.2	-0.0067944	0.265921	-0.0235853	0.913472	0.0101147	0.209491
Townsville	22.85	42.35	13.9	Trisomy_13	0.3	-0.0067944	0.265921	-0.0235853	0.913472	0.0101147	0.209491
West Moreton	7.45	30.8	9.3	Trisomy_13	0.2	-0.0067944	0.265921	-0.0235853	0.913472	0.0101147	0.209491
Wide Bay	23.55	27.65	11.2	Trisomy_13	0.1	-0.0067944	0.265921	-0.0235853	0.913472	0.0101147	0.209491
Central West	19.65	39.9	10.9	Trisomy_13	NA	-0.0067944	0.265921	-0.0235853	0.913472	0.0101147	0.209491
North West	15.5	33.6	6.2	Trisomy_13	NA	-0.0067944	0.265921	-0.0235853	0.913472	0.0101147	0.209491
Central Queensland	15.5	33.6	6.2	Trisomy_13	0.2	-0.0067944	0.265921	-0.0235853	0.913472	0.0101147	0.209491
Cairns and Hinterland	20.15	29.45	16.5	Trisomy_13	0.2	-0.0067944	0.265921	-0.0235853	0.913472	0.0101147	0.209491
Metro North	8.95	26.8	5.5	Trisomy_13	0.3	-0.0067944	0.265921	-0.0235853	0.913472	0.0101147	0.209491
Torres and Cape	20.15	29.45	16.5	Trisomy_13	NA	-0.0067944	0.265921	-0.0235853	0.913472	0.0101147	0.209491
North Coast	15.5	29.1	18.6	Trisomy_13	0.4	-0.0067944	0.265921	-0.0235853	0.913472	0.0101147	0.209491
Darling Downs	20.85	24.85	5.6	Trisomy_18	0.3	-0.0173974	0.349384	-0.32867	0.603905	0.0228504	0.290317
Gold Coast	14.5	33	12.3	Trisomy_18	0.8	-0.0173974	0.349384	-0.32867	0.603905	0.0228504	0.290317
Mackay	19.65	39.9	10.9	Trisomy_18	0.1	-0.0173974	0.349384	-0.32867	0.603905	0.0228504	0.290317
Metro South	10.55	28.05	11.4	Trisomy_18	0.5	-0.0173974	0.349384	-0.32867	0.603905	0.0228504	0.290317
South West	14.65	26.75	7	Trisomy_18	0.6	-0.0173974	0.349384	-0.32867	0.603905	0.0228504	0.290317
Sunshine Coast	12.5	29.15	11.2	Trisomy_18	0.5	-0.0173974	0.349384	-0.32867	0.603905	0.0228504	0.290317
Townsville	22.85	42.35	13.9	Trisomy_18	0.5	-0.0173974	0.349384	-0.32867	0.603905	0.0228504	0.290317
West Moreton	7.45	30.8	9.3	Trisomy_18	0.5	-0.0173974	0.349384	-0.32867	0.603905	0.0228504	0.290317
Wide Bay	23.55	27.65	11.2	Trisomy_18	0.5	-0.0173974	0.349384	-0.32867	0.603905	0.0228504	0.290317
Central West	19.65	39.9	10.9	Trisomy_18	NA	-0.0173974	0.349384	-0.32867	0.603905	0.0228504	0.290317
North West	15.5	33.6	6.2	Trisomy_18	0.8	-0.0173974	0.349384	-0.32867	0.603905	0.0228504	0.290317
Central Queensland	15.5	33.6	6.2	Trisomy_18	0.5	-0.0173974	0.349384	-0.32867	0.603905	0.0228504	0.290317
Cairns and Hinterland	20.15	29.45	16.5	Trisomy_18	0.5	-0.0173974	0.349384	-0.32867	0.603905	0.0228504	0.290317
Metro North	8.95	26.8	5.5	Trisomy_18	0.7	-0.0173974	0.349384	-0.32867	0.603905	0.0228504	0.290317
Torres and Cape	20.15	29.45	16.5	Trisomy_18	0.2	-0.0173974	0.349384	-0.32867	0.603905	0.0228504	0.290317
North Coast	15.5	29.1	18.6	Trisomy_18	2.3	-0.0173974	0.349384	-0.32867	0.603905	0.0228504	0.290317
Darling Downs	20.85	24.85	5.6	Turner_Syndrome	0.2	-0.000447805	0.959899	-0.198949	0.511544	0.0258309	0.0102413
Gold Coast	14.5	33	12.3	Turner_Syndrome	0.3	-0.000447805	0.959899	-0.198949	0.511544	0.0258309	0.0102413
Mackay	19.65	39.9	10.9	Turner_Syndrome	0.2	-0.000447805	0.959899	-0.198949	0.511544	0.0258309	0.0102413
Metro South	10.55	28.05	11.4	Turner_Syndrome	0.3	-0.000447805	0.959899	-0.198949	0.511544	0.0258309	0.0102413
South West	14.65	26.75	7	Turner_Syndrome	NA	-0.000447805	0.959899	-0.198949	0.511544	0.0258309	0.0102413
Sunshine Coast	12.5	29.15	11.2	Turner_Syndrome	0.3	-0.000447805	0.959899	-0.198949	0.511544	0.0258309	0.0102413
Townsville	22.85	42.35	13.9	Turner_Syndrome	0.2	-0.000447805	0.959899	-0.198949	0.511544	0.0258309	0.0102413
West Moreton	7.45	30.8	9.3	Turner_Syndrome	0.2	-0.000447805	0.959899	-0.198949	0.511544	0.0258309	0.0102413
Wide Bay	23.55	27.65	11.2	Turner_Syndrome	0.3	-0.000447805	0.959899	-0.198949	0.511544	0.0258309	0.0102413
Central West	19.65	39.9	10.9	Turner_Syndrome	NA	-0.000447805	0.959899	-0.198949	0.511544	0.0258309	0.0102413
North West	15.5	33.6	6.2	Turner_Syndrome	NA	-0.000447805	0.959899	-0.198949	0.511544	0.0258309	0.0102413
Central Queensland	15.5	33.6	6.2	Turner_Syndrome	0.2	-0.000447805	0.959899	-0.198949	0.511544	0.0258309	0.0102413
Cairns and Hinterland	20.15	29.45	16.5	Turner_Syndrome	0.3	-0.000447805	0.959899	-0.198949	0.511544	0.0258309	0.0102413
Metro North	8.95	26.8	5.5	Turner_Syndrome	0.2	-0.000447805	0.959899	-0.198949	0.511544	0.0258309	0.0102413
Torres and Cape	20.15	29.45	16.5	Turner_Syndrome	NA	-0.000447805	0.959899	-0.198949	0.511544	0.0258309	0.0102413
North Coast	15.5	29.1	18.6	Turner_Syndrome	0.8	-0.000447805	0.959899	-0.198949	0.511544	0.0258309	0.0102413
Darling Downs	20.85	24.85	5.6	Amino_Acid_Disorders	0.2	-0.00166559	0.846621	-0.0652292	0.821926	-0.00446648	0.655917
Gold Coast	14.5	33	12.3	Amino_Acid_Disorders	0.2	-0.00166559	0.846621	-0.0652292	0.821926	-0.00446648	0.655917
Mackay	19.65	39.9	10.9	Amino_Acid_Disorders	0.2	-0.00166559	0.846621	-0.0652292	0.821926	-0.00446648	0.655917
Metro South	10.55	28.05	11.4	Amino_Acid_Disorders	0.3	-0.00166559	0.846621	-0.0652292	0.821926	-0.00446648	0.655917
South West	14.65	26.75	7	Amino_Acid_Disorders	0.3	-0.00166559	0.846621	-0.0652292	0.821926	-0.00446648	0.655917
Sunshine Coast	12.5	29.15	11.2	Amino_Acid_Disorders	0.3	-0.00166559	0.846621	-0.0652292	0.821926	-0.00446648	0.655917
Townsville	22.85	42.35	13.9	Amino_Acid_Disorders	0.2	-0.00166559	0.846621	-0.0652292	0.821926	-0.00446648	0.655917
West Moreton	7.45	30.8	9.3	Amino_Acid_Disorders	0.1	-0.00166559	0.846621	-0.0652292	0.821926	-0.00446648	0.655917
Wide Bay	23.55	27.65	11.2	Amino_Acid_Disorders	0.3	-0.00166559	0.846621	-0.0652292	0.821926	-0.00446648	0.655917
Central West	19.65	39.9	10.9	Amino_Acid_Disorders	NA	-0.00166559	0.846621	-0.0652292	0.821926	-0.00446648	0.655917
North West	15.5	33.6	6.2	Amino_Acid_Disorders	0.8	-0.00166559	0.846621	-0.0652292	0.821926	-0.00446648	0.655917
Central Queensland	15.5	33.6	6.2	Amino_Acid_Disorders	0.1	-0.00166559	0.846621	-0.0652292	0.821926	-0.00446648	0.655917
Cairns and Hinterland	20.15	29.45	16.5	Amino_Acid_Disorders	0.2	-0.00166559	0.846621	-0.0652292	0.821926	-0.00446648	0.655917
Metro North	8.95	26.8	5.5	Amino_Acid_Disorders	0.3	-0.00166559	0.846621	-0.0652292	0.821926	-0.00446648	0.655917
Torres and Cape	20.15	29.45	16.5	Amino_Acid_Disorders	0.2	-0.00166559	0.846621	-0.0652292	0.821926	-0.00446648	0.655917
North Coast	15.5	29.1	18.6	Amino_Acid_Disorders	0.4	-0.00166559	0.846621	-0.0652292	0.821926	-0.00446648	0.655917
Darling Downs	20.85	24.85	5.6	Carbohydrate_Disorders	0.1	0.00286595	0.446781	-0.0638447	0.668473	0.00265146	0.552929
Gold Coast	14.5	33	12.3	Carbohydrate_Disorders	0.1	0.00286595	0.446781	-0.0638447	0.668473	0.00265146	0.552929
Mackay	19.65	39.9	10.9	Carbohydrate_Disorders	NA	0.00286595	0.446781	-0.0638447	0.668473	0.00265146	0.552929
Metro South	10.55	28.05	11.4	Carbohydrate_Disorders	0.1	0.00286595	0.446781	-0.0638447	0.668473	0.00265146	0.552929
South West	14.65	26.75	7	Carbohydrate_Disorders	NA	0.00286595	0.446781	-0.0638447	0.668473	0.00265146	0.552929
Sunshine Coast	12.5	29.15	11.2	Carbohydrate_Disorders	0.1	0.00286595	0.446781	-0.0638447	0.668473	0.00265146	0.552929
Townsville	22.85	42.35	13.9	Carbohydrate_Disorders	0.1	0.00286595	0.446781	-0.0638447	0.668473	0.00265146	0.552929
West Moreton	7.45	30.8	9.3	Carbohydrate_Disorders	0.2	0.00286595	0.446781	-0.0638447	0.668473	0.00265146	0.552929
Wide Bay	23.55	27.65	11.2	Carbohydrate_Disorders	0.3	0.00286595	0.446781	-0.0638447	0.668473	0.00265146	0.552929
Central West	19.65	39.9	10.9	Carbohydrate_Disorders	NA	0.00286595	0.446781	-0.0638447	0.668473	0.00265146	0.552929
North West	15.5	33.6	6.2	Carbohydrate_Disorders	0.2	0.00286595	0.446781	-0.0638447	0.668473	0.00265146	0.552929
Central Queensland	15.5	33.6	6.2	Carbohydrate_Disorders	0.1	0.00286595	0.446781	-0.0638447	0.668473	0.00265146	0.552929
Cairns and Hinterland	20.15	29.45	16.5	Carbohydrate_Disorders	0.1	0.00286595	0.446781	-0.0638447	0.668473	0.00265146	0.552929
Metro North	8.95	26.8	5.5	Carbohydrate_Disorders	0.1	0.00286595	0.446781	-0.0638447	0.668473	0.00265146	0.552929
Torres and Cape	20.15	29.45	16.5	Carbohydrate_Disorders	0.2	0.00286595	0.446781	-0.0638447	0.668473	0.00265146	0.552929
North Coast	15.5	29.1	18.6	Carbohydrate_Disorders	0.2	0.00286595	0.446781	-0.0638447	0.668473	0.00265146	0.552929
