# Supplementary material for: Broad Spectrum epidemiological contribution of cannabis and other substances to the teratological profile of northern New South Wales: geospatial and causal inference analysis
Source: BMC Pharmacol Toxicol. 2020 Nov 12;21:75. doi: 10.1186/s40360-020-00450-1 (PMC7659114; doi:10.1186/s40360-020-00450-1)
Supplement: Supplementary file 3 — Additional file 3. [file 40360_2020_450_MOESM3_ESM.zip › QLDPlusRxDfx.prj]

GEOGCS["GRS 1980(IUGG, 1980)",DATUM["D_unknown",SPHEROID["GRS80",6378137,298.257222101]],PRIMEM["Greenwich",0],UNIT["Degree",0.017453292519943295]]
