# Supplementary material for: Broad Spectrum epidemiological contribution of cannabis and other substances to the teratological profile of northern New South Wales: geospatial and causal inference analysis
Source: BMC Pharmacol Toxicol. 2020 Nov 12;21:75. doi: 10.1186/s40360-020-00450-1 (PMC7659114; doi:10.1186/s40360-020-00450-1)
Supplement: Supplementary file 3 — Additional file 3. [file 40360_2020_450_MOESM3_ESM.zip › QLDPlusRxDfx2df.csv]

Region	Year	DlyCigs11	RiskAlc11	mrjyr	CNS_Defects	CVS_Defects	RESPIRATORY_Defects	GIT_Defects	GUT_Defects	FACE_Defects	EYE_Defects	Ureteric_Anomalies	Gastroschisis	Neural_tube_defects	Anencephalus	Spi_Bifida	Tetralogy_Fallot	Ventricular_Septal_Defect	Atrial_Septal_Defects	Patent_Ductus_Arteriosus	Coarctation_Aorta	Cleft_Palate.Lip	Small_Intestil_Stenosis_Atresia	Hypospadias	Rel_Agenesis	Rel_Pelvis_Obstruction	Diaphragmatic_Hernia	Exomphalos	Down_Syndrome	Trisomy_13	Trisomy_18
Darling Downs	2011	20.85	24.85	5.6	3.9	16.5	4	21.7	20.3	2.8	2.5	0.5	0.6	1.4	0.4	0.8	0.2	3.2	4.3	5.9	0.8	2.3	0.3	3.6	1.5	2.6	0.3	0.2	2	0.1	0.3
Gold Coast	2011	14.5	33	12.3	4	12.9	4.7	40.5	20.3	2.5	1.7	0.8	0.7	1.3	0.5	0.6	0.3	4	3.7	5.2	0.5	1.6	0.3	4.2	1.2	3.5	0.2	0.2	2.4	0.3	0.8
Mackay	2011	19.65	39.9	10.9	3.7	13	3.6	19.1	15	2.2	2.1	0.3	0.5	1.1	0.3	0.4	0.3	2.7	3.4	3.9	0.2	1.8	0.3	3.4	0.9	2.4	0.2	0.2	1.4	0	0.1
Metro South	2011	10.55	28.05	11.4	3.7	15.7	4.7	29.4	22.2	3.7	1.6	0.4	0.5	1.2	0.4	0.5	0.2	4.7	5.3	5.8	0.4	1.8	0.3	4.2	1.4	2.8	0.3	0.3	1.5	0.2	0.5
South West	2011	14.65	26.75	7	4.3	13.2	5.4	23.2	17.2	2.3	2.6	NA	0.6	2	1.1	0.3	0.3	4.3	4	5.2	0.3	2	0.3	4.3	1.1	1.4	0.3	0.3	2	NA	0.6
Sunshine Coast	2011	12.5	29.15	11.2	4.3	16.6	5.4	33.1	19.5	2.4	3.1	0.5	0.7	1.2	0.4	0.6	0.5	4.1	4	5.5	0.4	2.3	0.4	4.3	1.4	3.5	0.2	0.3	2.5	0.2	0.5
Townsville	2011	22.85	42.35	13.9	5	22.7	3.2	35.5	22.9	2.8	1.7	0.9	0.8	1.2	0.4	0.5	0.5	7.2	9.5	7.7	0.8	1.8	0.3	4.3	1.5	2.2	0.4	0.1	2.1	0.3	0.5
West Moreton	2011	7.45	30.8	9.3	4	18.7	4.7	20.1	18.8	2.8	2	0.5	0.5	1.1	0.4	0.4	0.5	4.8	6.5	6.8	0.7	1.9	0.4	4.2	1.6	2.5	0.4	0.2	1.9	0.2	0.5
Wide Bay	2011	23.55	27.65	11.2	6.1	21.3	5.8	16.1	18.4	4.2	2.6	0.3	0.4	2.1	1	0.7	0.5	4.4	5.4	8.1	0.5	2.5	0.3	3.4	1.4	2.3	0.3	0.2	2.3	0.1	0.5
Central West	2011	19.65	39.9	10.9	7.1	22	4.3	13.5	18.5	2.8	2.8	NA	0.7	3.6	1.4	2.1	0.7	3.6	5	5.7	0.7	2.1	0.7	2.8	2.1	4.3	0.7	0.2	0.7	0.5	0.5
North West	2011	15.5	33.6	6.2	3	21.9	4.3	16.8	19.9	2.2	0.4	NA	0.8	0.8	0.6	0.2	0.6	6.3	6.1	10.1	1.2	1.4	0.2	4.1	1.8	1.8	0.4	0.2	1.2	NA	0.8
Central Queensland	2011	15.5	33.6	6.2	5.4	18.3	5	23.9	17.4	2.7	1.7	0.5	0.7	1.7	0.7	0.8	0.3	4.2	5.7	7.1	0.7	2.6	0.3	3.4	1.3	2.5	0.5	0.3	1.9	0.2	0.5
Cairns and Hinterland	2011	20.15	29.45	16.5	3.5	17.5	3	16.1	17.1	1.9	1.4	0.5	0.8	1.1	0.5	0.5	0.5	3.3	5.2	7	0.5	2.1	0.5	3.1	1.2	1.9	0.2	0.1	2.3	0.2	0.5
Metro North	2011	8.95	26.8	5.5	4.1	21	5.5	25.8	22.1	4.5	2.3	0.5	0.4	1.1	0.5	0.5	0.4	5.8	5.3	7	0.7	1.8	0.3	4.7	1.2	2.9	0.3	0.2	2.3	0.3	0.7
Torres and Cape	2011	20.15	29.45	16.5	5.3	21.4	4.1	12.5	17.5	1.4	2.2	1.7	0.7	2.2	0.7	1	0.7	4.3	8.6	9.1	0.5	1.2	0.5	1.9	0.5	4.6	1	0.2	1.9	NA	0.2
North Coast	2011	15.5	29.1	18.6	7.5	38.1	7.5	22.3	18.3	4.2	2.3	0.2	3.3	2.3	1	1	1.7	10.8	16.9	21.3	1.9	2.5	1.3	2.7	2.1	2.3	1.3	1.5	3.5	0.4	2.3
