# Supplementary material for: Broad Spectrum epidemiological contribution of cannabis and other substances to the teratological profile of northern New South Wales: geospatial and causal inference analysis
Source: BMC Pharmacol Toxicol. 2020 Nov 12;21:75. doi: 10.1186/s40360-020-00450-1 (PMC7659114; doi:10.1186/s40360-020-00450-1)
Supplement: Supplementary file 3 — Additional file 3. [file 40360_2020_450_MOESM3_ESM.zip › QLDPlusRxDfx6DD.csv]

Region	Year	DlyCigs11	RiskAlc11	mrjyr	CNS_Defects	CVS_Defects	RESPIRATORY_Defects	GIT_Defects	GUT_Defects	FACE_Defects	EYE_Defects	MUSCULOSKELETAL_Defects	CHROMOSOMAL_Defects	Neural_tube_defects	Anencephalus	Spi_Bifida	Tetralogy_Fallot	Ventricular_Septal_Defect	Atrial_Septal_Defect	Patent_Ductus_Arteriosus	Coarctation_Aorta	Cleft_Palate.Lip	Small_Intestil_Stenosis_Atresia	Renal_Agenesis	Renal_Pelvis_Obstruction	Craniosynostosis	Diaphragmatic_Hernia	Exomphalos	Gastroschisis	Downs_Syndrome	sw	TrW	id	PC1	PC2	Varimax_RC1	Varimax_RC2	Promax_RC1	Promax_RC2
Darling Downs	2011	20.85	24.85	5.6	3.9	16.5	4	21.7	20.3	2.8	2.5	34.5	3.3	1.4	0.4	0.8	0.2	3.2	4.3	5.9	0.8	2.3	0.3	1.5	2.6	1	0.3	0.2	0.6	2	0.7956184680216387	0.8387799885493171	1	-0.5915467530425914	-0.34346244671026493	-0.6543255241125657	-0.1993793415332943	-0.6436467712231424	-0.16444088064275025
Gold Coast	2011	14.5	33	12.3	4	12.9	4.7	40.5	20.3	2.5	1.7	28.8	5.4	1.3	0.5	0.6	0.3	4	3.7	5.2	0.5	1.6	0.3	1.2	3.5	0.7	0.2	0.2	0.7	2.4	0.9773919412074614	0.9773919412074614	2	-0.9709249504646176	2.033394754099828	-0.4811860233663394	2.2013290295528987	-0.5896310050871133	2.2237264299588184
Mackay	2011	19.65	39.9	10.9	3.7	13	3.6	19.1	15	2.2	2.1	18.2	2.9	1.1	0.3	0.4	0.3	2.7	3.4	3.9	0.2	1.8	0.3	0.9	2.4	0.5	0.2	0.2	0.5	1.4	1.0288115381418375	1.0288115381418375	3	-1.0700460789902309	-0.7099906722425786	-1.2038522553050308	-0.44701802338476915	-1.1802330165656738	-0.3826243780504104
Metro South	2011	10.55	28.05	11.4	3.7	15.7	4.7	29.4	22.2	3.7	1.6	38	3.8	1.2	0.4	0.5	0.2	4.7	5.3	5.8	0.4	1.8	0.3	1.4	2.8	0.9	0.3	0.3	0.5	1.5	1.012610252167926	1.012610252167926	4	-0.4826521434201398	0.7580454989691854	-0.2968926241250882	0.848198585117669	-0.3385409383609766	0.8627337995304031
South West	2011	14.65	26.75	7	4.3	13.2	5.4	23.2	17.2	2.3	2.6	23.8	3.7	2	1.1	0.3	0.3	4.3	4	5.2	0.3	2	0.3	1.1	1.4	0.9	0.3	0.3	0.6	2	0.9394902031139002	0.9394902031139002	5	-0.26330811222468636	0.345857897056238	-0.1774177949211658	0.3968271323445543	-0.19685555402064353	0.40566759732314495
Sunshine Coast	2011	12.5	29.15	11.2	4.3	16.6	5.4	33.1	19.5	2.4	3.1	46.1	5.5	1.2	0.4	0.6	0.5	4.1	4	5.5	0.4	2.3	0.4	1.4	3.5	0.7	0.2	0.3	0.7	2.5	1.0029477722772318	1.0029477722772318	6	-0.13131083964820636	1.3889039727055361	0.18916437245040071	1.3822133056087194	0.12046878047867364	1.3702532075789862
Townsville	2011	22.85	42.35	13.9	5	22.7	3.2	35.5	22.9	2.8	1.7	52.7	4.1	1.2	0.4	0.5	0.5	7.2	9.5	7.7	0.8	1.8	0.3	1.5	2.2	1.2	0.4	0.1	0.8	2.1	0.9610310717376704	0.9610310717376704	7	-0.6529211707723701	0.8184105774717451	-0.44888924788901596	0.9458331627142451	-0.49518700258240805	0.9682823332432258
West Moreton	2011	7.45	30.8	9.3	4	18.7	4.7	20.1	18.8	2.8	2	30.6	4	1.1	0.4	0.4	0.5	4.8	6.5	6.8	0.7	1.9	0.4	1.6	2.5	0.8	0.4	0.2	0.5	1.9	0.9882869345477783	0.9882869345477783	8	-0.010620540504273246	-0.3209630836063885	-0.08359812707969999	-0.31006684774011356	-0.06813737037882334	-0.30520351436224913
Wide Bay	2011	23.55	27.65	11.2	6.1	21.3	5.8	16.1	18.4	4.2	2.6	34.6	4.9	2.1	1	0.7	0.5	4.4	5.4	8.1	0.5	2.5	0.3	1.4	2.3	1.4	0.3	0.2	0.4	2.3	0.9615073996763136	0.9615073996763136	9	0.8490732122519824	-0.43658458173225195	0.7270131756327948	-0.6188564124468167	0.7567738265780739	-0.656496373282097
Central West	2011	19.65	39.9	10.9	7.1	22	4.3	13.5	18.5	2.8	2.8	23.5	2.8	3.6	1.4	2.1	0.7	3.6	5	5.7	0.7	2.1	0.7	2.1	4.3	1.4	0.7	0.2	0.7	0.7	1.0288115381418375	1.0288115381418375	10	0.24408850854434855	-1.239802032976691	-0.04533195290634881	-1.2627879057950457	0.017271746654066417	-1.2586140302089857
North West	2011	15.5	33.6	6.2	3	21.9	4.3	16.8	19.9	2.2	0.4	32	3.6	0.8	0.6	0.2	0.6	6.3	6.1	10.1	1.2	1.4	0.2	1.8	1.8	1.4	0.4	0.2	0.8	1.2	1.0557390267228361	1.0557390267228361	11	0.16940667004807142	-0.8723718618771807	-0.034178720153596805	-0.8880107546311009	0.009847932488977956	-0.8849537639561452
Central Queensland	2011	15.5	33.6	6.2	5.4	18.3	5	23.9	17.4	2.7	1.7	29.3	4.2	1.7	0.7	0.8	0.3	4.2	5.7	7.1	0.7	2.6	0.3	1.3	2.5	1.1	0.5	0.3	0.7	1.9	1.0557390267228361	1.0557390267228361	12	0.020692414187668613	0.20745535409685995	0.06749667455420119	0.19725642922980188	0.05764337562115909	0.19340432833769772
Cairns and Hinterland	2011	20.15	29.45	16.5	3.5	17.5	3	16.1	17.1	1.9	1.4	19.8	4.9	1.1	0.5	0.5	0.5	3.3	5.2	7	0.5	2.1	0.5	1.2	1.9	0.6	0.2	0.1	0.8	2.3	1.0661837368013765	1.0661837368013765	13	-0.8673175875894417	-1.3161285724567846	-1.144822390504244	-1.0834278523183951	-1.0897531344926208	-1.0212675250969565
Metro North	2011	8.95	26.8	5.5	4.1	21	5.5	25.8	22.1	4.5	2.3	54.7	5.2	1.1	0.5	0.5	0.4	5.8	5.3	7	0.7	1.8	0.3	1.2	2.9	1.2	0.3	0.2	0.4	2.3	0.9641689050523634	0.9641689050523634	14	0.4842501093674333	0.5427784471135406	0.5953537880571401	0.41792400998192425	0.5739225266500848	0.385802391740475
Torres and Cape	2011	20.15	29.45	16.5	5.3	21.4	4.1	12.5	17.5	1.4	2.2	29.1	2.9	2.2	0.7	1	0.7	4.3	8.6	9.1	0.5	1.2	0.5	0.5	4.6	1.7	1	0.2	0.7	1.9	1.0661837368013765	1.0661837368013765	15	0.1095863331724079	-1.4082227783462762	-0.2147248408028302	-1.3960636807157756	-0.14531184175994913	-1.3827302425067636
North Coast	2011	15.5	29.1	18.6	7.5	38.1	7.5	22.3	18.3	4.2	2.3	32.3	9.8	2.3	1	1	1.7	10.8	16.9	21.3	1.9	2.5	1.3	2.1	2.3	1	1.3	1.5	3.3	3.5	1.0820610994706652	1.0772978906698785	16	3.1635509290846433	0.552679528435481	3.206191490471386	-0.183970835984504	3.211368446000313	-0.3535393796063954
